# Supplementary material for: Discovery of food identity markers by metabolomics and machine learning technology
Source: Sci Rep. 2019 Jul 4;9:9697. doi: 10.1038/s41598-019-46113-y (PMC6609671; doi:10.1038/s41598-019-46113-y)
Supplement: Supplementary file 1 — Table S1 [file 41598_2019_46113_MOESM1_ESM.xlsx]

## Sheet: Table S1 Legend
Table S1: Reference seed sample collection of chia, sesame, and linseed material for human consumption from anonymized vendors and distributors of the Berlin - Potsdam region, Gemany. Seed sample codes are characterized by vendor (anonymized), species and variant identifications, as well as vendor information on seed material as given on packages; NaN (no information available).

## Sheet: Table S1
Table S1
Code	Seed classification					Vendor information as presented on package
Sample_Code	Species_Name (sientific)	Species_Name	Seed_Color	Seed_Classification	Seed_Coat	Sample_Label	Vendor_anonymized	EU_Eco_label http://ec.europa.eu/environment/ecolabel/	Origin_information	Packaging	Sample_Amount (g)	Sample_Price (€)	Sample_Unit Price (€/100g)	Acquisition_Date	Best before_Date	Sample_Unit Energy (kJ/100g)	Sample_Unit Energy (kcal/100g)	Sample_Total Lipids (g/100g)	Sample_Saturated Fatty Acids (g/100g)	Sample_Unsaturated Fatty Acids (g/100g)	Sample_Mono-unsaturated Fatty Acids (g/100g)	Sample_Poly-unsaturated Fatty Acids (g/100g)	Sample_Linolic Acid omega-6 (g/100g)	Sample_alpha Linolenic Acid omega-3 (g/100g)	Sample_Total Carbohydrates (g/100g)	Sample_Sugar (g/100g)	Sample_Dietary Fibres (g/100g)	Sample_Total Proteins (g/100g)	Sample_Salt (g/100g)	Kalium (mg/100g)	Magnesium (mg/100g)	Calcium (mg/100g)	Iron (mg/100g)	Zinc (mg/100g)	Vitamin B1/Thiamin (mg/100g)	Vitamin B2/Riboflavin (mg/100g)	Vitamin B3/Niacin (mg/100g)	Vitamin E (mg/100g)	Folic acid (µg/100g)	Phosphor (mg/100mg)
S_01	Salvia hispanica L.	Chia	dark-brown	C_a	+	Chia Samen	vendor_G	DE-ÖKO-001	South America	Plastic bag (sealed)	450	6.29	1.39778	2016-04-09	2018-02-28	1909	456	33.7	4.2	29.6	3.3	26.3	NaN	NaN	3.3	< 0.1	33.5	18.2	< 0.10	NaN	290	NaN	NaN	NaN	NaN	NaN	11.2	NaN	NaN	NaN
S_02	Salvia hispanica L.	Chia	dark-brown	C_a	+	Chia Samen	vendor_A	DE-ÖKO-006	non-EU agriculture	Plastic box (snap lid)	260	2.99	1.15	2016-04-09	2018-01-30	1832	444	31.1	3.8	27.3	NaN	NaN	NaN	NaN	4.5	0.8	NaN	21.2	0.03	NaN	NaN	NaN	NaN	NaN	NaN	NaN	NaN	NaN	NaN	NaN
S_03	Salvia hispanica L.	Chia	dark-brown	C_a	+	Chia	vendor_B	DE-ÖKO-001	non-EU agriculture	Plastic bag (sealed)	210	4.49	2.1381	2016-04-09	2017-01-20	1995	475	33	3.2	28.1	2.1	26	NaN	20	2.3	< 0.5	40	22	< 0.01	835	394	689	9.4	5.1	0.59	0.46	NaN	3.1	44	NaN
S_04	Salvia hispanica L.	Chia	dark-brown	C_a	+	Chia Samen	vendor_E	DE-ÖKO-003	non-EU agriculture	Plastic bag (sealed)	350	3.99	1.14	2016-04-09	2018-03-10	1881	456	32.5	3.8	28.1	2.6	25.5	NaN	NaN	5.1	0.7	31.1	20.1	< 0.03	NaN	NaN	NaN	NaN	NaN	NaN	NaN	NaN	NaN	NaN	NaN
S_05	Salvia hispanica L.	Chia	dark-brown	C_a	+	Chia Samen	vendor_D	NaN	Argentinia	Plastic bag (sealed)	200	4.99	2.495	2016-04-09	2017-05-30	2450	590	32	3	29	NaN	29	NaN	20	38	0.8	35	20	0.03	NaN	NaN	NaN	NaN	NaN	NaN	NaN	NaN	NaN	NaN	NaN
S_06	Salvia hispanica L.	Chia	dark-brown	C_a	+	Chia Samen	vendor_L	DE-ÖKO-003	non-EU agriculture	Plastic bag (sealed)	200	3.19	1.595	2016-04-09	2017-03-03	1832	444	31	3.8	27.2	NaN	NaN	NaN	NaN	4.5	0.8	NaN	21	0.03	NaN	NaN	NaN	NaN	NaN	NaN	NaN	NaN	NaN	NaN	NaN
S_07	Salvia hispanica L.	Chia	dark-brown	C_a	+	Chia Samen	vendor_K	NaN	NaN	Plastic bag (sealed)	500	8.49	1.698	2016-04-09	2017-11-30	1964	475	33	4	30	3	27	6	19	7	1	27	24	0	NaN	NaN	NaN	NaN	NaN	NaN	NaN	NaN	NaN	NaN	NaN
S_08	Salvia hispanica L.	Chia	dark-brown	C_a	+	Bio Chia Samen	vendor_M	AT-BIO-301	Paraguay	Plastic bag (sealed)	200	4.99	2.495	2016-04-09	2017-02-03	NaN	NaN	NaN	NaN	NaN	NaN	NaN	NaN	NaN	NaN	NaN	NaN	NaN	NaN	NaN	NaN	NaN	NaN	NaN	NaN	NaN	NaN	NaN	NaN	NaN
S_09	Salvia hispanica L.	Chia	off-white	C_b	+	Weißer Chia	vendor_B	DE-ÖKO-001	non-EU agriculture	Plastic bag (sealed)	210	5.49	2.61429	2016-04-09	2016-06-04	1980	482	33	3.2	27.3	2.3	25	NaN	18	< 0.1	< 0.1	49	21	< 0.10	990	340	610	5.4	5.1	0.47	0.4	NaN	2.6	51.7	NaN
S_10	Salvia hispanica L.	Chia	off-white	C_b	+	Chia Samen	vendor_L	DE-ÖKO-003	non-EU agriculture	Plastic bag (sealed)	200	4.99	2.495	2016-04-09	2017-02-19	1832	444	31	3.8	27.2	NaN	NaN	NaN	NaN	4.5	0.8	NaN	21	0.03	NaN	NaN	NaN	NaN	NaN	NaN	NaN	NaN	NaN	NaN	NaN
S_27	Salvia hispanica L.	Chia	off-white	C_b	+	Chia Samen	vendor_J	NaN	Czech Republic	Plastic bag (sealed-resealable)	1000	9.95	0.995	2016-04-15	2017-10-30	1911	464	34	3.3	NaN	2.2	28	NaN	NaN	0.9	0.9	38	20	<0.01	NaN	NaN	606	6.9	4.4	0.67	NaN	NaN	NaN	NaN	785
S_28	Salvia hispanica L.	Chia	off-white	C_b	+	Bio Chia Samen weiß	vendor_N	DE-ÖKO-034	non-EU agriculture	Cardboard	1000	11.75	1.175	2016-04-14	2017-11-06	1832	444	31.1	3.8	NaN	NaN	24.2	NaN	NaN	4.5	0.8	31.4	21.2	0.03	NaN	NaN	NaN	NaN	NaN	NaN	NaN	NaN	NaN	NaN	NaN
S_11	Linum usitatissimum L.	Linseed	brown	L_a	+	Braune Leinsaat	vendor_B	DE-ÖKO-001	EU agriculture	Plastic bag (sealed-resealable)	250	1.49	0.596	2016-04-09	2017-03-22	2042	494	37	3.6	33.4	NaN	NaN	NaN	NaN	7.7	1.2	23	22	0.03	NaN	NaN	NaN	NaN	NaN	NaN	NaN	NaN	NaN	NaN	NaN
S_12	Linum usitatissimum L.	Linseed	brown	L_a	+	Leinsaat	vendor_E	DE-ÖKO-007	Kasachstan	Plastic bag (sealed)	500	1.99	0.398	2016-04-09	2017-03-14	2201	533	43.5	4.1	39.4	NaN	NaN	NaN	NaN	5.3	1.2	20.4	19.9	0.1	NaN	NaN	NaN	NaN	NaN	NaN	NaN	NaN	NaN	NaN	NaN
S_13	Linum usitatissimum L.	Linseed	brown	L_a	+	Bio-Leinsaat	vendor_K	DE-ÖKO-006	China	Plastic bag (sealed)	500	3.49	0.698	2016-04-09	2016-09-30	1952	473	31	3	28	NaN	NaN	NaN	NaN	0	0	39	29	0	NaN	NaN	NaN	NaN	NaN	NaN	NaN	NaN	NaN	NaN	NaN
S_14	Linum usitatissimum L.	Linseed	brown	L_a	+	Bio Leinsaat Braun	vendor_M	AT-BIO-301	non-EU agriculture	Plastic bag (sealed)	500	2.49	0.498	2016-04-09	2017-02-10	1838	466	31	3.1	27.9	NaN	NaN	NaN	NaN	0	0	35	24	0	NaN	NaN	NaN	NaN	NaN	NaN	NaN	NaN	NaN	NaN	NaN
S_15	Linum usitatissimum L.	Linseed	golden-yellow	L_b	+	Goldgelbe Leinsaat	vendor_B	DE-ÖKO-001	Bolivia	Plastic bag (sealed-resealable)	250	1.99	0.796	2016-04-09	2016-10-02	1860	444	36.5	3.6	32.9	NaN	NaN	NaN	NaN	7.7	1.2	22.7	22.3	0.03	NaN	NaN	NaN	NaN	NaN	NaN	NaN	NaN	NaN	NaN	NaN
S_16	Linum usitatissimum L.	Linseed	golden-yellow	L_b	+	Leinsaat Gold	vendor_E	DE-ÖKO-003	non-EU agriculture	Plastic bag (sealed-resealable)	500	1.99	0.398	2016-04-09	2016-12-08	2053	497	37	4.7	32.3	NaN	NaN	NaN	NaN	4.2	1.7	25.8	23.9	0.11	NaN	NaN	NaN	NaN	NaN	NaN	NaN	NaN	NaN	NaN	NaN
S_25	Linum usitatissimum L.	Linseed	golden-yellow	L_b	+	Leinsamen Gold	vendor_C	AT-BIO-301	Paraguay	Plastic bag (sealed-resealable)	500	1.95	0.39	2016-04-11	2016-12-12	1942	471	31	3	28	NaN	NaN	NaN	NaN	0	0	39	29	0.15	NaN	NaN	NaN	NaN	NaN	NaN	NaN	NaN	NaN	NaN	NaN
S_26	Linum usitatissimum L.	Linseed	golden-yellow	L_b	+	NaN	vendor_O	NaN	NaN	NaN	1000	8.99	0.899	2016-04-15	NaN	NaN	NaN	NaN	NaN	NaN	NaN	NaN	NaN	NaN	NaN	NaN	NaN	NaN	NaN	NaN	NaN	NaN	NaN	NaN	NaN	NaN	NaN	NaN	NaN	NaN
S_17	Sesamum indicum L.	Sesame	white	S_a	+	Sesam, ungeschält	vendor_B	DE-ÖKO-001	non-EU agriculture	Plastic bag (sealed-resealable)	250	2.49	0.996	2016-04-09	2017-03-04	2483	600	50	7.6	42.4	NaN	NaN	NaN	NaN	10	< 0.5	11	21	0.2	NaN	NaN	NaN	NaN	NaN	NaN	NaN	NaN	NaN	NaN	NaN
S_18	Sesamum indicum L.	Sesame	white	S_a	+	Sesam, ungeschält	vendor_E	DE-ÖKO-007	NaN	Plastic bag (sealed)	500	2.29	0.458	2016-04-09	2017-03-28	2483	591	50.4	42.6	7.8	NaN	NaN	NaN	NaN	10.2	0.2	11.2	20.9	0.11	NaN	NaN	NaN	NaN	NaN	NaN	NaN	NaN	NaN	NaN	NaN
S_19	Sesamum indicum L.	Sesame	white	S_a	+	Bio Sesam, ungeschält	vendor_M	AT-BIO-301	NaN	Plastic bag (sealed)	250	1.79	0.716	2016-04-09	2017-03-03	NaN	NaN	NaN	NaN	NaN	NaN	NaN	NaN	NaN	NaN	NaN	NaN	NaN	NaN	NaN	NaN	NaN	NaN	NaN	NaN	NaN	NaN	NaN	NaN	NaN
S_20	Sesamum indicum L.	Sesame	white	S_a	-	Sesamsaat	vendor_K	NaN	India	Plastic bag (sealed)	500	3.19	0.638	2016-04-09	2017-02-28	2601	630	56	9.5	46.5	NaN	NaN	NaN	NaN	4	1	12	22	0	NaN	NaN	NaN	NaN	NaN	NaN	NaN	NaN	NaN	NaN	NaN
S_21	Sesamum indicum L.	Sesame	black	S_b	+	Schwarzer Sesam	vendor_G	DE-ÖKO-001	China	Plastic bag (sealed)	250	6.49	2.596	2016-04-09	2017-12-31	2393	572	50.4	7.8	42.6	NaN	NaN	NaN	NaN	10.2	0.2	11.2	20.9	< 0.10	NaN	NaN	989	NaN	NaN	NaN	NaN	NaN	NaN	NaN	NaN
S_22	Sesamum indicum L.	Sesame	black	S_b	+	Schwarzer Sesam	vendor_H	NaN	NaN	Plastic bag (sealed)	50	0.8	1.6	2016-04-13	2017-04-11	NaN	NaN	NaN	NaN	NaN	NaN	NaN	NaN	NaN	NaN	NaN	NaN	NaN	NaN	NaN	NaN	NaN	NaN	NaN	NaN	NaN	NaN	NaN	NaN	NaN
S_23	Sesamum indicum L.	Sesame	black	S_b	+	Schwarzer Sesam	vendor_F	NaN	NaN	Plastic bag (sealed)	100	1.39	1.39	2016-04-11	2017-08-03	NaN	NaN	NaN	NaN	NaN	NaN	NaN	NaN	NaN	NaN	NaN	NaN	NaN	NaN	NaN	NaN	NaN	NaN	NaN	NaN	NaN	NaN	NaN	NaN	NaN
S_24	Sesamum indicum L.	Sesame	black	S_b	+	Schwarze Sesamsaaat	vendor_I	NaN	Paraguay	Plastic bag (sealed-resealable)	250	3.29	1.316	2016-04-11	2016-07-29	2488	603	53.1	8.7	44.4	NaN	NaN	NaN	NaN	3.5	1.1	11.7	21.8	<0.03	NaN	NaN	1400	8.4	NaN	NaN	NaN	NaN	NaN	NaN	NaN
