# Supplementary material for: Discovery of food identity markers by metabolomics and machine learning technology
Source: Sci Rep. 2019 Jul 4;9:9697. doi: 10.1038/s41598-019-46113-y (PMC6609671; doi:10.1038/s41598-019-46113-y)
Supplement: Supplementary file 2 — Table S2 [file 41598_2019_46113_MOESM2_ESM.xlsx]

## Sheet: Table S2 Legend
Table S2: Normalized responses of all mass features that were observed after non-targeted profiling of volatile organic compounds (VOC) by headspace solid phase micro-extraction (SPME) gas chromatography - mass spectrometry (GC-MS), by chemical derivatization and routine GC-MS profiling of a polar liquid extract enriched for primary and small specialized metabolites (POL), or by profiling of chem…

## Sheet: Table S2 Graph
Metabolite Profiling Method	Mass Feature	Normalized Response																												x	Minima and Maxima						x	Min/Max ratios			x	Selection of potential markers				x	Analyses of variance		x
VOC, POL, SOL	retention time (sec, VOC) or retention index (POL, SOL) _ mass to charge ratio (m/z)	Chia S_01 dark-brown	Chia S_02 dark-brown	Chia S_03 dark-brown	Chia S_04 dark-brown	Chia S_05 dark-brown	Chia S_06 dark-brown	Chia S_07 dark-brown	Chia S_08 dark-brown	Chia S_09 off-white	Chia S_10 off-white	Chia S_27 off-white	Chia S_28 off-white	Linseed S_11 brown	Linseed S_12 brown	Linseed S_13 brown	Linseed S_14 brown	Linseed S_15 golden-yellow	Linseed S_16 golden-yellow	Linseed S_25 golden-yellow	Linseed S_26 golden-yellow	Sesame S_17 black	Sesame S_18 black	Sesame S_19 black	Sesame S_20 black	Sesame S_21 white	Sesame S_22 white	Sesame S_23 white	Sesame S_24 white		Min response (chia)	Max response (chia)	Min response (linseed)	Max response (linseed)	Min response (sesame)	Max response (Sesame)		Min Chia / Max Linseed, Sesame	Min Linseed / Max Chia, Sesame	Min Sesame / Max Chia, Linseed		Marker selection at 10-fold min/max ratio threshold (413 mass features)	Potential marker (chia) (56 mass features)	Potential marker (linseed) (340 mass features)	Potential marker (sesame) (17 mass features)		1-way ANOVA (P value) 3 classes	1-way ANOVA (P value) 6 classes
POL	3399.31_396	7.77881	8.4814	7.41121	7.5411	8.84247	5.10087	7.63032	6.3644	10.4515	10.012	12.035	10.3307	NA	NA	NA	NA	NA	NA	NA	NA	NA	NA	NA	NA	NA	NA	NA	NA		5.10087	12.035	0.0154082	0.0154082	0.0154082	0.0154082		331.049	0.00128028	0.00128028		TRUE	chia				1.34337e-14	0
[truncated: 7 more columns]

## Sheet: Table S2
Metabolite Profiling Method	Mass Feature	Normalized Response																												x	Minima and Maxima						x	Min/Max ratios			x	Selection of potential markers				x	Analyses of variance		x
VOC, POL, SOL	retention time (sec, VOC) or retention index (POL, SOL) _ mass to charge ratio (m/z)	Chia S_01 dark-brown	Chia S_02 dark-brown	Chia S_03 dark-brown	Chia S_04 dark-brown	Chia S_05 dark-brown	Chia S_06 dark-brown	Chia S_07 dark-brown	Chia S_08 dark-brown	Chia S_09 off-white	Chia S_10 off-white	Chia S_27 off-white	Chia S_28 off-white	Linseed S_11 brown	Linseed S_12 brown	Linseed S_13 brown	Linseed S_14 brown	Linseed S_15 golden-yellow	Linseed S_16 golden-yellow	Linseed S_25 golden-yellow	Linseed S_26 golden-yellow	Sesame S_17 black	Sesame S_18 black	Sesame S_19 black	Sesame S_20 black	Sesame S_21 white	Sesame S_22 white	Sesame S_23 white	Sesame S_24 white		Min response (chia)	Max response (chia)	Min response (linseed)	Max response (linseed)	Min response (sesame)	Max response (Sesame)		Min Chia / Max Linseed, Sesame	Min Linseed / Max Chia, Sesame	Min Sesame / Max Chia, Linseed		Marker selection at 10-fold min/max ratio threshold (413 mass features)	Potential marker (chia) (56 mass features)	Potential marker (linseed) (340 mass features)	Potential marker (sesame) (17 mass features)		1-way ANOVA (P value) 3 classes	1-way ANOVA (P value) 6 classes
VOC	366.18_31	NA	NA	NA	NA	NA	NA	NA	NA	NA	NA	NA	NA	NA	NA	NA	NA	NA	NA	NA	NA	NA	NA	NA	NA	NA	NA	NA	NA		99.7208	99.7208	99.7208	99.7208	99.7208	99.7208		1	1	1		FALSE					NaN	NaN
VOC	367.96_40	NA	NA	NA	NA	NA	NA	NA	NA	NA	NA	NA	NA	NA	NA	NA	NA	NA	NA	NA	NA	NA	NA	NA	NA	NA	NA	NA	NA		99.7208	99.7208	99.7208	99.7208	99.7208	99.7208		1	1	1		FALSE					NaN	NaN
VOC	368.14_207	NA	NA	NA	NA	NA	NA	NA	NA	NA	NA	NA	160.257	NA	NA	NA	NA	NA	NA	NA	NA	NA	NA	NA	NA	NA	NA	NA	NA		99.7208	160.257	99.7208	99.7208	99.7208	99.7208		1	0.622255	0.622255		FALSE					0.530972	0.317206
VOC	368.74_94	NA	NA	NA	NA	NA	NA	NA	NA	NA	NA	NA	NA	NA	NA	NA	NA	NA	NA	NA	NA	NA	NA	NA	NA	NA	NA	NA	NA		99.7208	99.7208	99.7208	99.7208	99.7208	99.7208		1	1	1		FALSE					NaN	NaN
VOC	369.12_30	NA	NA	NA	NA	NA	NA	NA	NA	NA	NA	NA	NA	NA	NA	NA	NA	NA	NA	NA	NA	NA	NA	NA	NA	NA	NA	NA	NA		99.7208	99.7208	99.7208	99.7208	99.7208	99.7208		1	1	1		FALSE					NaN	NaN
VOC	369.13_78	NA	NA	NA	NA	NA	NA	NA	NA	NA	NA	NA	NA	NA	NA	NA	NA	NA	NA	NA	NA	NA	NA	NA	NA	NA	NA	NA	NA		99.7208	99.7208	99.7208	99.7208	99.7208	99.7208		1	1	1		FALSE					NaN	NaN
VOC	369.42_43	NA	NA	NA	NA	NA	NA	NA	NA	NA	NA	NA	NA	NA	NA	NA	NA	NA	NA	NA	NA	NA	NA	NA	NA	NA	NA	NA	NA		99.7208	99.7208	99.7208	99.7208	99.7208	99.7208		1	1	1		FALSE					NaN	NaN
VOC	370.11_281	NA	NA	NA	NA	NA	NA	NA	NA	NA	NA	NA	NA	NA	NA	NA	NA	NA	NA	NA	NA	NA	NA	NA	NA	NA	NA	NA	NA		99.7208	99.7208	99.7208	99.7208	99.7208	99.7208		1	1	1		FALSE					NaN	NaN
VOC	372.65_42	NA	NA	NA	NA	NA	NA	NA	NA	NA	NA	NA	NA	NA	NA	NA	NA	NA	187.268	NA	177.056	NA	NA	NA	NA	NA	NA	NA	NA		99.7208	99.7208	99.7208	187.268	99.7208	99.7208		0.532503	1	0.532503		FALSE					0.0701276	0.0132876
VOC	374.62_30	NA	NA	NA	NA	NA	NA	NA	NA	NA	NA	NA	NA	NA	NA	NA	NA	NA	NA	NA	NA	NA	NA	NA	NA	NA	NA	NA	NA		99.7208	99.7208	99.7208	99.7208	99.7208	99.7208		1	1	1		FALSE					NaN	NaN
VOC	378.54_59	NA	NA	NA	NA	234.081	NA	NA	NA	NA	NA	NA	NA	NA	NA	NA	NA	NA	225.575	188.893	210.874	NA	NA	NA	NA	NA	NA	NA	NA		99.7208	234.081	99.7208	225.575	99.7208	99.7208		0.442074	0.426009	0.426009		FALSE					0.121743	0.014062
VOC	378.74_44	2374.91	2180.51	2261.77	2192.18	2309.54	2169.19	2140.98	2197.09	2299.34	2319.91	2295.2	2316.17	2332.63	2181.01	2246.66	2167.8	2228.87	2126.42	2319.22	2169.9	2183.15	2314.78	2281.91	2289.09	2170.01	2261.84	2101.59	2195.71		2140.98	2374.91	2126.42	2332.63	2101.59	2314.78		0.91784	0.895367	0.884911		FALSE					0.545951	0.19871
VOC	379.91_42	NA	NA	NA	NA	NA	NA	NA	NA	NA	NA	NA	NA	NA	NA	NA	NA	NA	NA	NA	NA	NA	NA	NA	NA	NA	NA	NA	NA		99.7208	99.7208	99.7208	99.7208	99.7208	99.7208		1	1	1		FALSE					NaN	NaN
VOC	380.12_281	NA	NA	NA	NA	NA	NA	NA	NA	NA	NA	NA	NA	NA	NA	NA	NA	NA	NA	NA	NA	NA	NA	NA	NA	NA	NA	NA	NA		99.7208	99.7208	99.7208	99.7208	99.7208	99.7208		1	1	1		FALSE					NaN	NaN
VOC	385.99_58	NA	NA	NA	NA	455.997	NA	NA	147.492	NA	NA	NA	NA	NA	262.954	NA	NA	219.119	529.597	358.63	424.42	NA	160.944	NA	NA	NA	NA	NA	NA		99.7208	455.997	99.7208	529.597	99.7208	160.944		0.188296	0.218687	0.188296		FALSE					0.0197486	0.00153824
VOC	390.11_59	NA	NA	NA	NA	NA	NA	NA	NA	NA	NA	NA	NA	NA	NA	NA	NA	NA	NA	NA	NA	NA	NA	NA	NA	NA	NA	NA	NA		99.7208	99.7208	99.7208	99.7208	99.7208	99.7208		1	1	1		FALSE					NaN	NaN
VOC	396.78_44	NA	648.516	298.356	NA	NA	NA	641.516	NA	575.933	636.271	811.223	524.512	NA	NA	NA	502.075	NA	NA	NA	449.215	484.83	639.919	NA	NA	560.441	446.401	530.139	650.048		99.7208	811.223	99.7208	502.075	99.7208	650.048		0.153405	0.122927	0.122927		FALSE					0.107677	0.0174957
VOC	404.04_70	NA	NA	NA	NA	NA	NA	NA	NA	NA	NA	NA	NA	NA	NA	NA	NA	NA	NA	NA	NA	NA	NA	NA	NA	NA	NA	NA	NA		99.7208	99.7208	99.7208	99.7208	99.7208	99.7208		1	1	1		FALSE					NaN	NaN
VOC	407.86_44	NA	NA	NA	NA	NA	NA	NA	NA	NA	NA	NA	NA	NA	NA	NA	NA	NA	NA	NA	NA	NA	NA	NA	NA	NA	NA	NA	NA		99.7208	99.7208	99.7208	99.7208	99.7208	99.7208		1	1	1		FALSE					NaN	NaN
VOC	409.53_42	NA	NA	NA	NA	NA	NA	NA	NA	NA	NA	NA	NA	NA	NA	NA	NA	390.063	NA	NA	NA	NA	NA	NA	NA	NA	NA	NA	312.878		99.7208	99.7208	99.7208	390.063	99.7208	312.878		0.255653	0.318721	0.255653		FALSE					0.465404	0.410214
VOC	409.53_43	221.646	NA	NA	NA	NA	NA	NA	NA	259.744	NA	NA	NA	NA	NA	NA	NA	534.178	NA	NA	NA	NA	NA	NA	NA	NA	NA	NA	NA		99.7208	259.744	99.7208	534.178	99.7208	99.7208		0.186681	0.38392	0.186681		FALSE					0.484179	0.47489
VOC	409.72_41	NA	NA	NA	NA	NA	NA	NA	NA	NA	NA	NA	NA	NA	NA	NA	NA	312.252	NA	NA	NA	NA	NA	NA	NA	NA	NA	NA	285.372		99.7208	99.7208	99.7208	312.252	99.7208	285.372		0.31936	0.349442	0.31936		FALSE					0.473713	0.414235
VOC	409.73_57	NA	NA	NA	NA	NA	NA	NA	NA	NA	NA	NA	NA	NA	NA	NA	NA	NA	NA	NA	NA	NA	NA	NA	NA	NA	NA	NA	NA		99.7208	99.7208	99.7208	99.7208	99.7208	99.7208		1	1	1		FALSE					NaN	NaN
VOC	409.82_72	NA	NA	NA	NA	NA	NA	NA	NA	NA	NA	NA	NA	NA	NA	NA	NA	NA	NA	NA	NA	NA	NA	NA	NA	NA	NA	NA	NA		99.7208	99.7208	99.7208	99.7208	99.7208	99.7208		1	1	1		FALSE					NaN	NaN
VOC	411.88_58	NA	NA	NA	NA	NA	NA	NA	NA	NA	NA	NA	NA	NA	NA	NA	NA	NA	NA	NA	NA	NA	NA	NA	NA	NA	NA	NA	NA		99.7208	99.7208	99.7208	99.7208	99.7208	99.7208		1	1	1		FALSE					NaN	NaN
VOC	413.85_41	NA	NA	NA	NA	NA	NA	NA	NA	NA	NA	NA	NA	NA	198.122	NA	169.645	NA	NA	291.817	NA	178.413	NA	NA	NA	NA	NA	NA	302.533		99.7208	99.7208	99.7208	291.817	99.7208	302.533		0.32962	0.32962	0.341724		FALSE					0.16108	0.538371
VOC	413.85_47	NA	NA	NA	NA	NA	NA	NA	NA	NA	NA	NA	NA	NA	NA	NA	NA	NA	NA	159.549	NA	NA	NA	NA	NA	NA	NA	NA	156.351		99.7208	99.7208	99.7208	159.549	99.7208	156.351		0.625018	0.637802	0.625018		FALSE					0.475439	0.415064
VOC	414.04_31	4130.77	2134.73	4327.11	1171.66	8395.91	1381.97	3442.31	2898.02	4266.18	5216.79	2806.64	3742.72	11902.6	12901.5	11876.1	12353.3	5465.61	10739.4	21375.8	3148.42	14038	7702.45	4975.89	3434.72	9081.05	4537.09	3031.32	19389.1		1171.66	8395.91	3148.42	21375.8	3031.32	19389.1		0.0548122	0.162381	0.14181		FALSE					0.00280048	0.0394616
VOC	414.04_45	2965.85	1659.36	3208.38	1054.37	5978.09	1135.08	2570.7	2210.72	3156.48	3842.99	2162.67	2844.95	8411.36	9140.49	8314.54	8671.89	3877.93	7568.19	14998.6	2242.66	9670.94	5349.09	3681.29	2467.96	6337.29	3238.7	2288.28	13322.5		1054.37	5978.09	2242.66	14998.6	2288.28	13322.5		0.0702977	0.168336	0.152566		FALSE					0.00304385	0.041469
VOC	414.04_46	1163.27	645.112	1222.74	455.206	2260.3	441.996	1005.29	859.783	1255.13	1422.45	825.209	1087	3235.52	3513.05	3179.94	3180.41	1491.48	2901.52	5657.69	885.296	3694.44	2029.53	1335.91	972.024	2368.3	1240.05	922.968	5109.84		441.996	2260.3	885.296	5657.69	922.968	5109.84		0.078123	0.173253	0.163135		FALSE					0.00307043	0.0416643
VOC	414.04_42	227.492	NA	231.014	NA	470.999	NA	153.829	NA	229.429	NA	NA	225.202	630.523	690.305	637.18	645.775	316.923	567.056	1083.74	164.232	627.531	366.349	296.753	NA	313.127	216.262	173.427	1030.15		99.7208	470.999	164.232	1083.74	99.7208	1030.15		0.0920153	0.159426	0.0920153		FALSE					0.00197562	0.0289959
VOC	414.04_43	511.645	237.499	604.541	NA	1095.92	NA	387.983	349.061	608.013	800.202	318.506	476.033	1522.84	1705.38	1555.66	1582.22	767.632	1335.07	2900.34	365.289	1791.54	943.299	573.727	294.935	1156.89	436.324	332.733	2633.33		99.7208	1095.92	365.289	2900.34	294.935	2633.33		0.0343825	0.138717	0.10169		FALSE					0.00537317	0.0624928
VOC	414.04_44	NA	NA	NA	NA	NA	NA	NA	NA	NA	NA	NA	NA	NA	NA	NA	NA	NA	NA	255.534	NA	NA	NA	NA	NA	NA	NA	NA	220.684		99.7208	99.7208	99.7208	255.534	99.7208	220.684		0.390245	0.451872	0.390245		FALSE					0.468701	0.411815
VOC	414.63_30	NA	NA	NA	NA	NA	NA	NA	NA	NA	NA	NA	NA	422.87	NA	NA	245.172	NA	NA	624.342	NA	NA	NA	NA	NA	NA	NA	NA	656.62		99.7208	99.7208	99.7208	624.342	99.7208	656.62		0.15187	0.15187	0.159722		FALSE					0.196664	0.442806
VOC	415.51_58	NA	NA	NA	NA	NA	NA	NA	NA	NA	NA	NA	NA	NA	NA	NA	NA	NA	NA	NA	NA	NA	NA	NA	NA	NA	NA	NA	NA		99.7208	99.7208	99.7208	99.7208	99.7208	99.7208		1	1	1		FALSE					NaN	NaN
VOC	418.36_281	NA	NA	NA	NA	NA	NA	NA	NA	NA	NA	NA	NA	NA	NA	NA	NA	NA	NA	NA	NA	NA	NA	NA	NA	NA	NA	NA	NA		99.7208	99.7208	99.7208	99.7208	99.7208	99.7208		1	1	1		FALSE					NaN	NaN
VOC	419.53_42	NA	NA	NA	NA	NA	NA	NA	NA	NA	NA	NA	NA	NA	NA	NA	NA	NA	NA	NA	NA	NA	NA	NA	NA	NA	NA	NA	NA		99.7208	99.7208	99.7208	99.7208	99.7208	99.7208		1	1	1		FALSE					NaN	NaN
VOC	423.54_43	NA	NA	NA	NA	NA	NA	NA	NA	NA	NA	NA	NA	NA	NA	NA	NA	NA	NA	NA	NA	NA	NA	NA	NA	NA	NA	NA	NA		99.7208	99.7208	99.7208	99.7208	99.7208	99.7208		1	1	1		FALSE					NaN	NaN
VOC	425.5_281	NA	NA	NA	NA	NA	NA	NA	NA	NA	NA	NA	NA	NA	NA	NA	NA	NA	NA	NA	NA	NA	NA	NA	NA	NA	NA	NA	NA		99.7208	99.7208	99.7208	99.7208	99.7208	99.7208		1	1	1		FALSE					NaN	NaN
VOC	430.6_281	NA	NA	NA	NA	NA	NA	NA	NA	NA	NA	NA	NA	NA	NA	NA	NA	NA	NA	NA	NA	NA	NA	NA	NA	NA	NA	NA	NA		99.7208	99.7208	99.7208	99.7208	99.7208	99.7208		1	1	1		FALSE					NaN	NaN
VOC	431.3_43	NA	NA	NA	NA	NA	NA	NA	NA	NA	NA	NA	NA	NA	NA	NA	NA	NA	NA	NA	NA	NA	NA	NA	NA	NA	NA	NA	NA		99.7208	99.7208	99.7208	99.7208	99.7208	99.7208		1	1	1		FALSE					NaN	NaN
VOC	432.48_46	NA	NA	166.513	NA	255.224	NA	NA	NA	184.639	209.577	NA	186.559	355.324	335.578	311.43	281.14	200.622	276.402	489.14	NA	325.543	226.07	188.97	165.208	248.468	154.61	128.12	378.362		99.7208	255.224	99.7208	489.14	128.12	378.362		0.20387	0.263559	0.261929		FALSE					0.00206117	0.0231072
VOC	433.76_281	NA	NA	NA	NA	NA	NA	NA	NA	NA	NA	NA	NA	NA	NA	NA	NA	NA	NA	NA	NA	NA	NA	NA	NA	NA	NA	NA	NA		99.7208	99.7208	99.7208	99.7208	99.7208	99.7208		1	1	1		FALSE					NaN	NaN
VOC	434.05_68	NA	NA	NA	NA	NA	NA	NA	NA	195.796	NA	NA	NA	NA	NA	NA	NA	704.833	NA	NA	NA	NA	NA	NA	NA	NA	NA	NA	NA		99.7208	195.796	99.7208	704.833	99.7208	99.7208		0.141481	0.50931	0.141481		FALSE					0.347951	0.345113
VOC	434.44_39	NA	NA	NA	NA	NA	NA	NA	NA	NA	NA	NA	NA	NA	NA	NA	NA	594.356	NA	NA	NA	NA	NA	NA	NA	NA	NA	NA	NA		99.7208	99.7208	99.7208	594.356	99.7208	99.7208		0.16778	1	0.16778		FALSE					0.296845	0.317206
VOC	435.02_31	NA	NA	233.677	NA	NA	NA	NA	NA	NA	NA	NA	NA	330.148	NA	334.955	233.978	440.724	NA	NA	NA	NA	NA	NA	NA	375.674	NA	NA	NA		99.7208	233.677	99.7208	440.724	99.7208	375.674		0.226266	0.265445	0.226266		FALSE					0.0541922	0.180591
VOC	436.79_45	380.145	260.648	293.513	158.784	455.316	192.596	280.632	229.374	361.163	338.38	294.179	331.999	478.128	504.147	508.906	474.35	400.572	491.897	777.743	325.304	562.335	378.831	330.43	302.586	432.447	329.063	202.266	723.799		158.784	455.316	325.304	777.743	202.266	723.799		0.204159	0.44944	0.260067		FALSE					0.00635113	0.075473
VOC	441.49_281	NA	NA	NA	NA	NA	NA	NA	NA	NA	NA	NA	NA	NA	NA	NA	NA	NA	NA	NA	NA	NA	NA	NA	NA	NA	NA	NA	NA		99.7208	99.7208	99.7208	99.7208	99.7208	99.7208		1	1	1		FALSE					NaN	NaN
VOC	442.88_68	NA	NA	NA	NA	NA	NA	NA	NA	NA	NA	NA	NA	NA	NA	NA	NA	NA	NA	NA	NA	NA	NA	NA	NA	NA	NA	NA	NA		99.7208	99.7208	99.7208	99.7208	99.7208	99.7208		1	1	1		FALSE					NaN	NaN
VOC	446.89_42	NA	NA	NA	NA	NA	NA	NA	NA	218.428	NA	NA	NA	NA	NA	NA	NA	583.2	NA	NA	NA	NA	NA	NA	NA	NA	NA	NA	NA		99.7208	218.428	99.7208	583.2	99.7208	99.7208		0.170989	0.456539	0.170989		FALSE					0.381183	0.359733
VOC	446.98_59	NA	NA	NA	NA	NA	NA	NA	NA	177.647	NA	NA	NA	NA	NA	NA	NA	422.745	NA	NA	NA	NA	NA	NA	NA	NA	NA	NA	NA		99.7208	177.647	99.7208	422.745	99.7208	99.7208		0.235889	0.561344	0.235889		FALSE					0.379475	0.359035
VOC	446.99_30	NA	NA	NA	NA	NA	NA	NA	NA	NA	NA	NA	NA	NA	NA	NA	NA	406.257	NA	NA	NA	NA	NA	NA	NA	NA	NA	NA	NA		99.7208	99.7208	99.7208	406.257	99.7208	99.7208		0.245462	1	0.245462		FALSE					0.296845	0.317206
VOC	446.99_43	NA	NA	NA	NA	NA	NA	NA	NA	NA	NA	NA	NA	NA	NA	NA	NA	164.458	NA	NA	NA	NA	NA	NA	NA	NA	NA	NA	NA		99.7208	99.7208	99.7208	164.458	99.7208	99.7208		0.60636	1	0.60636		FALSE					0.296845	0.317206
VOC	447.19_58	1490.8	954.108	864.044	516.846	4471.65	1361.01	1073.57	1034.38	4995.68	1192.32	477.399	1057.7	457.201	1205.8	470.251	547.109	12459.7	539.865	370.957	606.48	239.927	233.736	233.974	238.325	245.641	248.397	212.587	216.361		477.399	4995.68	370.957	12459.7	212.587	248.397		0.0383155	0.0742556	0.017062		FALSE					0.295156	0.408089
VOC	447.18_37	NA	NA	NA	NA	NA	NA	NA	NA	179.453	NA	NA	NA	NA	NA	NA	NA	478.403	NA	NA	NA	NA	NA	NA	NA	NA	NA	NA	NA		99.7208	179.453	99.7208	478.403	99.7208	99.7208		0.208445	0.555693	0.208445		FALSE					0.367432	0.353959
VOC	446.99_38	NA	NA	NA	NA	179.424	NA	NA	NA	223.915	NA	NA	NA	NA	NA	NA	NA	505.056	NA	NA	NA	NA	NA	NA	NA	NA	NA	NA	NA		99.7208	223.915	99.7208	505.056	99.7208	99.7208		0.197445	0.445352	0.197445		FALSE					0.448225	0.431042
VOC	447.18_41	NA	NA	NA	NA	NA	NA	NA	NA	NA	NA	NA	NA	NA	NA	NA	NA	212.113	NA	NA	NA	NA	NA	NA	NA	NA	NA	NA	NA		99.7208	99.7208	99.7208	212.113	99.7208	99.7208		0.470131	1	0.470131		FALSE					0.296845	0.317206
VOC	447.18_57	412.826	282.815	270.179	NA	1300.13	388.857	311.156	322.794	1416.75	321.691	NA	306.649	NA	320.554	NA	NA	3475.26	178.742	NA	196.546	NA	NA	NA	NA	NA	NA	NA	NA		99.7208	1416.75	99.7208	3475.26	99.7208	99.7208		0.0286945	0.0703868	0.0286945		FALSE					0.360173	0.422917
VOC	447_39	NA	NA	NA	NA	267.89	NA	NA	NA	302.807	NA	NA	NA	NA	NA	NA	NA	960.278	NA	NA	NA	NA	NA	NA	NA	NA	NA	NA	NA		99.7208	302.807	99.7208	960.278	99.7208	99.7208		0.103846	0.329321	0.103846		FALSE					0.426114	0.417897
VOC	447.48_36	NA	NA	NA	NA	NA	NA	NA	NA	NA	NA	NA	NA	NA	NA	NA	NA	139.97	NA	NA	NA	NA	NA	NA	NA	NA	NA	NA	NA		99.7208	99.7208	99.7208	139.97	99.7208	99.7208		0.712445	1	0.712445		FALSE					0.296845	0.317206
VOC	447.28_53	NA	NA	NA	NA	NA	NA	NA	NA	NA	NA	NA	NA	NA	NA	NA	NA	245.279	NA	NA	NA	NA	NA	NA	NA	NA	NA	NA	NA		99.7208	99.7208	99.7208	245.279	99.7208	99.7208		0.40656	1	0.40656		FALSE					0.296845	0.317206
VOC	447.58_44	NA	NA	NA	NA	NA	NA	NA	NA	NA	NA	NA	NA	NA	NA	NA	NA	NA	NA	NA	NA	NA	NA	NA	NA	NA	NA	NA	NA		99.7208	99.7208	99.7208	99.7208	99.7208	99.7208		1	1	1		FALSE					NaN	NaN
VOC	453.66_59	NA	NA	NA	NA	NA	NA	NA	NA	258.893	NA	NA	NA	NA	NA	NA	NA	NA	NA	NA	NA	NA	NA	NA	NA	NA	NA	NA	NA		99.7208	258.893	99.7208	99.7208	99.7208	99.7208		1	0.385181	0.385181		FALSE					0.530972	0.317206
VOC	453.85_37	NA	NA	NA	NA	198.257	NA	NA	NA	406.224	NA	NA	NA	NA	NA	NA	130.996	235.285	NA	NA	NA	NA	NA	NA	NA	NA	NA	NA	NA		99.7208	406.224	99.7208	235.285	99.7208	99.7208		0.42383	0.245482	0.245482		FALSE					0.532673	0.535326
VOC	453.85_58	1298.61	1611.25	1282.06	819.593	3147.56	1099.93	1385.07	1302.72	7755.83	2044.16	950.187	2066.97	1327.94	1876.98	1312.23	1992.02	3979.18	1450.15	1990.16	1092.38	1522.66	869.564	1333.09	1090.54	1310.11	860.208	568.977	1179.82		819.593	7755.83	1092.38	3979.18	568.977	1522.66		0.20597	0.140846	0.0733612		FALSE					0.293506	0.221013
VOC	453.86_38	NA	134.323	NA	NA	195.754	NA	NA	NA	489.822	NA	NA	153.578	NA	NA	NA	NA	228.624	NA	NA	NA	NA	NA	NA	NA	NA	NA	NA	NA		99.7208	489.822	99.7208	228.624	99.7208	99.7208		0.436177	0.203586	0.203586		FALSE					0.390547	0.293218
VOC	453.86_42	185.667	266.959	NA	NA	481.484	NA	232.48	214.595	1472.56	313.869	NA	317.489	211.669	299.574	191.466	339.311	507.546	189.752	311.457	NA	234.928	NA	233.458	NA	NA	NA	NA	206.363		99.7208	1472.56	99.7208	507.546	99.7208	234.928		0.196476	0.0677191	0.0677191		FALSE					0.348757	0.246302
VOC	453.86_43	2768.73	3990.13	3124.78	1784.78	7406.07	2287.81	3412.05	3142.66	20623.6	5108.07	2199.37	5313.97	3252.71	4087.37	2916.82	4986.99	6213.08	3227.69	5325.53	2313.68	4121.93	1990.72	3622.64	2499.36	3451.71	2087.25	1215.09	2901.05		1784.78	20623.6	2313.68	6213.08	1215.09	4121.93		0.287262	0.112186	0.0589177		FALSE					0.35478	0.20055
VOC	454.05_41	NA	NA	NA	NA	NA	NA	NA	NA	449.511	NA	NA	NA	NA	NA	NA	NA	NA	NA	NA	NA	NA	NA	NA	NA	NA	NA	NA	NA		99.7208	449.511	99.7208	99.7208	99.7208	99.7208		1	0.221843	0.221843		FALSE					0.530972	0.317206
VOC	455.03_68	NA	NA	NA	NA	NA	NA	NA	NA	NA	NA	NA	NA	NA	NA	NA	NA	NA	NA	NA	NA	NA	NA	NA	NA	NA	NA	NA	NA		99.7208	99.7208	99.7208	99.7208	99.7208	99.7208		1	1	1		FALSE					NaN	NaN
VOC	456.41_57	NA	NA	NA	NA	217.088	NA	NA	NA	409.543	NA	NA	NA	257.997	260.59	NA	339.636	NA	244.057	365.121	NA	NA	NA	NA	NA	NA	NA	NA	NA		99.7208	409.543	99.7208	365.121	99.7208	99.7208		0.273117	0.243493	0.243493		FALSE					0.0223148	0.111001
VOC	457.38_67	NA	NA	NA	NA	NA	NA	NA	NA	NA	NA	NA	NA	NA	NA	NA	NA	195.295	NA	NA	NA	NA	NA	NA	NA	NA	NA	NA	NA		99.7208	99.7208	99.7208	195.295	99.7208	99.7208		0.510615	1	0.510615		FALSE					0.296845	0.317206
VOC	458.17_55	269.158	285.652	283.518	282.419	393.998	298.225	284.305	280.017	405.725	304.542	268.527	304.99	325.161	302.917	294.438	342.136	688.855	312.686	340.646	277.164	249.587	236.233	317.42	300.085	268.14	282.408	287.228	270.698		268.527	405.725	277.164	688.855	236.233	317.42		0.389817	0.683133	0.342936		FALSE					0.113012	0.231701
VOC	458.37_56	397.988	408.15	420.19	375.721	407.674	378.357	379.635	374.898	389.082	399.51	382.473	399.103	412.308	411.548	408.091	390.635	827.147	398.98	413.289	383.602	393.967	371.688	416.735	418.329	348.309	382.705	397.349	393.717		374.898	420.19	383.602	827.147	348.309	418.329		0.453243	0.912924	0.421097		FALSE					0.190301	0.280273
VOC	459.91_39	183.66	230.481	NA	183.106	442.499	NA	161.822	177.294	847.544	217.578	329.156	378.098	3776.26	2783.57	1590	4884.48	945.969	2746.9	5445.78	772.876	225.228	NA	285.791	NA	NA	146.768	191.264	NA		99.7208	847.544	772.876	5445.78	99.7208	285.791		0.0183116	0.911901	0.0183116		FALSE					2.26158e-06	9.80312e-05
VOC	459.93_44	NA	199.995	NA	NA	227.907	NA	NA	NA	469.96	NA	NA	198.881	2141.28	1613.76	842.137	2712.46	399.915	1588.48	3184.07	444.249	NA	NA	155.975	NA	NA	NA	NA	NA		99.7208	469.96	399.915	3184.07	99.7208	155.975		0.0313187	0.850955	0.0313187		FALSE					4.85106e-06	0.000212215
VOC	459.94_42	NA	NA	NA	NA	260.579	NA	NA	NA	304.183	NA	226.545	209.884	2753.29	2075.29	1172.76	3508.22	592.876	2013.47	3937	548.021	NA	NA	206.639	NA	NA	NA	NA	NA		99.7208	304.183	548.021	3937	99.7208	206.639		0.0253291	1.80161	0.0253291		FALSE					1.75978e-06	7.73595e-05
VOC	459.94_53	NA	NA	NA	NA	NA	NA	NA	NA	NA	NA	NA	NA	NA	NA	NA	157.162	NA	NA	161.581	NA	NA	NA	NA	NA	NA	NA	NA	NA		99.7208	99.7208	99.7208	161.581	99.7208	99.7208		0.617155	1	0.617155		FALSE					0.0695795	0.414929
VOC	460.02_46	NA	NA	NA	NA	175.103	NA	NA	NA	NA	NA	NA	NA	1432.29	1060.07	607.879	1851.18	282.94	1035.37	2141.03	280.833	NA	NA	NA	NA	NA	NA	NA	NA		99.7208	175.103	280.833	2141.03	99.7208	99.7208		0.0465762	1.60382	0.0465762		FALSE					5.1511e-06	0.000212616
VOC	460.03_60	NA	NA	NA	NA	NA	NA	NA	NA	NA	NA	NA	NA	260.651	184.784	NA	333.967	NA	194.751	369.301	NA	NA	NA	NA	NA	NA	NA	NA	NA		99.7208	99.7208	99.7208	369.301	99.7208	99.7208		0.270026	1	0.270026		FALSE					0.00068221	0.0148
VOC	460.12_41	NA	NA	NA	NA	495.806	NA	NA	NA	236.244	175.928	368.637	406.749	4903.58	3682.17	1977.56	6219.79	916.803	3531.57	7113.16	912.303	189.06	NA	314.448	NA	NA	NA	178.939	NA		99.7208	495.806	912.303	7113.16	99.7208	314.448		0.0140192	1.84004	0.0140192		FALSE					2.46169e-06	0.00010644
VOC	460.13_38	NA	NA	NA	NA	169.598	NA	NA	NA	157.834	NA	NA	155.079	1149.95	873.746	516.066	1502.52	325.94	830.285	1601.06	271.173	NA	NA	NA	NA	NA	NA	NA	NA		99.7208	169.598	271.173	1601.06	99.7208	99.7208		0.0622842	1.59892	0.0622842		FALSE					1.61934e-06	6.77091e-05
VOC	459.94_36	NA	NA	NA	NA	NA	NA	NA	NA	NA	NA	NA	NA	NA	NA	NA	NA	NA	NA	163.242	NA	NA	NA	NA	NA	NA	NA	NA	NA		99.7208	99.7208	99.7208	163.242	99.7208	99.7208		0.610877	1	0.610877		FALSE					0.296845	0.317206
VOC	460.12_59	NA	142.163	NA	NA	285.051	NA	NA	NA	NA	NA	214.219	227.524	2577.75	1901.51	1102.94	3390.39	499.563	1935.45	3835.81	545.17	145.371	NA	184.966	NA	NA	NA	NA	NA		99.7208	285.051	499.563	3835.81	99.7208	184.966		0.0259973	1.75254	0.0259973		FALSE					2.72779e-06	0.000127189
VOC	460.13_30	NA	NA	NA	NA	NA	NA	NA	NA	NA	NA	NA	NA	NA	NA	NA	NA	NA	NA	NA	NA	NA	NA	NA	NA	NA	NA	NA	NA		99.7208	99.7208	99.7208	99.7208	99.7208	99.7208		1	1	1		FALSE					NaN	NaN
VOC	460.13_31	NA	NA	NA	NA	NA	NA	NA	NA	NA	NA	NA	NA	1915.59	1371.97	746.7	2644.77	300.263	1374.94	2921.6	347.447	NA	NA	NA	NA	NA	NA	NA	NA		99.7208	99.7208	300.263	2921.6	99.7208	99.7208		0.0341322	3.01104	0.0341322		FALSE					9.29099e-06	0.000344611
VOC	460.13_37	NA	NA	NA	NA	NA	NA	NA	NA	NA	NA	NA	NA	672.641	558.185	339.76	849.433	214.293	524.11	962.276	180.892	NA	NA	NA	NA	NA	NA	NA	NA		99.7208	99.7208	180.892	962.276	99.7208	99.7208		0.10363	1.81399	0.10363		FALSE					1.44649e-06	6.74074e-05
VOC	460.13_45	2235.43	2643.85	1584.25	1881.46	5841.83	875.845	1254.75	1650.23	2454.63	2434.02	4732.4	5040.08	59766.3	43718.9	24365.9	77199.5	10742.9	43704.5	88681.3	11641.2	2928.38	1387.58	3810.4	1410.55	1427.05	1836.65	2300.25	755.758		875.845	5841.83	10742.9	88681.3	755.758	3810.4		0.00987631	1.83896	0.00852217		FALSE					3.22015e-06	0.000144834
VOC	462.09_68	NA	NA	NA	NA	NA	NA	NA	NA	NA	NA	NA	NA	NA	NA	NA	NA	282.425	NA	NA	NA	NA	NA	NA	NA	NA	NA	NA	NA		99.7208	99.7208	99.7208	282.425	99.7208	99.7208		0.353088	1	0.353088		FALSE					0.296845	0.317206
VOC	462.68_35	NA	NA	NA	NA	NA	NA	NA	NA	NA	NA	NA	NA	NA	NA	NA	NA	NA	209.419	240.181	NA	NA	NA	NA	NA	NA	NA	NA	NA		99.7208	99.7208	99.7208	240.181	99.7208	99.7208		0.41519	1	0.41519		FALSE					0.0726518	0.014632
VOC	462.68_47	NA	NA	NA	NA	NA	NA	NA	NA	NA	NA	NA	NA	314.31	230.425	272.615	332.486	NA	889.913	1052.65	NA	NA	NA	NA	NA	NA	260.062	NA	NA		99.7208	99.7208	99.7208	1052.65	99.7208	260.062		0.0947335	0.383451	0.0947335		FALSE					0.00349503	0.0154988
VOC	462.68_61	NA	NA	NA	NA	NA	NA	NA	NA	NA	NA	NA	NA	NA	NA	NA	NA	NA	352.341	436.241	NA	NA	NA	NA	NA	NA	NA	NA	NA		99.7208	99.7208	99.7208	436.241	99.7208	99.7208		0.228591	1	0.228591		FALSE					0.0738127	0.0152731
VOC	462.87_62	NA	NA	NA	NA	NA	NA	NA	NA	NA	NA	NA	NA	324.305	234.107	322.949	361.487	NA	998.423	1196.43	NA	NA	NA	NA	NA	NA	352.366	NA	NA		99.7208	99.7208	99.7208	1196.43	99.7208	352.366		0.0833488	0.283003	0.0833488		FALSE					0.00447662	0.0181028
VOC	466.2_37	NA	NA	NA	NA	NA	NA	NA	NA	NA	NA	NA	NA	NA	NA	NA	NA	NA	NA	NA	NA	NA	NA	NA	NA	NA	NA	NA	NA		99.7208	99.7208	99.7208	99.7208	99.7208	99.7208		1	1	1		FALSE					NaN	NaN
VOC	466.4_40	316.323	289.831	NA	284.082	273.06	NA	227.322	201.157	254.424	248.062	442.466	228.353	650.977	489.196	271.128	791.778	352.087	542.258	916.217	269.181	319.955	245.409	236.965	266.747	267.297	281.563	291.052	225.021		99.7208	442.466	269.181	916.217	225.021	319.955		0.10884	0.608364	0.245598		FALSE					0.000324474	0.00767592
VOC	466.6_38	NA	NA	NA	NA	NA	NA	NA	NA	NA	NA	NA	NA	NA	NA	NA	NA	NA	NA	NA	NA	NA	NA	NA	NA	NA	NA	NA	NA		99.7208	99.7208	99.7208	99.7208	99.7208	99.7208		1	1	1		FALSE					NaN	NaN
VOC	466.6_281	NA	NA	NA	NA	NA	NA	NA	NA	NA	NA	NA	NA	NA	NA	NA	NA	NA	186.074	NA	NA	NA	NA	NA	NA	NA	NA	NA	NA		99.7208	99.7208	99.7208	186.074	99.7208	99.7208		0.535921	1	0.535921		FALSE					0.296845	0.317206
VOC	468.37_41	NA	NA	NA	NA	NA	NA	NA	NA	NA	NA	NA	NA	NA	NA	NA	NA	NA	NA	NA	NA	NA	NA	NA	NA	NA	NA	NA	NA		99.7208	99.7208	99.7208	99.7208	99.7208	99.7208		1	1	1		FALSE					NaN	NaN
VOC	469.94_57	NA	NA	NA	NA	NA	NA	NA	NA	NA	NA	NA	NA	NA	NA	NA	NA	200.948	NA	NA	NA	NA	NA	NA	NA	NA	NA	NA	NA		99.7208	99.7208	99.7208	200.948	99.7208	99.7208		0.496252	1	0.496252		FALSE					0.296845	0.317206
VOC	470.52_58	253.492	257.495	295.677	242.591	408.996	253.735	248.817	326.999	454.517	343.522	265.348	309.852	657.665	779.412	502.908	837.754	795.515	624.739	839.889	410.086	210.245	229.6	269.456	266.781	269.48	293.394	246.729	270.704		242.591	454.517	410.086	839.889	210.245	293.394		0.288837	0.902247	0.250324		FALSE					3.06671e-09	4.44378e-07
VOC	471.11_38	NA	NA	NA	NA	NA	NA	NA	NA	NA	NA	NA	NA	NA	NA	NA	NA	NA	NA	NA	NA	NA	NA	NA	NA	NA	NA	NA	NA		99.7208	99.7208	99.7208	99.7208	99.7208	99.7208		1	1	1		FALSE					NaN	NaN
VOC	471.12_59	NA	NA	NA	NA	NA	NA	NA	NA	NA	NA	NA	NA	NA	NA	NA	NA	NA	NA	NA	NA	NA	NA	NA	NA	NA	NA	NA	NA		99.7208	99.7208	99.7208	99.7208	99.7208	99.7208		1	1	1		FALSE					NaN	NaN
VOC	471.3_43	1731.78	3068.35	4149	3052.45	8388.65	4373.92	4330.64	2803.92	10782.3	5708.18	3106.44	3897.42	11566	8885.97	5168.77	14909.2	3008.54	8614.55	16986.4	2522.9	1162.55	914.072	1487.56	853.554	1091.75	814.067	724.204	891.775		1731.78	10782.3	2522.9	16986.4	724.204	1487.56		0.101951	0.233987	0.0426344		FALSE					0.000255472	0.00394154
VOC	472.49_67	NA	NA	NA	NA	NA	NA	NA	NA	NA	NA	NA	NA	NA	NA	NA	NA	218.119	NA	NA	NA	NA	NA	NA	NA	NA	NA	NA	NA		99.7208	99.7208	99.7208	218.119	99.7208	99.7208		0.457185	1	0.457185		FALSE					0.296845	0.317206
VOC	472.96_46	NA	NA	NA	NA	NA	NA	NA	NA	NA	NA	NA	NA	NA	NA	NA	NA	NA	NA	NA	NA	NA	NA	NA	NA	NA	NA	NA	NA		99.7208	99.7208	99.7208	99.7208	99.7208	99.7208		1	1	1		FALSE					NaN	NaN
VOC	474.83_57	NA	NA	NA	NA	NA	NA	NA	NA	NA	NA	NA	NA	NA	NA	NA	NA	174.13	NA	NA	NA	NA	NA	NA	NA	NA	NA	NA	NA		99.7208	99.7208	99.7208	174.13	99.7208	99.7208		0.572681	1	0.572681		FALSE					0.296845	0.317206
VOC	478.18_39	NA	NA	NA	NA	NA	NA	NA	NA	NA	NA	NA	NA	NA	NA	NA	NA	NA	NA	NA	NA	NA	NA	NA	NA	NA	NA	NA	NA		99.7208	99.7208	99.7208	99.7208	99.7208	99.7208		1	1	1		FALSE					NaN	NaN
VOC	478.57_45	NA	NA	NA	NA	268.888	NA	NA	NA	NA	NA	NA	NA	NA	NA	595.498	NA	504.876	NA	NA	504.378	NA	NA	195.969	NA	NA	NA	222.386	NA		99.7208	268.888	99.7208	595.498	99.7208	222.386		0.167458	0.370864	0.167458		FALSE					0.0400032	0.233391
VOC	478.76_41	NA	NA	NA	NA	NA	NA	NA	NA	NA	NA	NA	NA	NA	NA	NA	NA	NA	NA	293.202	NA	NA	NA	NA	NA	NA	NA	NA	NA		99.7208	99.7208	99.7208	293.202	99.7208	99.7208		0.34011	1	0.34011		FALSE					0.296845	0.317206
VOC	479.94_42	NA	221.156	374.183	210.935	713.396	337.216	365.978	NA	964.271	469.616	268.522	313.152	NA	NA	NA	NA	NA	NA	284.367	NA	NA	NA	NA	NA	NA	NA	NA	NA		99.7208	964.271	99.7208	284.367	99.7208	99.7208		0.350676	0.103416	0.103416		FALSE					0.00205454	0.00829972
VOC	480.33_67	NA	NA	NA	NA	NA	NA	NA	NA	NA	NA	NA	NA	NA	NA	NA	NA	229.446	NA	NA	NA	NA	NA	NA	NA	NA	NA	NA	NA		99.7208	99.7208	99.7208	229.446	99.7208	99.7208		0.434616	1	0.434616		FALSE					0.296845	0.317206
VOC	480.72_31	NA	NA	NA	NA	NA	NA	NA	NA	NA	NA	NA	NA	NA	NA	NA	NA	NA	NA	NA	NA	NA	NA	NA	NA	NA	NA	NA	NA		99.7208	99.7208	99.7208	99.7208	99.7208	99.7208		1	1	1		FALSE					NaN	NaN
VOC	480.72_59	NA	229.494	296.334	246.43	682.399	332.05	317.303	194.111	869.889	417.329	NA	259.513	NA	NA	NA	NA	NA	NA	NA	NA	NA	NA	NA	NA	NA	NA	NA	NA		99.7208	869.889	99.7208	99.7208	99.7208	99.7208		1	0.114636	0.114636		FALSE					0.00156346	0.0191165
VOC	480.72_74	359.648	696.287	942.868	768.289	1965.04	1016.29	1012.44	617.797	2464.6	1283.63	672.785	861.647	NA	162.457	NA	NA	NA	NA	146.256	NA	180.068	NA	NA	NA	NA	NA	NA	NA		359.648	2464.6	99.7208	162.457	99.7208	180.068		1.99729	0.0404612	0.0404612		FALSE					8.67587e-06	0.000182127
VOC	481.02_44	NA	NA	NA	NA	NA	NA	NA	NA	264.368	NA	NA	NA	NA	NA	NA	NA	NA	NA	NA	NA	NA	NA	NA	NA	NA	NA	NA	NA		99.7208	264.368	99.7208	99.7208	99.7208	99.7208		1	0.377204	0.377204		FALSE					0.530972	0.317206
VOC	481.9_58	NA	NA	NA	NA	NA	NA	NA	NA	NA	NA	NA	NA	NA	NA	NA	NA	NA	NA	NA	NA	NA	NA	NA	NA	NA	NA	NA	NA		99.7208	99.7208	99.7208	99.7208	99.7208	99.7208		1	1	1		FALSE					NaN	NaN
VOC	485.62_67	NA	NA	NA	NA	NA	NA	NA	NA	NA	NA	NA	NA	NA	NA	NA	NA	184.284	NA	NA	NA	NA	NA	NA	NA	NA	NA	NA	NA		99.7208	99.7208	99.7208	184.284	99.7208	99.7208		0.541124	1	0.541124		FALSE					0.296845	0.317206
VOC	487.78_43	NA	NA	NA	NA	NA	NA	NA	NA	NA	NA	NA	NA	NA	NA	NA	NA	NA	NA	NA	NA	NA	NA	NA	NA	NA	NA	NA	NA		99.7208	99.7208	99.7208	99.7208	99.7208	99.7208		1	1	1		FALSE					NaN	NaN
VOC	490.33_281	NA	NA	NA	NA	NA	NA	NA	NA	NA	NA	NA	NA	NA	NA	NA	NA	NA	NA	NA	NA	NA	NA	NA	NA	NA	NA	NA	NA		99.7208	99.7208	99.7208	99.7208	99.7208	99.7208		1	1	1		FALSE					NaN	NaN
VOC	490.92_74	NA	NA	NA	NA	NA	NA	NA	NA	157.485	NA	NA	NA	NA	NA	NA	NA	NA	NA	NA	NA	NA	NA	NA	NA	NA	NA	NA	NA		99.7208	157.485	99.7208	99.7208	99.7208	99.7208		1	0.633209	0.633209		FALSE					0.530972	0.317206
VOC	493.07_42	929.144	234.307	469.377	533.164	NA	444.667	313.658	623.441	NA	507.95	NA	312.667	NA	398.073	397.548	401.272	NA	NA	302.122	252.202	NA	390.589	NA	NA	468.593	NA	NA	580.423		99.7208	929.144	99.7208	401.272	99.7208	580.423		0.171807	0.107325	0.107325		FALSE					0.237368	0.223987
VOC	493.07_43	1937.15	796.459	1162.59	1276.42	1065.1	1252.7	990.288	1508.89	976.79	1379.06	593.348	1028.75	580.027	1060.73	1072.08	1045.93	NA	298.901	814.144	470.607	1005.25	955.878	512.754	526.527	1145.69	512.609	NA	1262.01		593.348	1937.15	99.7208	1072.08	99.7208	1262.01		0.47016	0.051478	0.051478		FALSE					0.0141473	0.0199807
VOC	493.08_44	NA	NA	NA	NA	NA	NA	NA	NA	NA	NA	NA	NA	NA	NA	NA	NA	NA	NA	NA	NA	NA	NA	NA	NA	NA	NA	NA	NA		99.7208	99.7208	99.7208	99.7208	99.7208	99.7208		1	1	1		FALSE					NaN	NaN
VOC	493.08_55	NA	NA	NA	NA	NA	NA	NA	NA	NA	NA	NA	NA	NA	NA	NA	NA	NA	NA	NA	NA	NA	NA	NA	NA	NA	NA	NA	NA		99.7208	99.7208	99.7208	99.7208	99.7208	99.7208		1	1	1		FALSE					NaN	NaN
VOC	493.08_70	NA	NA	NA	NA	NA	NA	NA	NA	NA	NA	NA	NA	NA	NA	NA	NA	NA	NA	NA	NA	NA	NA	NA	NA	NA	NA	NA	NA		99.7208	99.7208	99.7208	99.7208	99.7208	99.7208		1	1	1		FALSE					NaN	NaN
VOC	493.08_71	800.656	250.151	413.541	501.848	251.574	414.012	276.66	548.891	184.469	491.459	NA	333.811	196.341	394.559	392.051	375.629	NA	NA	236.681	257.692	357.756	351.807	NA	206.652	451.765	223.287	NA	499.898		99.7208	800.656	99.7208	394.559	99.7208	499.898		0.199482	0.124549	0.124549		FALSE					0.221617	0.167132
VOC	493.27_39	NA	NA	NA	NA	NA	NA	NA	NA	NA	NA	NA	NA	NA	NA	175.271	NA	NA	NA	NA	NA	NA	NA	NA	NA	NA	NA	NA	157.023		99.7208	99.7208	99.7208	175.271	99.7208	157.023		0.568953	0.635072	0.568953		FALSE					0.467393	0.411181
VOC	493.27_41	691.315	NA	NA	425.378	NA	NA	NA	497.233	189.484	372.667	NA	248.532	NA	369.73	508.69	320.793	NA	NA	275.321	NA	368.805	429.093	NA	NA	377.611	NA	NA	497.569		99.7208	691.315	99.7208	508.69	99.7208	497.569		0.196035	0.144248	0.144248		FALSE					0.960797	0.829548
VOC	493.27_57	274.992	NA	NA	NA	NA	NA	NA	186.134	NA	NA	NA	NA	NA	130.294	229.276	NA	NA	NA	NA	NA	NA	NA	NA	NA	191.81	NA	NA	203.868		99.7208	274.992	99.7208	229.276	99.7208	203.868		0.434938	0.362632	0.362632		FALSE					0.983291	0.467876
VOC	493.28_56	NA	NA	NA	NA	NA	NA	NA	NA	NA	NA	NA	NA	NA	NA	NA	NA	NA	NA	NA	NA	NA	NA	NA	NA	NA	NA	NA	NA		99.7208	99.7208	99.7208	99.7208	99.7208	99.7208		1	1	1		FALSE					NaN	NaN
VOC	493.38_45	NA	NA	NA	NA	NA	NA	NA	NA	NA	NA	NA	NA	NA	NA	NA	NA	NA	NA	NA	NA	NA	NA	NA	NA	NA	NA	NA	NA		99.7208	99.7208	99.7208	99.7208	99.7208	99.7208		1	1	1		FALSE					NaN	NaN
VOC	493.66_31	NA	NA	NA	NA	NA	NA	NA	NA	NA	NA	NA	NA	NA	NA	209.948	NA	NA	NA	NA	NA	NA	185.757	NA	NA	NA	NA	NA	NA		99.7208	99.7208	99.7208	209.948	99.7208	185.757		0.474978	0.536834	0.474978		FALSE					0.46899	0.411955
VOC	493.86_59	294.821	NA	194.67	169.772	189.756	244.735	233.823	236.552	NA	264.562	165.079	159.75	221.5	423.206	1392.99	434.138	NA	NA	603.145	329.194	641.351	973.918	502.906	627.131	752.936	686.156	347.382	541.417		99.7208	294.821	99.7208	1392.99	347.382	973.918		0.0715877	0.102391	0.249379		FALSE					0.00214808	0.00768473
VOC	495.05_281	NA	NA	NA	NA	NA	NA	NA	NA	NA	NA	NA	NA	NA	NA	NA	NA	NA	NA	NA	NA	NA	NA	NA	NA	NA	NA	NA	NA		99.7208	99.7208	99.7208	99.7208	99.7208	99.7208		1	1	1		FALSE					NaN	NaN
VOC	498.17_45	NA	NA	NA	NA	NA	NA	NA	NA	NA	NA	NA	NA	NA	NA	NA	NA	NA	NA	NA	NA	NA	NA	NA	NA	NA	NA	NA	NA		99.7208	99.7208	99.7208	99.7208	99.7208	99.7208		1	1	1		FALSE					NaN	NaN
VOC	501.12_45	NA	NA	NA	NA	NA	NA	NA	NA	NA	NA	NA	NA	NA	NA	NA	NA	NA	NA	NA	NA	NA	NA	NA	NA	NA	NA	NA	NA		99.7208	99.7208	99.7208	99.7208	99.7208	99.7208		1	1	1		FALSE					NaN	NaN
VOC	501.31_39	NA	NA	NA	NA	NA	NA	NA	NA	NA	NA	1159.74	NA	NA	NA	NA	NA	NA	NA	NA	NA	NA	NA	NA	NA	532.556	477.921	NA	NA		99.7208	1159.74	99.7208	99.7208	99.7208	532.556		0.187249	0.0859853	0.0859853		FALSE					0.614185	0.263882
VOC	501.31_41	NA	NA	NA	NA	NA	NA	NA	NA	NA	NA	1614.36	NA	NA	NA	450.201	NA	NA	NA	NA	224.383	NA	NA	NA	NA	753.509	611.021	NA	NA		99.7208	1614.36	99.7208	450.201	99.7208	753.509		0.132342	0.061771	0.061771		FALSE					0.8583	0.342442
VOC	501.31_42	NA	NA	NA	NA	NA	NA	NA	NA	NA	NA	5260.53	NA	NA	NA	1401.94	NA	NA	NA	NA	872.025	NA	NA	NA	NA	2579.46	2161.62	1105.63	NA		99.7208	5260.53	99.7208	1401.94	99.7208	2579.46		0.0386595	0.0189564	0.0189564		FALSE					0.754578	0.208828
VOC	501.32_55	NA	NA	NA	NA	NA	NA	NA	NA	NA	NA	2401.62	NA	NA	NA	646.614	NA	NA	NA	NA	448.256	NA	NA	NA	NA	1298.59	1042.52	NA	NA		99.7208	2401.62	99.7208	646.614	99.7208	1298.59		0.0767918	0.0415222	0.0415222		FALSE					0.840369	0.318567
VOC	501.32_70	NA	NA	NA	NA	NA	NA	NA	NA	NA	NA	1968.5	NA	NA	NA	569.019	NA	NA	NA	NA	357.463	NA	NA	NA	NA	997.789	818.951	NA	NA		99.7208	1968.5	99.7208	569.019	99.7208	997.789		0.0999418	0.0506584	0.0506584		FALSE					0.868512	0.336673
VOC	501.22_53	NA	NA	NA	NA	NA	NA	NA	NA	NA	NA	NA	NA	NA	NA	NA	NA	NA	NA	NA	NA	NA	NA	NA	NA	NA	NA	NA	NA		99.7208	99.7208	99.7208	99.7208	99.7208	99.7208		1	1	1		FALSE					NaN	NaN
VOC	501.7_67	NA	NA	NA	NA	NA	NA	NA	NA	NA	NA	NA	NA	NA	NA	NA	NA	NA	NA	NA	NA	NA	NA	NA	NA	NA	NA	NA	NA		99.7208	99.7208	99.7208	99.7208	99.7208	99.7208		1	1	1		FALSE					NaN	NaN
VOC	502_43	NA	NA	NA	NA	NA	NA	188.314	NA	343.105	NA	NA	NA	NA	NA	NA	NA	NA	NA	NA	NA	NA	NA	NA	NA	NA	NA	NA	NA		99.7208	343.105	99.7208	99.7208	99.7208	99.7208		1	0.290642	0.290642		FALSE					0.338054	0.431621
VOC	502.4_281	NA	NA	NA	NA	NA	NA	NA	NA	NA	NA	NA	NA	NA	NA	NA	NA	NA	NA	NA	NA	NA	NA	NA	NA	NA	NA	NA	NA		99.7208	99.7208	99.7208	99.7208	99.7208	99.7208		1	1	1		FALSE					NaN	NaN
VOC	506.32_45	NA	NA	NA	NA	NA	NA	NA	NA	NA	NA	NA	NA	NA	NA	NA	NA	NA	NA	NA	NA	NA	NA	NA	NA	NA	NA	NA	NA		99.7208	99.7208	99.7208	99.7208	99.7208	99.7208		1	1	1		FALSE					NaN	NaN
VOC	507.98_281	NA	NA	NA	NA	NA	NA	NA	NA	NA	NA	NA	NA	NA	NA	NA	NA	NA	NA	NA	NA	NA	NA	NA	NA	NA	NA	NA	NA		99.7208	99.7208	99.7208	99.7208	99.7208	99.7208		1	1	1		FALSE					NaN	NaN
VOC	513.28_43	NA	NA	NA	NA	NA	NA	NA	NA	NA	NA	NA	NA	NA	NA	NA	NA	NA	NA	NA	NA	NA	NA	NA	NA	NA	NA	NA	NA		99.7208	99.7208	99.7208	99.7208	99.7208	99.7208		1	1	1		FALSE					NaN	NaN
VOC	513.38_281	NA	NA	NA	NA	NA	NA	NA	NA	NA	NA	NA	NA	NA	NA	NA	NA	NA	NA	NA	NA	NA	NA	NA	NA	NA	NA	NA	NA		99.7208	99.7208	99.7208	99.7208	99.7208	99.7208		1	1	1		FALSE					NaN	NaN
VOC	514.06_57	190.164	NA	NA	655.141	NA	NA	NA	NA	NA	140.941	NA	NA	NA	NA	NA	NA	NA	NA	NA	NA	NA	NA	NA	NA	NA	NA	NA	146.687		99.7208	655.141	99.7208	99.7208	99.7208	146.687		0.679821	0.152213	0.152213		FALSE					0.416858	0.731367
VOC	514.06_56	NA	NA	NA	500.837	NA	NA	NA	NA	NA	127.946	NA	NA	NA	NA	NA	NA	NA	NA	NA	NA	NA	NA	NA	NA	NA	NA	NA	NA		99.7208	500.837	99.7208	99.7208	99.7208	99.7208		1	0.199108	0.199108		FALSE					0.482776	0.824703
VOC	514.24_41	NA	NA	NA	334.241	NA	NA	NA	NA	NA	NA	NA	NA	NA	NA	NA	NA	NA	NA	NA	NA	NA	NA	NA	NA	NA	NA	NA	NA		99.7208	334.241	99.7208	99.7208	99.7208	99.7208		1	0.29835	0.29835		FALSE					0.530972	0.809413
VOC	517.39_281	NA	NA	NA	NA	NA	NA	NA	NA	NA	NA	NA	NA	NA	NA	NA	NA	NA	NA	NA	NA	NA	NA	NA	NA	NA	NA	NA	NA		99.7208	99.7208	99.7208	99.7208	99.7208	99.7208		1	1	1		FALSE					NaN	NaN
VOC	524.06_281	NA	NA	NA	NA	NA	NA	NA	NA	NA	NA	NA	NA	NA	NA	NA	NA	NA	NA	NA	NA	NA	NA	NA	NA	NA	NA	NA	NA		99.7208	99.7208	99.7208	99.7208	99.7208	99.7208		1	1	1		FALSE					NaN	NaN
VOC	527.4_56	NA	NA	NA	NA	NA	NA	NA	NA	NA	NA	NA	NA	NA	NA	NA	NA	NA	NA	NA	NA	NA	NA	NA	NA	NA	NA	NA	199.029		99.7208	99.7208	99.7208	99.7208	99.7208	199.029		0.501037	0.501037	1		FALSE					0.296845	0.317206
VOC	527.6_55	NA	NA	NA	NA	NA	NA	NA	NA	NA	NA	NA	NA	NA	NA	NA	NA	NA	NA	NA	NA	NA	NA	NA	NA	NA	NA	NA	NA		99.7208	99.7208	99.7208	99.7208	99.7208	99.7208		1	1	1		FALSE					NaN	NaN
VOC	529.16_42	NA	NA	NA	NA	NA	NA	NA	NA	NA	NA	NA	NA	NA	NA	NA	NA	167.466	NA	NA	NA	NA	NA	NA	NA	NA	NA	NA	NA		99.7208	99.7208	99.7208	167.466	99.7208	99.7208		0.595469	1	0.595469		FALSE					0.296845	0.317206
VOC	529.26_38	NA	NA	NA	NA	NA	NA	NA	NA	NA	NA	NA	NA	NA	NA	NA	NA	NA	NA	NA	NA	NA	NA	NA	NA	NA	NA	NA	NA		99.7208	99.7208	99.7208	99.7208	99.7208	99.7208		1	1	1		FALSE					NaN	NaN
VOC	529.35_39	230.495	206.492	185.839	145.617	547.779	242.584	NA	NA	281.661	268.224	NA	490.996	NA	NA	NA	NA	693.014	NA	NA	NA	NA	NA	NA	NA	NA	NA	NA	NA		99.7208	547.779	99.7208	693.014	99.7208	99.7208		0.143894	0.182046	0.143894		FALSE					0.126297	0.268141
VOC	529.35_41	695.981	542.988	693.698	479.211	2213.27	777.9	539.264	471.451	981.928	734.51	376.801	1801.06	NA	NA	NA	NA	1816.31	186.588	390.644	NA	406.327	NA	226.638	NA	256.787	NA	NA	NA		376.801	2213.27	99.7208	1816.31	99.7208	406.327		0.207454	0.0450558	0.0450558		FALSE					0.0130661	0.0578488
VOC	529.36_43	735.34	691.468	675.548	499.513	2644.28	897.856	649.927	477.945	1163.34	873.123	418.947	2156.39	NA	NA	NA	NA	2546.49	236.566	475.528	NA	522.231	NA	292.969	NA	358.785	NA	NA	NA		418.947	2644.28	99.7208	2546.49	99.7208	522.231		0.16452	0.0377119	0.0377119		FALSE					0.0375965	0.103752
VOC	529.36_44	NA	NA	NA	NA	NA	NA	NA	NA	NA	NA	NA	NA	NA	NA	NA	NA	NA	NA	NA	NA	NA	NA	NA	NA	NA	NA	NA	NA		99.7208	99.7208	99.7208	99.7208	99.7208	99.7208		1	1	1		FALSE					NaN	NaN
VOC	529.36_72	514.99	502.641	586.196	367.561	1623.83	652.091	431.294	379.893	655.925	568.107	362.138	1272.53	NA	NA	NA	NA	1571.53	214.052	321.652	NA	385.139	NA	174.807	159.028	286.292	NA	NA	NA		362.138	1623.83	99.7208	1571.53	99.7208	385.139		0.230437	0.0614109	0.0614109		FALSE					0.0241541	0.0750895
VOC	529.66_57	NA	NA	NA	NA	NA	NA	NA	NA	NA	NA	NA	NA	NA	NA	NA	NA	NA	NA	NA	NA	NA	NA	NA	NA	NA	NA	NA	NA		99.7208	99.7208	99.7208	99.7208	99.7208	99.7208		1	1	1		FALSE					NaN	NaN
VOC	533.97_281	NA	NA	NA	NA	NA	NA	NA	NA	NA	NA	NA	NA	NA	NA	NA	NA	NA	NA	NA	NA	NA	NA	NA	NA	NA	NA	NA	NA		99.7208	99.7208	99.7208	99.7208	99.7208	99.7208		1	1	1		FALSE					NaN	NaN
VOC	534.46_41	710.216	NA	468.159	1278.33	NA	NA	NA	299.424	NA	2565.41	NA	NA	NA	NA	NA	NA	NA	NA	NA	NA	NA	NA	NA	NA	NA	NA	NA	390.393		99.7208	2565.41	99.7208	99.7208	99.7208	390.393		0.255437	0.0388714	0.0388714		FALSE					0.148258	0.453932
VOC	534.46_42	NA	NA	NA	457.192	NA	NA	NA	NA	NA	NA	NA	NA	NA	NA	NA	NA	NA	NA	NA	NA	NA	NA	NA	NA	NA	NA	NA	NA		99.7208	457.192	99.7208	99.7208	99.7208	99.7208		1	0.218116	0.218116		FALSE					0.530972	0.809413
VOC	534.46_43	612.075	NA	NA	1042.55	NA	NA	NA	NA	NA	NA	NA	NA	NA	NA	NA	NA	NA	NA	NA	NA	NA	NA	NA	NA	496.271	NA	NA	349.713		99.7208	1042.55	99.7208	99.7208	99.7208	496.271		0.20094	0.0956507	0.0956507		FALSE					0.470859	0.481531
VOC	534.46_58	NA	NA	NA	NA	NA	NA	NA	NA	NA	NA	NA	NA	NA	NA	NA	NA	NA	NA	NA	NA	NA	NA	NA	NA	NA	NA	NA	NA		99.7208	99.7208	99.7208	99.7208	99.7208	99.7208		1	1	1		FALSE					NaN	NaN
VOC	534.65_39	NA	NA	NA	327.896	NA	NA	NA	NA	NA	NA	NA	NA	NA	NA	NA	NA	NA	NA	NA	NA	NA	NA	NA	NA	NA	NA	NA	NA		99.7208	327.896	99.7208	99.7208	99.7208	99.7208		1	0.304123	0.304123		FALSE					0.530972	0.809413
VOC	534.65_86	NA	NA	NA	306.908	NA	NA	NA	NA	NA	NA	NA	NA	NA	NA	NA	NA	NA	NA	NA	NA	NA	NA	NA	NA	NA	NA	NA	NA		99.7208	306.908	99.7208	99.7208	99.7208	99.7208		1	0.32492	0.32492		FALSE					0.530972	0.809413
VOC	534.65_57	1045.5	455.375	626.005	1870.64	380.511	244.406	NA	437.47	NA	3907.61	NA	NA	NA	374.027	634.226	NA	NA	NA	NA	169.576	404.154	497.605	1327.77	821.509	798.998	NA	NA	592.576		99.7208	3907.61	99.7208	634.226	99.7208	1327.77		0.075104	0.0255196	0.0255196		FALSE					0.288727	0.612325
VOC	534.65_56	538.756	NA	332	876.397	NA	NA	NA	254.206	NA	2003.2	NA	458.407	NA	234.09	343.028	NA	NA	NA	NA	NA	NA	NA	NA	NA	459.4	NA	NA	347.864		99.7208	2003.2	99.7208	343.028	99.7208	459.4		0.217067	0.0497807	0.0497807		FALSE					0.215422	0.326656
VOC	534.65_71	NA	NA	NA	NA	NA	NA	NA	NA	NA	NA	NA	NA	NA	NA	NA	NA	NA	NA	NA	NA	NA	NA	NA	NA	NA	NA	NA	NA		99.7208	99.7208	99.7208	99.7208	99.7208	99.7208		1	1	1		FALSE					NaN	NaN
VOC	534.85_55	NA	NA	NA	NA	NA	NA	NA	NA	NA	NA	NA	NA	NA	NA	NA	NA	NA	NA	NA	NA	NA	NA	NA	NA	NA	NA	NA	NA		99.7208	99.7208	99.7208	99.7208	99.7208	99.7208		1	1	1		FALSE					NaN	NaN
VOC	540.54_42	202.98	NA	201.342	NA	NA	NA	NA	NA	NA	NA	NA	NA	189.161	NA	NA	NA	NA	NA	NA	NA	NA	196.422	NA	226.487	NA	220.087	218.751	NA		99.7208	202.98	99.7208	189.161	99.7208	226.487		0.440294	0.440294	0.491285		FALSE					0.0936519	0.333123
VOC	541.91_43	NA	NA	NA	NA	NA	NA	NA	NA	NA	NA	NA	NA	NA	NA	NA	NA	NA	NA	NA	NA	NA	NA	NA	NA	NA	NA	NA	NA		99.7208	99.7208	99.7208	99.7208	99.7208	99.7208		1	1	1		FALSE					NaN	NaN
VOC	544.76_56	NA	NA	NA	NA	NA	NA	NA	NA	NA	NA	NA	NA	NA	NA	NA	NA	NA	NA	NA	NA	NA	NA	NA	NA	NA	NA	NA	NA		99.7208	99.7208	99.7208	99.7208	99.7208	99.7208		1	1	1		FALSE					NaN	NaN
VOC	546.23_61	NA	NA	NA	NA	NA	NA	NA	NA	NA	NA	NA	NA	NA	268.103	NA	187.647	NA	169.088	NA	NA	NA	NA	NA	NA	NA	NA	NA	NA		99.7208	99.7208	99.7208	268.103	99.7208	99.7208		0.37195	1	0.37195		FALSE					0.0251446	0.0529313
VOC	546.32_36	NA	NA	NA	NA	NA	NA	NA	NA	NA	NA	NA	NA	NA	NA	NA	NA	NA	NA	NA	NA	NA	NA	NA	NA	NA	NA	NA	NA		99.7208	99.7208	99.7208	99.7208	99.7208	99.7208		1	1	1		FALSE					NaN	NaN
VOC	546.42_30	NA	NA	NA	NA	NA	NA	NA	NA	NA	NA	NA	NA	NA	731.142	678.676	713.445	368.093	557.684	204.878	NA	NA	NA	NA	NA	NA	NA	NA	NA		99.7208	99.7208	99.7208	731.142	99.7208	99.7208		0.13639	1	0.13639		FALSE					5.05085e-05	0.000155871
VOC	546.42_57	NA	199.998	NA	NA	386.027	NA	NA	NA	395.909	NA	NA	NA	487.13	1242.02	816.847	790.782	550.374	718.982	357.348	287.495	NA	NA	NA	NA	NA	NA	NA	NA		99.7208	395.909	287.495	1242.02	99.7208	99.7208		0.0802893	0.726165	0.0802893		FALSE					1.19609e-06	2.01372e-06
VOC	546.42_58	NA	NA	NA	NA	186.429	NA	NA	135.833	196.806	NA	NA	NA	235.016	447.709	339.424	316.629	253.44	289.682	172.424	NA	NA	NA	NA	NA	NA	NA	NA	NA		99.7208	196.806	99.7208	447.709	99.7208	99.7208		0.222736	0.506697	0.222736		FALSE					7.94532e-06	4.44028e-06
VOC	546.43_43	NA	NA	NA	NA	924.005	NA	NA	250.861	1067.05	NA	NA	575.034	975.641	2947.06	1836.97	1897.48	1449	1771.32	770.055	539.182	NA	NA	NA	NA	NA	NA	NA	NA		99.7208	1067.05	539.182	2947.06	99.7208	99.7208		0.0338374	0.505301	0.0338374		FALSE					2.76435e-06	1.17658e-05
VOC	546.43_45	NA	NA	NA	NA	340.051	NA	NA	NA	403.751	NA	NA	195.225	297.992	1270.15	786.305	797.428	544.03	747.136	253.04	211.37	NA	NA	NA	NA	NA	NA	NA	NA		99.7208	403.751	211.37	1270.15	99.7208	99.7208		0.0785108	0.523517	0.0785108		FALSE					3.08055e-05	8.76224e-05
VOC	546.43_53	NA	NA	NA	NA	NA	NA	NA	NA	NA	NA	NA	NA	NA	255.259	NA	190.985	NA	NA	NA	NA	NA	NA	NA	NA	NA	NA	NA	NA		99.7208	99.7208	99.7208	255.259	99.7208	99.7208		0.390665	1	0.390665		FALSE					0.0846935	0.0219728
VOC	546.6_55	NA	NA	NA	NA	NA	NA	NA	NA	NA	NA	NA	NA	141.317	410.236	222.784	286.816	208.788	244.551	NA	NA	NA	NA	NA	NA	NA	NA	NA	NA		99.7208	99.7208	99.7208	410.236	99.7208	99.7208		0.243082	1	0.243082		FALSE					0.000192247	0.000279315
VOC	546.61_31	4978.34	6803.98	2946.55	3757.26	18516.4	3258.78	2946.3	9742.82	20967.6	4721.8	4042.25	10410.5	20566.7	64528.6	40557.3	40734.2	28906.3	37385.2	15930.4	12936	1331.56	885.495	696.382	847.384	371.132	725.915	469.475	635.581		2946.3	20967.6	12936	64528.6	371.132	1331.56		0.0456589	0.616951	0.00575143		FALSE					1.51058e-06	4.72821e-06
VOC	546.61_59	1087.46	1430.06	619.213	837.597	3992.18	726.895	620.124	2105.23	4494.57	1048.59	875.67	2218.02	4340.08	13751.9	8693.45	8778.27	6263.89	7907.04	3331.22	2737.36	303.582	211.089	156.125	209.803	NA	NA	NA	NA		619.213	4494.57	2737.36	13751.9	99.7208	303.582		0.0450274	0.609035	0.0072514		FALSE					1.66183e-06	4.97705e-06
VOC	546.61_60	585.484	739.609	346.525	430.046	2074.38	376.192	327.476	1086.17	2346.53	510.46	477.74	1115.5	2245.47	6921.32	4417.5	4318.92	3136.75	4085.53	1790.4	1492.94	178.384	NA	NA	NA	NA	NA	NA	NA		327.476	2346.53	1492.94	6921.32	99.7208	178.384		0.0473141	0.636232	0.0144078		FALSE					1.2521e-06	4.84291e-06
VOC	546.61_33	NA	NA	NA	NA	235.743	NA	NA	150.657	278.204	NA	NA	155.737	268.502	820.274	530.211	552.774	376.413	486.613	216.394	174.725	NA	NA	NA	NA	NA	NA	NA	NA		99.7208	278.204	174.725	820.274	99.7208	99.7208		0.12157	0.628045	0.12157		FALSE					1.00993e-05	1.63935e-05
VOC	546.8_44	NA	NA	NA	NA	NA	NA	NA	NA	NA	NA	NA	NA	NA	369.397	240.953	282.649	NA	256.048	NA	NA	NA	NA	NA	NA	NA	NA	NA	NA		99.7208	99.7208	99.7208	369.397	99.7208	99.7208		0.269956	1	0.269956		FALSE					0.00229138	0.00146513
VOC	546.81_37	NA	NA	NA	NA	288.387	NA	NA	173.955	305.025	NA	NA	193.881	320.159	800.29	514.398	493.962	402.567	489.927	227.702	229.862	NA	NA	NA	NA	NA	NA	NA	NA		99.7208	305.025	227.702	800.29	99.7208	99.7208		0.124606	0.746502	0.124606		FALSE					3.02312e-06	1.09096e-05
VOC	547.01_41	1289.43	1307.73	1000.73	1070.53	2723.82	941.99	920.605	1630.48	2962.12	1754.92	1037.96	1847.29	2874.66	7344.2	4778.8	4924.71	3293.39	4483.5	2265.09	1894.83	733.561	715.575	873.41	791.068	726.31	728.088	735.209	687.405		920.605	2962.12	1894.83	7344.2	687.405	873.41		0.125351	0.639687	0.0935983		FALSE					4.00115e-06	5.50143e-06
VOC	547.79_39	891.631	1002.58	755.552	793.77	1761.49	756.052	725.956	1187.54	2016.32	1065.44	833.065	1181.81	2029.32	5112.97	3344.81	3391.34	2492.59	3145.19	1651.26	1387.83	626.831	621.244	649.348	629.97	608.129	648.954	616.763	593.231		725.956	2016.32	1387.83	5112.97	593.231	649.348		0.141983	0.688299	0.116025		FALSE					2.14761e-06	4.42979e-06
VOC	549.07_70	835.629	760.437	807.211	790.438	811.845	780.878	764.972	728.974	751.878	753.711	786.116	794.036	811.165	798.258	780.34	774.429	784.66	760.112	773.126	741.383	748.739	774.2	733.354	745.383	794.449	752.917	766.043	741.415		728.974	835.629	741.383	811.165	733.354	794.449		0.898675	0.887215	0.877607		FALSE					0.12353	0.190182
VOC	549.16_69	462.314	444.127	465.2	437.878	450.824	441.668	406.31	405.688	434.378	420.337	447.608	438.428	471.496	445.378	453.562	450.799	455.735	430.622	447.619	408.916	424.478	424.664	421.076	434.64	453.632	433.856	440.332	421.542		405.688	465.2	408.916	471.496	421.076	453.632		0.860426	0.879012	0.893063		FALSE					0.2922	0.310323
VOC	549.36_38	213.826	227.164	NA	NA	460.155	184.931	142.32	285.175	475.149	212.251	189.239	317.631	477.165	1329.99	860.478	835.934	641.854	802.932	381.074	341.287	NA	NA	NA	NA	NA	NA	NA	NA		99.7208	475.149	341.287	1329.99	99.7208	99.7208		0.0749786	0.718273	0.0749786		FALSE					2.11747e-06	7.02381e-06
VOC	551.51_42	1053.62	1335.07	715.545	814.439	3324.75	767.034	638.804	1930.76	3816.17	1151.75	870.859	1988.71	3751.8	11116.5	7054.31	7058.13	5043.66	6548.87	2852.43	2375.05	352.1	335.381	433.877	364.365	257.336	332.716	310.046	272.534		638.804	3816.17	2375.05	11116.5	257.336	433.877		0.0574643	0.622365	0.0231489		FALSE					1.67308e-06	4.71599e-06
VOC	552.31_40	373.496	366.16	348.852	302.763	400.186	306.55	342.32	406.353	478.349	358.712	370.992	428.255	488.488	955.382	762.537	743.573	543.185	667.06	649.329	417.571	309.217	365.233	304.948	371.701	360.643	NA	273.739	387.05		302.763	478.349	417.571	955.382	99.7208	387.05		0.316903	0.872943	0.104378		FALSE					1.80353e-06	9.13162e-06
VOC	552.51_30	NA	NA	NA	NA	NA	NA	NA	NA	NA	NA	NA	NA	NA	204.777	NA	NA	NA	NA	NA	NA	NA	NA	NA	NA	NA	NA	NA	NA		99.7208	99.7208	99.7208	204.777	99.7208	99.7208		0.486972	1	0.486972		FALSE					0.296845	0.317206
VOC	552.69_56	NA	NA	NA	NA	NA	NA	NA	NA	NA	NA	NA	NA	NA	NA	NA	NA	NA	NA	NA	NA	NA	NA	NA	NA	NA	NA	NA	NA		99.7208	99.7208	99.7208	99.7208	99.7208	99.7208		1	1	1		FALSE					NaN	NaN
VOC	552.7_57	NA	NA	NA	NA	NA	NA	NA	NA	NA	NA	NA	NA	NA	NA	NA	NA	NA	NA	NA	NA	NA	NA	NA	NA	NA	NA	NA	NA		99.7208	99.7208	99.7208	99.7208	99.7208	99.7208		1	1	1		FALSE					NaN	NaN
VOC	552.99_281	NA	NA	NA	NA	NA	NA	NA	NA	162.637	NA	NA	NA	189.331	197.775	NA	NA	NA	180.741	NA	NA	NA	NA	NA	NA	NA	NA	NA	NA		99.7208	162.637	99.7208	197.775	99.7208	99.7208		0.504213	0.613148	0.504213		FALSE					0.0420896	0.122528
VOC	554.36_44	NA	NA	NA	NA	NA	NA	NA	NA	NA	NA	NA	NA	NA	NA	NA	NA	NA	NA	NA	NA	NA	NA	NA	NA	NA	NA	NA	NA		99.7208	99.7208	99.7208	99.7208	99.7208	99.7208		1	1	1		FALSE					NaN	NaN
VOC	554.66_43	NA	NA	NA	NA	NA	NA	NA	NA	NA	NA	NA	NA	NA	NA	NA	NA	NA	NA	NA	NA	NA	NA	NA	NA	NA	NA	NA	NA		99.7208	99.7208	99.7208	99.7208	99.7208	99.7208		1	1	1		FALSE					NaN	NaN
VOC	557.5_282	NA	NA	NA	NA	NA	NA	NA	NA	NA	NA	NA	NA	NA	NA	NA	NA	NA	NA	NA	NA	NA	NA	NA	NA	NA	NA	NA	NA		99.7208	99.7208	99.7208	99.7208	99.7208	99.7208		1	1	1		FALSE					NaN	NaN
VOC	560.55_60	NA	NA	NA	NA	NA	NA	NA	151.367	182.811	NA	NA	229.2	NA	NA	284.61	NA	278.125	304.524	206.914	NA	NA	NA	NA	NA	NA	NA	NA	NA		99.7208	229.2	99.7208	304.524	99.7208	99.7208		0.327465	0.435081	0.327465		FALSE					0.0183002	0.0231708
VOC	560.65_59	NA	NA	NA	NA	NA	169.438	129.485	NA	369.798	187.272	NA	198.389	309.958	NA	NA	NA	NA	NA	284.645	NA	NA	NA	NA	NA	NA	NA	NA	NA		99.7208	369.798	99.7208	309.958	99.7208	99.7208		0.321723	0.269663	0.269663		FALSE					0.3027	0.163391
VOC	564.06_41	NA	NA	NA	NA	NA	NA	NA	NA	NA	NA	NA	NA	NA	NA	NA	NA	NA	NA	NA	NA	NA	NA	NA	NA	NA	NA	NA	NA		99.7208	99.7208	99.7208	99.7208	99.7208	99.7208		1	1	1		FALSE					NaN	NaN
VOC	564.56_42	NA	NA	NA	NA	NA	NA	NA	NA	NA	NA	NA	NA	NA	NA	NA	NA	NA	NA	NA	NA	NA	NA	NA	NA	NA	NA	NA	NA		99.7208	99.7208	99.7208	99.7208	99.7208	99.7208		1	1	1		FALSE					NaN	NaN
VOC	567.99_39	NA	NA	NA	NA	NA	NA	NA	NA	118.038	NA	NA	NA	NA	NA	NA	NA	NA	NA	NA	NA	NA	NA	NA	NA	NA	NA	NA	NA		99.7208	118.038	99.7208	99.7208	99.7208	99.7208		1	0.844823	0.844823		FALSE					0.530972	0.317206
VOC	568_53	NA	NA	NA	NA	199.754	NA	NA	NA	282.352	NA	NA	NA	NA	156.298	NA	NA	372.929	165.261	NA	NA	NA	NA	NA	NA	NA	NA	NA	NA		99.7208	282.352	99.7208	372.929	99.7208	99.7208		0.267399	0.353179	0.267399		FALSE					0.309203	0.36271
VOC	568_82	209.827	NA	167.176	NA	365.683	178.106	NA	176.976	419.195	NA	NA	NA	NA	313.23	170.454	NA	656.52	289.865	234.191	NA	NA	NA	NA	NA	NA	NA	NA	NA		99.7208	419.195	99.7208	656.52	99.7208	99.7208		0.151893	0.237886	0.151893		FALSE					0.0783635	0.1718
VOC	568_81	157.835	NA	NA	NA	242.068	NA	NA	NA	269.705	NA	NA	NA	NA	205.437	NA	NA	393.412	173.757	NA	NA	NA	NA	NA	NA	NA	NA	NA	NA		99.7208	269.705	99.7208	393.412	99.7208	99.7208		0.253477	0.36974	0.253477		FALSE					0.24018	0.459602
VOC	570.16_31	NA	478.47	484.041	325.404	276.707	463.153	417.487	531.65	306.621	457.975	357.673	NA	NA	731.021	526.695	547.267	696.808	890.073	460.411	NA	303.918	311.889	227.131	285.092	251.152	292.566	275.404	278.193		99.7208	531.65	99.7208	890.073	227.131	311.889		0.112037	0.187568	0.255183		FALSE					0.0506521	0.277614
VOC	571.34_77	NA	NA	NA	NA	NA	NA	NA	NA	NA	NA	NA	NA	NA	NA	NA	NA	NA	NA	NA	NA	NA	NA	NA	NA	NA	NA	NA	NA		99.7208	99.7208	99.7208	99.7208	99.7208	99.7208		1	1	1		FALSE					NaN	NaN
VOC	572.12_52	NA	NA	NA	NA	NA	NA	NA	NA	NA	NA	NA	NA	NA	NA	NA	NA	NA	NA	NA	NA	NA	NA	NA	NA	NA	NA	NA	NA		99.7208	99.7208	99.7208	99.7208	99.7208	99.7208		1	1	1		FALSE					NaN	NaN
VOC	572.31_78	NA	NA	NA	NA	NA	NA	NA	NA	NA	NA	NA	NA	NA	NA	NA	NA	NA	NA	NA	NA	NA	NA	NA	NA	NA	NA	NA	NA		99.7208	99.7208	99.7208	99.7208	99.7208	99.7208		1	1	1		FALSE					NaN	NaN
VOC	573.48_50	NA	NA	NA	NA	NA	NA	NA	NA	NA	NA	NA	NA	NA	NA	NA	NA	NA	NA	NA	NA	NA	NA	NA	NA	NA	NA	NA	NA		99.7208	99.7208	99.7208	99.7208	99.7208	99.7208		1	1	1		FALSE					NaN	NaN
VOC	574.47_45	NA	NA	NA	NA	NA	NA	NA	NA	NA	NA	NA	NA	NA	NA	NA	NA	NA	NA	NA	NA	NA	NA	NA	181.829	NA	NA	NA	NA		99.7208	99.7208	99.7208	99.7208	99.7208	181.829		0.548432	0.548432	1		FALSE					0.296845	0.317206
VOC	574.56_77	NA	NA	NA	NA	NA	NA	NA	NA	NA	NA	NA	NA	NA	NA	NA	NA	NA	NA	NA	NA	NA	NA	NA	NA	NA	NA	NA	NA		99.7208	99.7208	99.7208	99.7208	99.7208	99.7208		1	1	1		FALSE					NaN	NaN
VOC	575.05_47	NA	NA	NA	159.286	NA	NA	NA	NA	NA	NA	NA	NA	NA	NA	NA	NA	NA	NA	NA	NA	NA	NA	NA	NA	217.329	NA	NA	179.523		99.7208	159.286	99.7208	99.7208	99.7208	217.329		0.458848	0.458848	0.626047		FALSE					0.172124	0.0584469
VOC	576.04_60	NA	NA	NA	NA	NA	NA	NA	NA	NA	NA	NA	NA	NA	NA	NA	NA	NA	NA	NA	NA	NA	NA	NA	NA	NA	NA	NA	NA		99.7208	99.7208	99.7208	99.7208	99.7208	99.7208		1	1	1		FALSE					NaN	NaN
VOC	576.04_76	NA	NA	NA	NA	NA	NA	NA	NA	NA	NA	NA	NA	NA	156.441	NA	141.323	NA	NA	NA	NA	NA	NA	NA	NA	NA	NA	NA	NA		99.7208	99.7208	99.7208	156.441	99.7208	99.7208		0.637432	1	0.637432		FALSE					0.0745718	0.0157001
VOC	578.59_57	NA	NA	NA	NA	181.591	NA	NA	NA	NA	NA	NA	NA	NA	NA	NA	NA	269.928	NA	NA	NA	NA	NA	NA	NA	NA	NA	NA	NA		99.7208	181.591	99.7208	269.928	99.7208	99.7208		0.369434	0.549152	0.369434		FALSE					0.47894	0.48262
VOC	578.78_39	NA	NA	NA	NA	NA	NA	NA	NA	NA	NA	NA	NA	NA	NA	NA	NA	263.601	NA	NA	NA	NA	NA	NA	NA	NA	NA	NA	NA		99.7208	99.7208	99.7208	263.601	99.7208	99.7208		0.378302	1	0.378302		FALSE					0.296845	0.317206
VOC	578.78_41	NA	NA	NA	NA	461.974	253.24	160.984	NA	317.169	176.087	NA	234.543	NA	NA	NA	NA	352.914	NA	NA	NA	220.09	NA	219.297	NA	NA	149.776	NA	NA		99.7208	461.974	99.7208	352.914	99.7208	220.09		0.282564	0.215858	0.215858		FALSE					0.395604	0.628561
VOC	578.78_72	173.66	NA	NA	NA	570.93	209.09	178.15	NA	263.248	171.773	NA	169.744	NA	NA	NA	NA	778.675	NA	NA	NA	215.037	NA	175.635	NA	NA	NA	NA	NA		99.7208	570.93	99.7208	778.675	99.7208	215.037		0.128065	0.174664	0.128065		FALSE					0.642897	0.642479
VOC	578.98_42	NA	NA	NA	NA	172.594	NA	NA	NA	NA	NA	NA	NA	NA	NA	NA	NA	NA	NA	NA	NA	NA	NA	NA	NA	NA	NA	NA	NA		99.7208	172.594	99.7208	99.7208	99.7208	99.7208		1	0.577776	0.577776		FALSE					0.530972	0.809413
VOC	578.98_43	555.284	NA	637.535	NA	1647.49	NA	504.467	NA	1180.39	745.526	NA	747.595	NA	286.746	216.932	NA	1098.94	389.749	284.235	373.438	1215.9	690.892	1208.68	2340.71	1938.97	1713.05	691.103	1855.34		99.7208	1647.49	99.7208	1098.94	690.892	2340.71		0.0426028	0.0426028	0.41936		FALSE					0.00021238	0.00333017
VOC	579.17_86	NA	NA	NA	NA	208.92	NA	NA	NA	161.163	NA	NA	NA	NA	NA	NA	NA	NA	NA	NA	NA	204.727	165.776	210.796	475.103	377.802	299.892	140.452	341.204		99.7208	208.92	99.7208	99.7208	140.452	475.103		0.209893	0.209893	0.672279		FALSE					9.80636e-06	0.000564018
VOC	580.34_55	NA	NA	NA	NA	NA	NA	NA	NA	NA	NA	NA	NA	NA	NA	NA	NA	NA	NA	NA	NA	NA	NA	NA	NA	NA	NA	NA	NA		99.7208	99.7208	99.7208	99.7208	99.7208	99.7208		1	1	1		FALSE					NaN	NaN
VOC	582.41_44	NA	NA	235.016	NA	606.743	358.375	271.816	NA	334.706	NA	NA	239.874	NA	NA	NA	NA	845.652	NA	NA	NA	280.945	NA	NA	NA	205.986	179.62	NA	281.527		99.7208	606.743	99.7208	845.652	99.7208	281.527		0.117922	0.164354	0.117922		FALSE					0.815377	0.73361
VOC	583.68_50	NA	NA	NA	NA	NA	NA	NA	NA	NA	NA	NA	NA	NA	NA	NA	NA	NA	NA	NA	NA	NA	NA	NA	NA	NA	NA	NA	NA		99.7208	99.7208	99.7208	99.7208	99.7208	99.7208		1	1	1		FALSE					NaN	NaN
VOC	585.16_72	NA	NA	NA	NA	NA	NA	NA	NA	NA	NA	NA	NA	NA	NA	NA	NA	NA	NA	NA	NA	NA	NA	NA	NA	NA	NA	NA	NA		99.7208	99.7208	99.7208	99.7208	99.7208	99.7208		1	1	1		FALSE					NaN	NaN
VOC	585.64_43	NA	NA	NA	NA	NA	NA	NA	NA	NA	NA	NA	NA	NA	NA	NA	NA	NA	NA	NA	NA	374.939	NA	NA	NA	NA	NA	NA	NA		99.7208	99.7208	99.7208	99.7208	99.7208	374.939		0.265965	0.265965	1		FALSE					0.296845	0.317206
VOC	585.64_86	NA	NA	NA	NA	NA	NA	NA	NA	NA	NA	NA	NA	NA	NA	NA	NA	NA	NA	NA	NA	NA	NA	NA	216	NA	197.105	NA	211.68		99.7208	99.7208	99.7208	99.7208	99.7208	216		0.46167	0.46167	1		FALSE					0.0119693	0.0922465
VOC	585.85_53	NA	NA	NA	NA	NA	NA	NA	NA	NA	NA	NA	NA	NA	NA	NA	NA	NA	492.789	425.205	NA	NA	NA	NA	NA	NA	NA	NA	NA		99.7208	99.7208	99.7208	492.789	99.7208	99.7208		0.20236	1	0.20236		FALSE					0.0712457	0.0138746
VOC	585.85_59	NA	NA	NA	NA	NA	NA	NA	NA	NA	NA	NA	NA	NA	182.307	NA	258.143	256.447	219.922	NA	NA	NA	NA	NA	NA	NA	NA	NA	NA		99.7208	99.7208	99.7208	258.143	99.7208	99.7208		0.3863	1	0.3863		FALSE					0.00205553	0.0393855
VOC	585.85_61	NA	NA	NA	NA	NA	NA	NA	NA	NA	NA	NA	NA	NA	NA	NA	NA	NA	NA	NA	NA	NA	NA	NA	NA	NA	NA	NA	NA		99.7208	99.7208	99.7208	99.7208	99.7208	99.7208		1	1	1		FALSE					NaN	NaN
VOC	585.94_51	NA	NA	NA	NA	NA	NA	NA	NA	NA	NA	NA	NA	NA	NA	NA	NA	NA	NA	NA	NA	NA	NA	NA	NA	NA	NA	NA	NA		99.7208	99.7208	99.7208	99.7208	99.7208	99.7208		1	1	1		FALSE					NaN	NaN
VOC	586.03_82	NA	NA	NA	NA	NA	NA	NA	NA	NA	NA	NA	NA	208.652	304.43	236.785	NA	374.421	742.168	785.976	NA	NA	NA	NA	NA	NA	NA	NA	NA		99.7208	99.7208	99.7208	785.976	99.7208	99.7208		0.126875	1	0.126875		FALSE					0.000935751	0.000448939
VOC	586.24_49	NA	NA	NA	NA	NA	NA	NA	NA	NA	NA	NA	NA	NA	NA	NA	NA	NA	NA	NA	NA	NA	NA	NA	NA	NA	NA	NA	NA		99.7208	99.7208	99.7208	99.7208	99.7208	99.7208		1	1	1		FALSE					NaN	NaN
VOC	586.82_79	5259.28	4029.59	6179.6	4094.39	6242.98	4966.56	3881.93	4177	4508.61	5371.34	5160.9	4867.25	5279.7	4789.26	4499.56	4636.17	6447.08	4357.13	5104.67	4355.64	4420.99	3816.47	3467.79	3721.04	3995.39	4079.74	4715.66	3444.04		3881.93	6242.98	4355.64	6447.08	3444.04	4715.66		0.602123	0.697687	0.534201		FALSE					0.0103721	0.105692
VOC	587.01_39	NA	NA	NA	NA	NA	NA	NA	NA	NA	NA	NA	NA	NA	NA	NA	NA	NA	NA	NA	NA	NA	NA	NA	NA	NA	NA	NA	NA		99.7208	99.7208	99.7208	99.7208	99.7208	99.7208		1	1	1		FALSE					NaN	NaN
VOC	587.11_77	NA	NA	NA	NA	153.113	140.116	NA	NA	NA	NA	NA	NA	NA	NA	NA	NA	176.459	NA	NA	NA	NA	NA	NA	NA	NA	NA	NA	NA		99.7208	153.113	99.7208	176.459	99.7208	99.7208		0.565122	0.65129	0.565122		FALSE					0.554097	0.520072
VOC	587.22_65	NA	NA	NA	NA	159.275	NA	NA	NA	NA	NA	166.908	NA	145.837	NA	NA	NA	175.468	NA	NA	NA	NA	NA	NA	NA	NA	NA	NA	NA		99.7208	166.908	99.7208	175.468	99.7208	99.7208		0.568314	0.597458	0.568314		FALSE					0.392975	0.792559
VOC	587.39_56	575.492	NA	205.015	459.855	NA	195.593	NA	475.475	NA	380.498	1378.84	182.232	NA	NA	281.755	152.318	NA	NA	NA	NA	410.123	178.234	NA	NA	NA	NA	NA	418.046		99.7208	1378.84	99.7208	281.755	99.7208	418.046		0.23854	0.072322	0.072322		FALSE					0.141173	0.307696
VOC	587.41_69	292.827	NA	NA	213.607	NA	NA	NA	257.707	NA	186.253	641.12	NA	NA	NA	172.45	NA	NA	NA	NA	NA	199.382	NA	NA	NA	NA	NA	NA	202.857		99.7208	641.12	99.7208	172.45	99.7208	202.857		0.491583	0.155542	0.155542		FALSE					0.217547	0.406824
VOC	587.41_75	1634.59	1546.07	1280.29	1446.25	1241.06	1253.49	1390.34	1340.06	1216.03	1080.59	1637.82	1174.82	1667.93	1474.25	1629.21	1429.57	1141.53	1358.72	1179.52	1330.78	1308.26	1554.86	1392.37	1406.29	1755.13	1607.66	1444.49	1508.19		1080.59	1637.82	1141.53	1667.93	1308.26	1755.13		0.615676	0.650397	0.784361		FALSE					0.211483	0.0227148
VOC	587.42_78	NA	NA	188.355	NA	NA	NA	NA	NA	NA	NA	NA	NA	NA	NA	NA	NA	222.273	NA	NA	NA	NA	NA	NA	NA	NA	NA	NA	NA		99.7208	188.355	99.7208	222.273	99.7208	99.7208		0.44864	0.529431	0.44864		FALSE					0.568826	0.586349
VOC	587.59_41	271.656	NA	NA	262.589	NA	NA	172.489	250.07	NA	214.904	672.439	NA	NA	NA	NA	NA	NA	NA	NA	NA	NA	NA	NA	NA	NA	NA	NA	204.527		99.7208	672.439	99.7208	99.7208	99.7208	204.527		0.487568	0.148297	0.148297		FALSE					0.0880346	0.227341
VOC	587.6_67	NA	NA	NA	NA	NA	NA	NA	NA	NA	NA	NA	NA	NA	NA	NA	NA	296.607	NA	NA	NA	NA	NA	NA	NA	NA	NA	NA	NA		99.7208	99.7208	99.7208	296.607	99.7208	99.7208		0.336205	1	0.336205		FALSE					0.296845	0.317206
VOC	587.61_64	NA	NA	182.682	NA	190.265	NA	NA	NA	NA	NA	150.096	NA	NA	NA	NA	154.65	193.452	NA	NA	NA	NA	NA	NA	NA	NA	NA	NA	NA		99.7208	190.265	99.7208	193.452	99.7208	99.7208		0.515481	0.524116	0.515481		FALSE					0.347685	0.78966
VOC	587.7_42	NA	NA	NA	NA	NA	NA	NA	NA	NA	NA	NA	NA	NA	NA	NA	NA	NA	NA	NA	NA	NA	NA	NA	NA	NA	NA	NA	NA		99.7208	99.7208	99.7208	99.7208	99.7208	99.7208		1	1	1		FALSE					NaN	NaN
VOC	587.8_55	216.325	NA	NA	NA	NA	NA	NA	NA	NA	NA	333.66	NA	NA	NA	NA	NA	NA	NA	NA	NA	NA	NA	NA	NA	NA	NA	NA	NA		99.7208	333.66	99.7208	99.7208	99.7208	99.7208		1	0.29887	0.29887		FALSE					0.301255	0.490364
VOC	588_45	295.66	NA	399.527	NA	467.144	287.06	274.313	238.801	350.631	317.707	NA	NA	NA	NA	NA	NA	NA	NA	NA	NA	256.767	239.082	210.283	277.075	249.997	NA	284.366	321.03		99.7208	467.144	99.7208	99.7208	99.7208	321.03		0.310628	0.213469	0.213469		FALSE					0.00269206	0.0354737
VOC	588.4_81	255.328	NA	283.692	191.615	272.907	224.078	176.99	188.933	207.618	228.575	237.375	203.557	315.003	321.744	272.783	249.478	433.728	574.37	605.141	228.519	197.396	168.111	181.137	191.311	NA	198.104	218.746	NA		99.7208	283.692	228.519	605.141	99.7208	218.746		0.164789	0.805518	0.164789		FALSE					0.000165665	0.000134402
VOC	589.18_94	218.659	NA	235.189	NA	245.411	185.094	154.329	NA	NA	215.419	227.381	186.734	213.678	181.95	NA	203.649	243.767	194.076	223.544	179.055	185.893	168.28	NA	NA	184.318	182.442	205.746	NA		99.7208	245.411	99.7208	243.767	99.7208	205.746		0.409082	0.406342	0.406342		FALSE					0.326493	0.56319
VOC	590.95_80	382.814	274.467	434.371	283.255	420.853	356.864	289.161	289.141	312.026	367.856	354.652	349.65	372.512	338.415	308.27	330.642	426.733	317.171	369.65	297.818	302.25	269.253	265.948	265.589	279.985	302.229	345.348	248.53		274.467	434.371	297.818	426.733	248.53	345.348		0.643181	0.685631	0.572162		FALSE					0.0166418	0.144105
VOC	591.04_47	516.481	413.282	553.558	434.55	566.967	478.479	397.49	414.273	413.444	479.828	505.924	463.745	531.166	456.875	443.743	465.108	588.188	442.591	497.1	442.213	419.794	372.721	355.597	357.829	451.79	405.727	468.959	365.202		397.49	566.967	442.213	588.188	355.597	468.959		0.675787	0.779963	0.604563		FALSE					0.00713839	0.050543
VOC	591.14_37	NA	NA	NA	NA	142.273	NA	NA	NA	NA	NA	NA	NA	NA	NA	NA	NA	NA	NA	NA	NA	NA	NA	NA	NA	NA	NA	NA	NA		99.7208	142.273	99.7208	99.7208	99.7208	99.7208		1	0.70091	0.70091		FALSE					0.530972	0.809413
VOC	591.14_39	225.993	NA	NA	NA	379.683	NA	219.644	NA	181.335	NA	NA	NA	NA	NA	NA	NA	NA	NA	NA	NA	NA	NA	NA	NA	NA	NA	NA	NA		99.7208	379.683	99.7208	99.7208	99.7208	99.7208		1	0.262642	0.262642		FALSE					0.0942656	0.306347
VOC	591.23_50	NA	NA	NA	NA	164.104	NA	NA	NA	NA	NA	NA	NA	NA	NA	NA	NA	NA	NA	NA	NA	NA	NA	NA	NA	NA	NA	NA	NA		99.7208	164.104	99.7208	99.7208	99.7208	99.7208		1	0.607668	0.607668		FALSE					0.530972	0.809413
VOC	591.24_71	NA	NA	NA	NA	226.411	NA	NA	NA	NA	NA	NA	NA	NA	NA	NA	NA	NA	NA	NA	NA	NA	NA	NA	NA	NA	NA	NA	NA		99.7208	226.411	99.7208	99.7208	99.7208	99.7208		1	0.440441	0.440441		FALSE					0.530972	0.809413
VOC	591.32_38	NA	NA	NA	NA	NA	NA	NA	NA	NA	NA	NA	NA	NA	NA	NA	NA	NA	NA	NA	NA	NA	NA	NA	NA	NA	NA	NA	NA		99.7208	99.7208	99.7208	99.7208	99.7208	99.7208		1	1	1		FALSE					NaN	NaN
VOC	591.32_53	NA	NA	NA	NA	NA	NA	NA	NA	NA	NA	NA	NA	NA	NA	NA	NA	NA	NA	NA	NA	NA	NA	NA	NA	NA	NA	NA	NA		99.7208	99.7208	99.7208	99.7208	99.7208	99.7208		1	1	1		FALSE					NaN	NaN
VOC	591.33_42	474.816	NA	175.174	NA	1103.55	NA	538.784	NA	450.657	NA	NA	232.187	NA	NA	NA	NA	345.437	NA	338.018	NA	381.125	NA	NA	NA	NA	NA	NA	NA		99.7208	1103.55	99.7208	345.437	99.7208	381.125		0.261648	0.0903633	0.0903633		FALSE					0.20761	0.480633
VOC	591.33_57	687.812	NA	231.508	NA	1370.61	156.777	781.422	165.649	626.089	200.101	NA	290.99	160.324	172.116	NA	215.316	584.228	260.729	641.809	234.039	544.857	NA	NA	NA	NA	NA	NA	NA		99.7208	1370.61	99.7208	641.809	99.7208	544.857		0.155375	0.0727565	0.0727565		FALSE					0.20563	0.351672
VOC	591.34_43	8535.72	1726.51	3858.68	1305.84	19393.8	1782.5	9748.07	2069.38	8972.22	3525.09	1569.49	4308.75	1752.09	2512.6	1784.09	2686.9	7976.23	3428.64	8369.08	2766.75	6901.47	889.112	1299.85	1470.67	2287.8	1143.27	552.838	3267.68		1305.84	19393.8	1752.09	8369.08	552.838	6901.47		0.156032	0.0903429	0.0285059		FALSE					0.199996	0.424485
VOC	591.53_72	2340.45	551.142	751.538	376.055	4823.34	514.979	2612.45	614.974	2187.25	703.046	391.952	1035.56	544.315	690.134	484.899	771.433	2355.05	955.374	2306.2	829.525	1791.5	185.083	321.103	159.193	487.108	199.27	129.285	395.391		376.055	4823.34	484.899	2355.05	129.285	1791.5		0.15968	0.100532	0.026804		FALSE					0.144383	0.279811
VOC	591.53_73	NA	NA	NA	NA	261.554	NA	NA	NA	NA	NA	NA	NA	NA	NA	NA	NA	NA	NA	NA	NA	NA	NA	NA	NA	NA	NA	NA	NA		99.7208	261.554	99.7208	99.7208	99.7208	99.7208		1	0.381263	0.381263		FALSE					0.530972	0.809413
VOC	591.92_61	NA	NA	227.18	NA	429.832	NA	194.478	NA	222.909	177.763	NA	NA	NA	NA	NA	NA	NA	NA	NA	NA	NA	NA	NA	NA	NA	NA	NA	316.206		99.7208	429.832	99.7208	99.7208	99.7208	316.206		0.315367	0.231999	0.231999		FALSE					0.214108	0.551828
VOC	591.92_70	NA	NA	200.176	NA	343.022	NA	NA	NA	167.806	NA	NA	NA	NA	NA	NA	NA	NA	NA	NA	NA	NA	NA	NA	NA	NA	NA	NA	266.699		99.7208	343.022	99.7208	99.7208	99.7208	266.699		0.373908	0.290712	0.290712		FALSE					0.443717	0.693348
VOC	592.11_88	NA	NA	NA	NA	NA	NA	NA	NA	NA	NA	NA	NA	NA	NA	NA	NA	NA	NA	NA	NA	NA	NA	NA	NA	NA	NA	NA	NA		99.7208	99.7208	99.7208	99.7208	99.7208	99.7208		1	1	1		FALSE					NaN	NaN
VOC	594.96_67	NA	NA	NA	NA	NA	NA	NA	NA	NA	NA	NA	NA	NA	NA	NA	NA	NA	NA	NA	NA	NA	NA	NA	NA	NA	NA	NA	NA		99.7208	99.7208	99.7208	99.7208	99.7208	99.7208		1	1	1		FALSE					NaN	NaN
VOC	595.44_79	NA	NA	NA	NA	NA	NA	NA	NA	NA	NA	NA	NA	NA	NA	NA	NA	NA	NA	NA	NA	NA	NA	NA	NA	NA	NA	NA	NA		99.7208	99.7208	99.7208	99.7208	99.7208	99.7208		1	1	1		FALSE					NaN	NaN
VOC	596.43_65	NA	NA	NA	NA	NA	NA	NA	NA	NA	NA	NA	NA	NA	NA	NA	NA	NA	NA	NA	NA	NA	NA	NA	NA	NA	NA	NA	NA		99.7208	99.7208	99.7208	99.7208	99.7208	99.7208		1	1	1		FALSE					NaN	NaN
VOC	597.81_84	NA	NA	NA	NA	NA	NA	NA	NA	NA	NA	NA	NA	NA	NA	NA	NA	NA	NA	NA	NA	144.886	NA	133.145	NA	NA	NA	NA	NA		99.7208	99.7208	99.7208	99.7208	99.7208	144.886		0.688272	0.688272	1		FALSE					0.0742727	0.0155311
VOC	598.39_55	NA	NA	NA	NA	198.255	NA	NA	NA	NA	NA	NA	NA	995.636	558.326	332.599	1080.41	1359.05	1403.74	4139.25	852.828	327.461	NA	NA	NA	344.777	NA	NA	NA		99.7208	198.255	332.599	4139.25	99.7208	344.777		0.0240915	0.964678	0.0240915		FALSE					0.000482757	0.000487793
VOC	598.39_52	NA	NA	NA	NA	NA	NA	NA	NA	NA	NA	NA	NA	NA	NA	NA	NA	NA	NA	230.244	NA	NA	NA	NA	NA	NA	NA	NA	NA		99.7208	99.7208	99.7208	230.244	99.7208	99.7208		0.43311	1	0.43311		FALSE					0.296845	0.317206
VOC	598.39_60	NA	NA	NA	NA	NA	NA	NA	NA	NA	NA	NA	NA	237.151	165.13	NA	238.814	273.942	327.354	976.831	173.579	NA	NA	NA	NA	NA	NA	NA	NA		99.7208	99.7208	99.7208	976.831	99.7208	99.7208		0.102086	1	0.102086		FALSE					0.00779603	0.00883991
VOC	598.4_38	NA	NA	NA	NA	NA	NA	NA	NA	NA	NA	NA	NA	192.159	NA	NA	NA	236.277	259.385	793.729	179.566	NA	NA	NA	NA	NA	NA	NA	NA		99.7208	99.7208	99.7208	793.729	99.7208	99.7208		0.125636	1	0.125636		FALSE					0.0297928	0.00796825
VOC	598.4_54	NA	NA	NA	NA	NA	NA	NA	NA	NA	NA	NA	NA	NA	NA	NA	NA	NA	NA	296.507	NA	NA	NA	NA	NA	NA	NA	NA	NA		99.7208	99.7208	99.7208	296.507	99.7208	99.7208		0.336318	1	0.336318		FALSE					0.296845	0.317206
VOC	598.5_71	NA	NA	NA	NA	NA	NA	NA	NA	NA	NA	NA	NA	NA	NA	NA	NA	NA	NA	176.419	NA	NA	NA	NA	NA	NA	NA	NA	NA		99.7208	99.7208	99.7208	176.419	99.7208	99.7208		0.56525	1	0.56525		FALSE					0.296845	0.317206
VOC	598.4_45	1415.64	588.806	572.363	569.334	5696.26	322.889	823.584	675.882	1007.04	576.928	1120.2	1085.33	25009	14276.2	8057.12	26356.3	32903.9	37010.3	110526	20887.7	554.516	467.828	424.941	205.666	557.776	NA	313.535	NA		322.889	5696.26	8057.12	110526	99.7208	557.776		0.0029214	1.41446	0.000902242		FALSE					0.000362872	0.000424924
VOC	598.58_31	NA	NA	NA	NA	643.565	NA	NA	NA	NA	NA	NA	NA	3329.05	1852.32	944.627	3455.05	4587.06	5130.51	14647.6	2743.91	NA	NA	NA	NA	NA	NA	NA	NA		99.7208	643.565	944.627	14647.6	99.7208	99.7208		0.00680802	1.4678	0.00680802		FALSE					0.0003682	0.000332779
VOC	598.58_43	NA	NA	NA	NA	NA	NA	NA	NA	NA	NA	NA	NA	3151.56	1885.46	1056.62	3270.23	4438.42	4646.91	13711	2848.01	NA	NA	NA	NA	NA	NA	NA	NA		99.7208	99.7208	1056.62	13711	99.7208	99.7208		0.00727305	10.5958	0.00727305		TRUE		linseed			0.000230433	0.000212808
VOC	598.58_59	362.16	177.671	NA	165.45	1349.12	NA	251.142	203.417	223.424	NA	318.319	282.335	6114.89	3504.92	1980.9	6495.9	8205.16	9117.52	26870.7	5286.94	148.528	NA	NA	NA	NA	NA	NA	NA		99.7208	1349.12	1980.9	26870.7	99.7208	148.528		0.00371113	1.46829	0.00371113		FALSE					0.000315049	0.000336957
VOC	598.4_39	NA	NA	NA	NA	243.068	NA	NA	NA	NA	NA	NA	NA	1107.97	656.334	363.763	1178.75	1530.02	1646.09	4814.86	1018.4	NA	NA	NA	NA	NA	NA	NA	NA		99.7208	243.068	363.763	4814.86	99.7208	99.7208		0.020711	1.49655	0.020711		FALSE					0.000404605	0.000345635
VOC	598.58_57	NA	NA	NA	NA	251.908	NA	NA	NA	NA	NA	NA	NA	1045.14	580.515	315.758	1072.08	1341.21	1532.15	4389.21	867.999	NA	NA	NA	NA	NA	NA	NA	NA		99.7208	251.908	315.758	4389.21	99.7208	99.7208		0.0227195	1.25347	0.0227195		FALSE					0.000513577	0.000501452
VOC	598.4_46	NA	NA	NA	NA	NA	NA	NA	NA	NA	NA	NA	NA	576.147	347.073	218.29	634.449	801.669	912.572	2608.79	518.195	NA	NA	NA	NA	NA	NA	NA	NA		99.7208	99.7208	218.29	2608.79	99.7208	99.7208		0.038225	2.18901	0.038225		FALSE					0.00085372	0.000690515
VOC	598.58_41	NA	NA	NA	NA	636.589	NA	NA	NA	NA	NA	172.565	NA	3423.04	1936.15	974.994	3671.82	4294.94	5008.17	14726.9	2883.66	NA	NA	NA	NA	NA	NA	NA	NA		99.7208	636.589	974.994	14726.9	99.7208	99.7208		0.00677133	1.53159	0.00677133		FALSE					0.000339924	0.000416345
VOC	598.58_56	NA	NA	NA	NA	NA	NA	NA	NA	NA	NA	NA	NA	615.684	357.739	189.134	648.777	834.332	864.751	2349.72	527.013	NA	NA	NA	NA	NA	NA	NA	NA		99.7208	99.7208	189.134	2349.72	99.7208	99.7208		0.0424395	1.89663	0.0424395		FALSE					0.00033267	0.000267685
VOC	598.58_44	NA	NA	NA	NA	400.854	NA	NA	NA	NA	NA	NA	NA	1919.28	1116.85	569.203	2118.3	2526.82	2928.02	8931.51	1631.39	NA	NA	NA	NA	NA	NA	NA	NA		99.7208	400.854	569.203	8931.51	99.7208	99.7208		0.0111651	1.41998	0.0111651		FALSE					0.000624825	0.000710749
VOC	598.58_49	NA	NA	NA	NA	NA	NA	NA	NA	NA	NA	NA	NA	NA	NA	NA	NA	NA	121.451	266.013	NA	NA	NA	NA	NA	NA	NA	NA	NA		99.7208	99.7208	99.7208	266.013	99.7208	99.7208		0.374872	1	0.374872		FALSE					0.209611	0.170002
VOC	598.58_51	NA	NA	NA	NA	NA	NA	NA	NA	NA	NA	NA	NA	219.326	NA	NA	219.474	245.947	318.855	859.25	198.05	NA	NA	NA	NA	NA	NA	NA	NA		99.7208	99.7208	99.7208	859.25	99.7208	99.7208		0.116056	1	0.116056		FALSE					0.00899123	0.00486306
VOC	598.58_58	NA	NA	NA	NA	NA	NA	NA	NA	NA	NA	NA	NA	213.481	NA	NA	228.484	275.949	259.407	877.659	212.036	NA	NA	NA	NA	NA	NA	NA	NA		99.7208	99.7208	99.7208	877.659	99.7208	99.7208		0.113621	1	0.113621		FALSE					0.0101683	0.00626363
VOC	598.59_37	NA	NA	NA	NA	NA	NA	NA	NA	NA	NA	NA	NA	NA	NA	NA	NA	156.802	169.258	396.153	NA	NA	NA	NA	NA	NA	NA	NA	NA		99.7208	99.7208	99.7208	396.153	99.7208	99.7208		0.251723	1	0.251723		FALSE					0.0857594	0.0226953
VOC	598.59_42	NA	NA	NA	NA	NA	NA	NA	NA	NA	NA	NA	NA	476.817	259.269	NA	508.274	583.212	697.003	2137.49	403.942	NA	NA	NA	NA	NA	NA	NA	NA		99.7208	99.7208	99.7208	2137.49	99.7208	99.7208		0.0466532	1	0.0466532		FALSE					0.00256595	0.00220555
VOC	598.59_50	NA	NA	NA	NA	NA	NA	NA	NA	NA	NA	NA	NA	252.32	NA	NA	234.155	320.44	346.679	956.351	225.699	NA	NA	NA	NA	NA	NA	NA	NA		99.7208	99.7208	99.7208	956.351	99.7208	99.7208		0.104272	1	0.104272		FALSE					0.00556541	0.00207603
VOC	598.59_53	NA	NA	NA	NA	NA	NA	NA	NA	NA	NA	NA	NA	277.646	NA	NA	269.815	312.276	371.999	1019.92	221.874	NA	NA	NA	NA	NA	NA	NA	NA		99.7208	99.7208	99.7208	1019.92	99.7208	99.7208		0.097773	1	0.097773		FALSE					0.00526762	0.00325169
VOC	598.59_73	NA	NA	NA	NA	NA	NA	NA	NA	NA	NA	NA	NA	380.658	208.769	NA	433.133	499.397	618.544	1943.74	308.336	NA	NA	NA	NA	NA	NA	NA	NA		99.7208	99.7208	99.7208	1943.74	99.7208	99.7208		0.0513036	1	0.0513036		FALSE					0.00557899	0.00459578
VOC	598.68_74	NA	NA	NA	NA	NA	NA	NA	NA	NA	NA	NA	NA	NA	NA	NA	NA	NA	NA	354.831	NA	NA	NA	NA	NA	NA	NA	NA	NA		99.7208	99.7208	99.7208	354.831	99.7208	99.7208		0.281038	1	0.281038		FALSE					0.296845	0.317206
VOC	598.78_30	NA	NA	NA	NA	NA	NA	NA	NA	NA	NA	NA	NA	NA	NA	NA	NA	NA	NA	302.312	NA	NA	NA	NA	NA	NA	NA	NA	NA		99.7208	99.7208	99.7208	302.312	99.7208	99.7208		0.32986	1	0.32986		FALSE					0.296845	0.317206
VOC	602.12_67	NA	NA	NA	NA	NA	NA	NA	NA	NA	NA	NA	NA	NA	NA	NA	NA	NA	NA	NA	NA	NA	NA	NA	NA	NA	NA	NA	NA		99.7208	99.7208	99.7208	99.7208	99.7208	99.7208		1	1	1		FALSE					NaN	NaN
VOC	603.3_43	NA	NA	NA	NA	NA	NA	NA	NA	NA	NA	NA	NA	NA	NA	NA	NA	NA	NA	NA	NA	NA	NA	NA	NA	NA	NA	NA	NA		99.7208	99.7208	99.7208	99.7208	99.7208	99.7208		1	1	1		FALSE					NaN	NaN
VOC	604.28_57	NA	NA	NA	NA	NA	NA	NA	NA	NA	NA	NA	NA	NA	NA	NA	NA	1665.76	NA	NA	NA	NA	NA	NA	NA	NA	NA	NA	NA		99.7208	99.7208	99.7208	1665.76	99.7208	99.7208		0.0598649	1	0.0598649		FALSE					0.296845	0.317206
VOC	606.92_44	NA	NA	NA	NA	NA	NA	NA	NA	NA	NA	NA	NA	NA	NA	NA	NA	NA	NA	NA	NA	NA	NA	NA	NA	NA	NA	NA	NA		99.7208	99.7208	99.7208	99.7208	99.7208	99.7208		1	1	1		FALSE					NaN	NaN
VOC	612.12_79	NA	NA	213.175	NA	NA	195.929	NA	NA	187.472	207.242	NA	203.053	NA	243.059	170.617	NA	331.768	213.415	182.272	189.39	NA	NA	NA	191.533	NA	NA	177.772	NA		99.7208	213.175	99.7208	331.768	99.7208	191.533		0.300574	0.467789	0.300574		FALSE					0.0564143	0.048607
VOC	612.52_44	NA	NA	NA	NA	NA	NA	NA	NA	NA	NA	NA	NA	NA	NA	NA	NA	NA	NA	NA	NA	NA	NA	NA	NA	NA	NA	NA	NA		99.7208	99.7208	99.7208	99.7208	99.7208	99.7208		1	1	1		FALSE					NaN	NaN
VOC	613.89_55	NA	NA	NA	NA	NA	NA	NA	NA	NA	NA	NA	NA	NA	NA	NA	NA	NA	NA	NA	NA	NA	NA	NA	NA	NA	NA	NA	NA		99.7208	99.7208	99.7208	99.7208	99.7208	99.7208		1	1	1		FALSE					NaN	NaN
VOC	613.89_58	NA	NA	NA	NA	NA	NA	NA	NA	NA	NA	NA	NA	NA	NA	NA	NA	NA	NA	NA	NA	NA	NA	NA	NA	NA	NA	NA	NA		99.7208	99.7208	99.7208	99.7208	99.7208	99.7208		1	1	1		FALSE					NaN	NaN
VOC	614.08_59	NA	NA	NA	NA	243.404	NA	NA	NA	277.532	NA	NA	150.746	593.616	391.425	306.285	628.118	433.44	645.07	NA	265.686	NA	NA	NA	NA	NA	NA	NA	NA		99.7208	277.532	99.7208	645.07	99.7208	99.7208		0.154589	0.359313	0.154589		FALSE					3.88175e-06	9.57145e-05
VOC	614.08_67	NA	NA	NA	NA	NA	NA	NA	NA	NA	NA	NA	NA	178.654	185.452	NA	164.646	NA	166.91	179.569	NA	NA	NA	NA	NA	NA	NA	NA	NA		99.7208	99.7208	99.7208	185.452	99.7208	99.7208		0.537718	1	0.537718		FALSE					6.74654e-05	0.00134106
VOC	614.09_53	NA	NA	NA	NA	NA	NA	NA	NA	NA	NA	NA	NA	199.992	NA	NA	175.824	NA	164.929	NA	NA	NA	NA	NA	NA	NA	NA	NA	NA		99.7208	99.7208	99.7208	199.992	99.7208	99.7208		0.498624	1	0.498624		FALSE					0.0140049	0.0513582
VOC	614.28_68	NA	NA	NA	NA	NA	NA	NA	NA	NA	NA	NA	NA	NA	NA	NA	NA	NA	NA	NA	NA	NA	NA	NA	NA	NA	NA	NA	NA		99.7208	99.7208	99.7208	99.7208	99.7208	99.7208		1	1	1		FALSE					NaN	NaN
VOC	614.38_69	NA	NA	NA	NA	NA	NA	NA	NA	NA	NA	NA	NA	NA	NA	NA	NA	NA	NA	NA	NA	NA	NA	NA	NA	NA	NA	NA	NA		99.7208	99.7208	99.7208	99.7208	99.7208	99.7208		1	1	1		FALSE					NaN	NaN
VOC	615.65_57	NA	155.155	NA	NA	584.099	NA	NA	NA	931.586	NA	NA	337.116	NA	206.103	NA	NA	NA	NA	NA	NA	NA	NA	NA	NA	NA	NA	NA	NA		99.7208	931.586	99.7208	206.103	99.7208	99.7208		0.48384	0.107044	0.107044		FALSE					0.186783	0.249483
VOC	615.66_88	NA	NA	NA	NA	280.721	NA	NA	NA	368.08	NA	NA	163.746	NA	NA	NA	NA	NA	NA	NA	NA	NA	NA	NA	NA	NA	NA	NA	NA		99.7208	368.08	99.7208	99.7208	99.7208	99.7208		1	0.270922	0.270922		FALSE					0.18525	0.311226
VOC	616.04_86	NA	NA	NA	NA	NA	NA	NA	NA	NA	NA	NA	NA	NA	NA	NA	NA	NA	NA	NA	NA	NA	NA	NA	NA	NA	NA	NA	NA		99.7208	99.7208	99.7208	99.7208	99.7208	99.7208		1	1	1		FALSE					NaN	NaN
VOC	616.23_82	NA	NA	NA	NA	NA	NA	NA	NA	NA	NA	NA	NA	NA	NA	NA	NA	NA	NA	NA	NA	NA	NA	NA	NA	NA	NA	NA	NA		99.7208	99.7208	99.7208	99.7208	99.7208	99.7208		1	1	1		FALSE					NaN	NaN
VOC	616.05_84	NA	NA	NA	NA	NA	NA	NA	NA	NA	NA	NA	NA	NA	NA	NA	NA	NA	NA	NA	NA	NA	NA	NA	NA	NA	NA	NA	NA		99.7208	99.7208	99.7208	99.7208	99.7208	99.7208		1	1	1		FALSE					NaN	NaN
VOC	616.24_83	NA	NA	12163.3	NA	NA	3611.93	2861.71	2152.93	NA	14655	4039.05	NA	8247.7	7182.43	18739.3	NA	9469.42	5141.19	8236.24	2969.16	4703.99	22828.8	19590.5	25011.4	23640.2	13573.1	15587.3	6424.67		99.7208	14655	99.7208	18739.3	4703.99	25011.4		0.00398701	0.00398701	0.251023		FALSE					0.000300758	0.00615562
VOC	616.24_85	NA	NA	NA	NA	NA	2315.39	NA	NA	NA	NA	2679.49	5911.05	5315.45	NA	11911.5	NA	6158.98	3400.85	NA	1959.01	2996.18	14879.6	NA	16515	15336.2	8948.81	9923.32	4214.99		99.7208	5911.05	99.7208	11911.5	99.7208	16515		0.00603821	0.00603821	0.00837182		FALSE					0.000896134	0.0157896
VOC	616.23_47	NA	NA	NA	NA	NA	NA	NA	NA	NA	NA	NA	NA	NA	NA	3849.83	NA	NA	NA	NA	NA	966.319	4793.87	NA	NA	4957.44	NA	NA	NA		99.7208	99.7208	99.7208	3849.83	99.7208	4957.44		0.0201154	0.0201154	0.0259026		FALSE					0.125298	0.43331
VOC	616.24_87	NA	NA	NA	NA	NA	NA	NA	NA	NA	NA	NA	NA	NA	NA	NA	NA	NA	NA	NA	NA	NA	NA	NA	NA	NA	NA	NA	NA		99.7208	99.7208	99.7208	99.7208	99.7208	99.7208		1	1	1		FALSE					NaN	NaN
VOC	616.23_48	NA	NA	NA	NA	NA	NA	NA	NA	NA	NA	NA	NA	NA	NA	NA	NA	NA	NA	NA	NA	NA	NA	NA	NA	NA	NA	NA	NA		99.7208	99.7208	99.7208	99.7208	99.7208	99.7208		1	1	1		FALSE					NaN	NaN
VOC	616.22_35	NA	NA	NA	NA	NA	NA	NA	NA	NA	NA	NA	NA	NA	NA	NA	NA	NA	NA	NA	NA	NA	NA	NA	NA	NA	NA	NA	NA		99.7208	99.7208	99.7208	99.7208	99.7208	99.7208		1	1	1		FALSE					NaN	NaN
VOC	616.23_49	NA	NA	NA	NA	NA	NA	NA	NA	NA	NA	NA	NA	NA	NA	NA	NA	NA	NA	NA	NA	NA	NA	NA	NA	NA	NA	NA	NA		99.7208	99.7208	99.7208	99.7208	99.7208	99.7208		1	1	1		FALSE					NaN	NaN
VOC	616.23_117	NA	NA	NA	NA	NA	NA	NA	NA	NA	NA	NA	NA	NA	NA	NA	NA	NA	NA	NA	NA	NA	NA	NA	NA	NA	NA	NA	NA		99.7208	99.7208	99.7208	99.7208	99.7208	99.7208		1	1	1		FALSE					NaN	NaN
VOC	616.23_119	NA	NA	NA	NA	NA	NA	NA	NA	NA	NA	NA	NA	NA	NA	NA	NA	NA	NA	NA	NA	NA	NA	NA	NA	NA	NA	NA	NA		99.7208	99.7208	99.7208	99.7208	99.7208	99.7208		1	1	1		FALSE					NaN	NaN
VOC	616.24_122	NA	NA	NA	NA	NA	NA	NA	NA	NA	NA	NA	NA	NA	NA	NA	NA	NA	NA	NA	NA	NA	NA	NA	NA	NA	NA	NA	NA		99.7208	99.7208	99.7208	99.7208	99.7208	99.7208		1	1	1		FALSE					NaN	NaN
VOC	616.24_50	NA	NA	NA	NA	NA	NA	NA	NA	NA	NA	NA	NA	NA	NA	NA	NA	NA	NA	NA	NA	NA	NA	NA	NA	NA	NA	NA	NA		99.7208	99.7208	99.7208	99.7208	99.7208	99.7208		1	1	1		FALSE					NaN	NaN
VOC	616.23_36	NA	NA	NA	NA	NA	NA	NA	NA	NA	NA	NA	NA	NA	NA	NA	NA	NA	NA	NA	NA	NA	NA	NA	NA	NA	NA	NA	NA		99.7208	99.7208	99.7208	99.7208	99.7208	99.7208		1	1	1		FALSE					NaN	NaN
VOC	616.24_118	NA	NA	NA	NA	NA	NA	NA	NA	NA	NA	NA	NA	NA	NA	NA	NA	NA	NA	NA	NA	NA	NA	NA	NA	NA	NA	NA	NA		99.7208	99.7208	99.7208	99.7208	99.7208	99.7208		1	1	1		FALSE					NaN	NaN
VOC	616.24_120	NA	NA	NA	NA	NA	NA	NA	NA	NA	NA	NA	NA	NA	NA	NA	NA	NA	NA	NA	NA	NA	NA	NA	NA	NA	NA	NA	NA		99.7208	99.7208	99.7208	99.7208	99.7208	99.7208		1	1	1		FALSE					NaN	NaN
VOC	616.24_121	NA	NA	NA	NA	NA	NA	NA	NA	NA	NA	NA	NA	NA	NA	NA	NA	NA	NA	NA	NA	NA	NA	NA	NA	NA	NA	NA	NA		99.7208	99.7208	99.7208	99.7208	99.7208	99.7208		1	1	1		FALSE					NaN	NaN
VOC	616.43_116	NA	NA	NA	NA	NA	NA	NA	NA	NA	NA	NA	NA	NA	NA	NA	NA	NA	NA	NA	NA	NA	NA	NA	NA	NA	NA	NA	NA		99.7208	99.7208	99.7208	99.7208	99.7208	99.7208		1	1	1		FALSE					NaN	NaN
VOC	618.98_45	NA	NA	NA	NA	NA	NA	NA	NA	NA	NA	NA	NA	NA	NA	NA	NA	NA	NA	NA	NA	NA	NA	NA	NA	NA	NA	NA	NA		99.7208	99.7208	99.7208	99.7208	99.7208	99.7208		1	1	1		FALSE					NaN	NaN
VOC	620.74_31	446.137	405.431	489.881	352.553	328.734	435.827	350.322	359.518	320.222	448.999	421.783	369.14	354.011	285.9	NA	NA	654.844	592.829	735.087	364.788	354.12	349.725	NA	348.462	279.841	398.863	423.493	349.7		320.222	489.881	99.7208	735.087	99.7208	423.493		0.435624	0.203561	0.135659		FALSE					0.511805	0.000736034
VOC	620.95_53	NA	NA	NA	NA	NA	NA	NA	NA	NA	NA	NA	NA	NA	NA	NA	NA	NA	NA	NA	NA	NA	NA	NA	NA	NA	NA	NA	NA		99.7208	99.7208	99.7208	99.7208	99.7208	99.7208		1	1	1		FALSE					NaN	NaN
VOC	621.92_59	NA	NA	NA	NA	NA	NA	NA	NA	NA	NA	NA	NA	NA	NA	NA	NA	NA	NA	NA	NA	NA	NA	NA	NA	NA	NA	NA	NA		99.7208	99.7208	99.7208	99.7208	99.7208	99.7208		1	1	1		FALSE					NaN	NaN
VOC	622.71_70	199.98	169.64	218.34	197.114	NA	NA	NA	NA	NA	NA	NA	NA	NA	NA	NA	NA	NA	NA	NA	NA	NA	276.297	NA	NA	NA	NA	NA	175.848		99.7208	218.34	99.7208	99.7208	99.7208	276.297		0.360919	0.360919	0.456723		FALSE					0.284032	0.328365
VOC	624.09_69	NA	NA	NA	NA	NA	NA	NA	NA	NA	NA	NA	NA	NA	NA	NA	NA	NA	NA	NA	NA	NA	NA	NA	NA	NA	NA	NA	NA		99.7208	99.7208	99.7208	99.7208	99.7208	99.7208		1	1	1		FALSE					NaN	NaN
VOC	624.28_44	614.966	568.706	683.215	584.344	468.524	520.126	545.802	527.355	460.436	534.825	542.266	NA	NA	479.336	571.353	541.433	331.91	416.731	595.162	432.535	NA	582.821	488.768	531.535	555.941	613.814	604.079	587.719		99.7208	683.215	99.7208	595.162	99.7208	613.814		0.162461	0.145958	0.145958		FALSE					0.505461	0.271415
VOC	624.47_73	338.821	312.791	310.355	288.25	271.399	311.709	276.499	257.555	260.914	269.401	305.848	250.366	337.364	272.581	313.266	270.653	279.089	296.522	253.898	255.513	289.743	304.895	260.612	271.088	312.824	310.396	317.534	301.868		250.366	338.821	253.898	337.364	260.612	317.534		0.742124	0.749356	0.769173		FALSE					0.673402	0.14293
VOC	624.58_38	582.139	527.082	528.697	511.196	472.659	467.313	468.979	453.444	464.891	515.141	503.449	450.602	520.047	511.839	545.234	484.782	464.215	421.468	437.942	439.565	473.972	522.841	509.557	525.078	573.488	547.981	514.972	501.722		450.602	582.139	421.468	545.234	473.972	573.488		0.785722	0.723999	0.814189		FALSE					0.0998178	0.0113797
VOC	625.36_30	NA	NA	NA	NA	NA	NA	NA	NA	NA	NA	NA	NA	NA	NA	NA	NA	NA	NA	NA	NA	NA	NA	NA	NA	NA	NA	NA	NA		99.7208	99.7208	99.7208	99.7208	99.7208	99.7208		1	1	1		FALSE					NaN	NaN
VOC	626.04_42	14260.1	12662.2	12914.4	11998.4	12019.6	11657.4	11210.2	11081.1	11097.5	11576.7	12044.5	11205.7	13954.5	12606.4	12585.7	11924.2	12016	11355	12071.6	10844.1	11198.7	11964.2	11172.2	11040.3	13089.9	12439	12549.3	11744.8		11081.1	14260.1	10844.1	13954.5	11040.3	13089.9		0.794086	0.760448	0.774209		FALSE					0.819602	0.0650194
VOC	625.46_41	7688.43	6852.48	7012.21	6598.21	6712.23	6438.27	6140.49	6082.81	6018.7	6248.85	6660.26	6135.27	7503.31	6831.96	6834.83	6419.75	6376.71	5974	6618.37	5923.4	6184.7	6651.45	6118.2	6047.95	7255.08	6888.76	6875.12	6428.14		6018.7	7688.43	5923.4	7503.31	6047.95	7255.08		0.80214	0.77043	0.78663		FALSE					0.998586	0.0534436
VOC	625.65_72	6868.82	5975.37	6330.83	5768.74	5728.92	5763.56	5431.66	5415.35	5440.18	5618.58	5789.66	5464.46	6706.85	6078.01	6136.47	5820.59	5846.07	5534.48	5954.15	5346.09	5432.46	5806.15	5458.69	5331.2	6238.75	5966.4	5974.62	5594.74		5415.35	6868.82	5346.09	6706.85	5331.2	6238.75		0.807437	0.778313	0.776145		FALSE					0.590563	0.0879682
VOC	625.64_71	6589.82	5850.72	5961.46	5566.8	5488.55	5404.69	5133.68	5080.64	5156.79	5354.67	5505.3	5234.4	6379.14	5754.14	5795.85	5537.33	5548.8	5340.05	5669.97	5083.79	5140.92	5549.46	5249.53	5119.56	6015.81	5629.64	5743.76	5452.56		5080.64	6589.82	5083.79	6379.14	5119.56	6015.81		0.796447	0.771461	0.776889		FALSE					0.718609	0.121831
VOC	625.06_39	3001.52	2725.05	2744.4	2606.47	2551.09	2540.99	2407.43	2442.12	2363.71	2504.4	2591.47	2378	2947.09	2653.15	2715.83	2533.09	2481.55	2360.39	2499.41	2340.84	2363.88	2593.8	2421.5	2402.42	2848.92	2696.96	2731.57	2498.92		2363.71	3001.52	2340.84	2947.09	2363.88	2848.92		0.802047	0.779885	0.787562		FALSE					0.998288	0.0239806
VOC	624.47_43	2953.66	2346.11	2634.21	2526.67	3282.59	2394.88	2181.94	1919.71	2297.3	2233.87	2571.3	2392.34	2740.15	2570.83	2665.48	2293.98	2104.13	1948.03	2401.18	2140.29	2298.34	2348.39	2352.53	2262.91	2780.75	2819.44	2640.12	2480.58		1919.71	3282.59	1948.03	2740.15	2262.91	2819.44		0.680882	0.593444	0.689369		FALSE					0.607792	0.10982
VOC	624.29_40	1566.07	1424.92	1438.61	1313.65	1332.37	1356.29	1294.27	1209.58	1272.11	1352	1354.38	1326.59	1526.29	1439.01	1443.38	1288.52	1346.16	1302.33	1356.46	1289.69	1190.51	1381.01	1251.42	1269.92	1487.46	1425.22	1350.3	1296.62		1209.58	1566.07	1288.52	1526.29	1190.51	1487.46		0.792496	0.82277	0.760188		FALSE					0.657613	0.193154
VOC	625.46_50	NA	NA	NA	NA	NA	NA	NA	NA	NA	NA	NA	NA	NA	NA	NA	NA	NA	NA	NA	NA	NA	NA	NA	NA	NA	NA	NA	NA		99.7208	99.7208	99.7208	99.7208	99.7208	99.7208		1	1	1		FALSE					NaN	NaN
VOC	625.56_80	NA	NA	NA	NA	NA	NA	NA	NA	NA	NA	NA	NA	NA	NA	NA	NA	150.467	NA	NA	NA	NA	NA	NA	NA	NA	NA	NA	NA		99.7208	99.7208	99.7208	150.467	99.7208	99.7208		0.66274	1	0.66274		FALSE					0.296845	0.317206
VOC	624.09_37	443.266	307.291	511.84	456.873	441.651	282.554	262.66	251.679	252.414	556.343	297.702	407.345	429.786	396.353	643.755	354.204	381.264	295.184	337.401	243.021	296.146	694.078	669.406	771.055	757.676	532.947	574.537	359.37		251.679	556.343	243.021	643.755	296.146	771.055		0.326409	0.315181	0.460029		FALSE					0.00491972	0.0291584
VOC	627.22_53	NA	NA	NA	NA	NA	NA	NA	NA	NA	NA	NA	NA	NA	NA	NA	NA	NA	NA	NA	NA	NA	NA	NA	NA	NA	NA	NA	NA		99.7208	99.7208	99.7208	99.7208	99.7208	99.7208		1	1	1		FALSE					NaN	NaN
VOC	625.85_59	NA	NA	NA	NA	NA	NA	NA	NA	NA	NA	NA	NA	NA	NA	NA	NA	NA	NA	NA	NA	NA	NA	NA	NA	NA	NA	NA	NA		99.7208	99.7208	99.7208	99.7208	99.7208	99.7208		1	1	1		FALSE					NaN	NaN
VOC	626.25_87	NA	NA	NA	NA	NA	NA	NA	NA	NA	NA	NA	NA	NA	NA	NA	NA	NA	NA	NA	NA	NA	NA	NA	NA	NA	NA	NA	NA		99.7208	99.7208	99.7208	99.7208	99.7208	99.7208		1	1	1		FALSE					NaN	NaN
VOC	626.63_45	NA	NA	NA	NA	NA	NA	NA	NA	NA	NA	NA	NA	NA	NA	NA	NA	NA	NA	NA	NA	NA	NA	NA	NA	NA	NA	NA	NA		99.7208	99.7208	99.7208	99.7208	99.7208	99.7208		1	1	1		FALSE					NaN	NaN
VOC	628.11_56	NA	NA	NA	NA	255.393	NA	NA	NA	NA	NA	NA	NA	NA	NA	NA	NA	NA	NA	NA	NA	NA	NA	NA	NA	NA	NA	NA	NA		99.7208	255.393	99.7208	99.7208	99.7208	99.7208		1	0.39046	0.39046		FALSE					0.530972	0.809413
VOC	628.2_57	NA	NA	NA	NA	NA	NA	NA	NA	NA	NA	NA	NA	NA	NA	NA	NA	NA	NA	NA	NA	NA	NA	NA	NA	NA	NA	NA	NA		99.7208	99.7208	99.7208	99.7208	99.7208	99.7208		1	1	1		FALSE					NaN	NaN
VOC	628.2_85	NA	NA	NA	NA	858.963	NA	NA	NA	NA	NA	NA	NA	NA	NA	NA	NA	NA	NA	NA	NA	NA	NA	NA	NA	NA	NA	NA	NA		99.7208	858.963	99.7208	99.7208	99.7208	99.7208		1	0.116094	0.116094		FALSE					0.530972	0.809413
VOC	628.2_83	NA	NA	NA	NA	NA	NA	NA	NA	NA	NA	NA	NA	NA	NA	NA	NA	NA	NA	NA	NA	NA	NA	NA	NA	NA	NA	NA	NA		99.7208	99.7208	99.7208	99.7208	99.7208	99.7208		1	1	1		FALSE					NaN	NaN
VOC	628.3_84	NA	NA	NA	NA	NA	NA	NA	NA	NA	NA	NA	NA	NA	NA	NA	NA	NA	NA	NA	NA	NA	NA	NA	NA	NA	NA	NA	NA		99.7208	99.7208	99.7208	99.7208	99.7208	99.7208		1	1	1		FALSE					NaN	NaN
VOC	634.28_79	NA	NA	NA	NA	NA	NA	NA	NA	NA	NA	NA	NA	NA	NA	NA	NA	156.47	NA	NA	NA	NA	NA	NA	NA	NA	NA	NA	NA		99.7208	99.7208	99.7208	156.47	99.7208	99.7208		0.637317	1	0.637317		FALSE					0.296845	0.317206
VOC	635.27_59	NA	NA	NA	NA	259.066	173.774	NA	NA	NA	NA	NA	NA	NA	NA	NA	NA	341.604	NA	NA	NA	NA	NA	NA	NA	NA	NA	NA	NA		99.7208	259.066	99.7208	341.604	99.7208	99.7208		0.29192	0.384925	0.29192		FALSE					0.551073	0.51957
VOC	635.46_47	NA	NA	583.888	NA	918.482	452.508	260.469	NA	291.685	560.112	NA	330.462	NA	NA	NA	NA	879.971	NA	NA	NA	NA	NA	NA	NA	NA	NA	NA	NA		99.7208	918.482	99.7208	879.971	99.7208	99.7208		0.113323	0.108571	0.108571		FALSE					0.107133	0.344679
VOC	635.46_62	NA	NA	473.714	NA	767.374	370.707	243.314	NA	258.533	465.474	NA	277.649	NA	NA	NA	NA	715.187	NA	NA	NA	NA	NA	NA	NA	NA	NA	NA	NA		99.7208	767.374	99.7208	715.187	99.7208	99.7208		0.139433	0.129951	0.129951		FALSE					0.104857	0.343243
VOC	635.46_77	NA	NA	NA	NA	NA	NA	NA	NA	NA	NA	NA	NA	NA	NA	NA	NA	NA	NA	NA	NA	NA	NA	NA	NA	NA	NA	NA	NA		99.7208	99.7208	99.7208	99.7208	99.7208	99.7208		1	1	1		FALSE					NaN	NaN
VOC	635.65_31	1984.82	NA	4607.93	522.992	7321.43	3562.63	2115.96	985.888	2242.73	4348.42	2154.35	2398.43	NA	397.09	NA	NA	7001.5	1027.42	1379.29	772.082	1565.74	812.85	1047.71	731.346	NA	447.007	850.357	485.719		99.7208	7321.43	99.7208	7001.5	99.7208	1565.74		0.0142428	0.0136204	0.0136204		FALSE					0.0697803	0.126455
VOC	635.66_43	60386.6	15992.9	140898	17584.2	229062	109906	65448.8	30570.9	70913	133162	68009.1	75370.8	NA	18799.7	15929.7	10566.4	212769	31854.4	45197.5	27009.7	50284.8	26092.8	32982.5	23635	14090.7	13263.4	25578.9	15793.4		15992.9	229062	99.7208	212769	13263.4	50284.8		0.0751652	0.000435345	0.0579031		FALSE					0.0643031	0.135557
VOC	635.66_45	55941.9	15211.2	130484	16510.5	211331	102028	60995.7	28779.6	65728.7	123700	62897	69882.1	22916.4	17329.7	14405.7	9909.71	196958	29546	42165.9	25097	47080.7	24778.5	30725.5	22024.6	13259.9	12012	23377.5	14480.2		15211.2	211331	9909.71	196958	12012	47080.7		0.0772307	0.0468919	0.0568399		FALSE					0.0641397	0.159157
VOC	635.66_60	43932.1	11992	102557	12984.3	165070	79976.2	47649.5	22706.2	51563.9	96522.2	49738.1	55197.5	17850.6	13820.4	11596	7735.08	154063	23660.4	33203.8	19584.7	36982	19612.8	24151.9	17364	10330.1	9500.45	18478.4	11517.9		11992	165070	7735.08	154063	9500.45	36982		0.0778385	0.0468595	0.0575542		FALSE					0.0635479	0.157175
VOC	635.66_42	9680.42	2869.51	22256.4	3037.06	36005.4	17393.2	10432.3	5098.95	11398.3	21049.6	10944.5	11867.5	NA	3080.57	2644.9	1743.12	33459.8	5130.86	7136.75	4400.31	8073.4	4382.57	5305.92	3923.81	2408.18	2315.54	4125.51	2644.61		2869.51	36005.4	99.7208	33459.8	2315.54	8073.4		0.0857598	0.00276961	0.064311		FALSE					0.0616501	0.130303
VOC	635.65_41	2590.12	NA	6169.92	756.102	9970.06	4756.71	2825.9	1373.57	2893.5	5837.45	2983.87	3321.11	NA	756.675	NA	NA	9107.06	1073.49	1928.41	1079.88	2312.92	1185.5	1425.35	1078.74	NA	607.961	1133.43	723.409		99.7208	9970.06	99.7208	9107.06	99.7208	2312.92		0.0109498	0.010002	0.010002		FALSE					0.0692504	0.136314
VOC	635.65_61	1028.67	301.665	2440.39	343.058	3784.04	1839.54	1115.23	562.218	1168.36	2215.11	1145.31	1320.15	NA	341.918	297.766	200.295	3555.74	548.553	796.323	476.225	878.149	468.653	577.268	438.263	283.118	243.749	465.831	310.529		301.665	3784.04	99.7208	3555.74	243.749	878.149		0.0848388	0.026353	0.0644149		FALSE					0.0643526	0.138029
VOC	635.85_44	4146.63	1318.65	9399.7	1453.71	15058.8	7325.5	4645.74	2413.65	4921.34	8708.98	4602.09	5093.33	1793.74	1382.49	1177.88	792.676	13653.5	2210.28	3132.48	2014.83	3661.58	1962.75	2367.62	1765.63	1064.13	1114.93	1883.33	1288.64		1318.65	15058.8	792.676	13653.5	1064.13	3661.58		0.096579	0.0526386	0.0706648		FALSE					0.0569731	0.145912
VOC	635.85_56	NA	NA	NA	NA	473.303	163.277	NA	NA	NA	NA	NA	NA	NA	NA	NA	NA	NA	NA	NA	NA	NA	NA	NA	NA	NA	NA	NA	NA		99.7208	473.303	99.7208	99.7208	99.7208	99.7208		1	0.210691	0.210691		FALSE					0.422931	0.680907
VOC	635.86_46	736.985	220.158	1714.5	243.923	2688.81	1299.22	786.906	370.27	868.175	1607	868.811	938.371	NA	239.294	NA	NA	2528.79	401.624	541.281	336.967	604.569	348.184	414.623	304.379	NA	173.282	322.878	208.359		220.158	2688.81	99.7208	2528.79	99.7208	604.569		0.0870606	0.0370874	0.0370874		FALSE					0.0555819	0.112839
VOC	636.63_283	NA	NA	NA	NA	NA	NA	NA	NA	NA	NA	NA	NA	NA	NA	NA	NA	NA	NA	NA	NA	NA	NA	NA	NA	NA	NA	NA	NA		99.7208	99.7208	99.7208	99.7208	99.7208	99.7208		1	1	1		FALSE					NaN	NaN
VOC	636.64_282	NA	NA	NA	NA	NA	NA	NA	NA	NA	NA	NA	NA	NA	NA	NA	NA	NA	NA	NA	NA	NA	NA	NA	NA	NA	NA	NA	NA		99.7208	99.7208	99.7208	99.7208	99.7208	99.7208		1	1	1		FALSE					NaN	NaN
VOC	636.92_30	NA	NA	345.192	NA	572.488	252.573	NA	NA	NA	307.709	NA	NA	NA	NA	NA	NA	331.617	NA	NA	NA	NA	NA	NA	NA	NA	NA	NA	NA		99.7208	572.488	99.7208	331.617	99.7208	99.7208		0.300711	0.174188	0.174188		FALSE					0.19215	0.503958
VOC	637.03_71	NA	NA	NA	NA	221.572	NA	NA	NA	NA	NA	NA	NA	NA	NA	NA	NA	NA	NA	NA	NA	NA	NA	NA	NA	NA	NA	NA	NA		99.7208	221.572	99.7208	99.7208	99.7208	99.7208		1	0.450061	0.450061		FALSE					0.530972	0.809413
VOC	640.36_84	205.833	NA	NA	NA	158.599	NA	NA	157.162	NA	NA	298.489	NA	NA	NA	NA	NA	NA	NA	NA	NA	NA	NA	NA	NA	NA	NA	NA	NA		99.7208	298.489	99.7208	99.7208	99.7208	99.7208		1	0.334085	0.334085		FALSE					0.104966	0.423574
VOC	640.95_43	NA	12649.3	NA	NA	NA	NA	NA	NA	NA	NA	NA	NA	NA	14786.7	11465.5	12394.4	NA	19780.6	30547.4	NA	NA	NA	NA	NA	NA	NA	NA	NA		99.7208	12649.3	99.7208	30547.4	99.7208	99.7208		0.00326447	0.00788349	0.00326447		FALSE					0.00202645	0.0322968
VOC	641.04_42	4641.07	4764.37	NA	4019.13	12571.5	6348.57	4944.1	5142.58	6106.42	7185.63	6232.3	7191.43	5257.59	6019.43	4042.11	5398.06	11922.5	7747.6	13422.3	4643.87	NA	NA	NA	NA	NA	NA	NA	NA		99.7208	12571.5	4042.11	13422.3	99.7208	99.7208		0.00742948	0.321531	0.00742948		FALSE					2.30586e-05	8.34456e-05
VOC	641.13_147	NA	NA	NA	NA	NA	NA	NA	NA	NA	NA	NA	NA	NA	NA	NA	NA	NA	NA	NA	NA	NA	NA	NA	NA	164.657	NA	NA	134.681		99.7208	99.7208	99.7208	99.7208	99.7208	164.657		0.605626	0.605626	1		FALSE					0.0898759	0.0255945
VOC	641.14_31	1707.62	2560.66	2614.73	1944.09	5535.82	2302.99	1844.03	2503.57	2646.88	2904	2732.81	3285.66	2598.44	3186.49	1909.76	2843.85	5880.91	4215.79	7612.73	2277.11	NA	532.964	946.844	NA	424.472	389.203	560.933	468.208		1707.62	5535.82	1909.76	7612.73	99.7208	946.844		0.224312	0.344983	0.0130992		FALSE					4.54293e-05	6.67821e-05
VOC	641.14_56	432.828	439.449	386.862	397.711	1309.47	391.024	340.809	550.11	418.211	421.171	656.453	478.207	462.667	621.84	442.735	573.276	847.135	704.128	1255.09	407.91	235.248	NA	NA	NA	NA	270.24	NA	NA		340.809	1309.47	407.91	1255.09	99.7208	270.24		0.27154	0.311508	0.0761536		FALSE					0.000341273	0.00312533
VOC	641.14_72	NA	NA	NA	NA	NA	NA	NA	NA	NA	NA	NA	NA	NA	NA	NA	NA	NA	NA	173.068	NA	NA	NA	NA	NA	NA	NA	NA	NA		99.7208	99.7208	99.7208	173.068	99.7208	99.7208		0.576195	1	0.576195		FALSE					0.296845	0.317206
VOC	641.15_33	1332.63	2318.31	1826.33	1688.69	4817.24	1645.05	1344.42	2224.41	2317.31	2302.77	2386.17	2854.63	2564.61	3311.47	1959.91	3069.83	5214.91	4152.59	7656.03	2150.81	410.783	292.734	713.695	201.988	394.466	268.419	313.86	323.376		1332.63	4817.24	1959.91	7656.03	201.988	713.695		0.174062	0.406854	0.0263829		FALSE					2.66966e-05	7.42774e-05
VOC	641.15_38	148.83	219.161	197.844	173.79	453.161	167.931	133.989	236.354	215.613	222.246	232.212	239.536	194.666	296.086	183.959	287.477	423.893	347.817	587.823	209.872	NA	NA	NA	NA	NA	NA	NA	NA		133.989	453.161	183.959	587.823	99.7208	99.7208		0.22794	0.405946	0.169644		FALSE					0.000278172	0.000705936
VOC	641.15_41	2959.9	4463.18	4228.19	3517.82	10612.5	3954.07	3095.6	4458.65	4555.08	4936.09	4999.21	5965.58	4868.07	6145.6	3786.33	5672.22	10384.8	7640.14	14245.3	4118.11	1325.09	918.674	1661.73	746.189	960.054	761.583	926.605	886.914		2959.9	10612.5	3786.33	14245.3	746.189	1661.73		0.207781	0.356779	0.0523815		FALSE					8.12192e-05	0.000219556
VOC	641.15_59	NA	209.317	NA	192.947	403.19	200.928	148.987	224.679	NA	217.917	243.529	278.324	230.321	NA	NA	324.464	507.553	350.326	710.104	203.705	NA	NA	NA	NA	NA	NA	NA	NA		99.7208	403.19	99.7208	710.104	99.7208	99.7208		0.140431	0.24733	0.140431		FALSE					0.00747998	0.00227108
VOC	641.24_37	NA	NA	NA	NA	247.576	NA	NA	NA	NA	NA	NA	NA	NA	NA	NA	NA	221.276	178.583	258.887	NA	NA	NA	NA	NA	NA	NA	NA	NA		99.7208	247.576	99.7208	258.887	99.7208	99.7208		0.385191	0.402788	0.385191		FALSE					0.133149	0.0191579
VOC	641.24_51	NA	NA	NA	NA	NA	NA	NA	NA	NA	NA	NA	NA	NA	NA	NA	NA	NA	NA	NA	NA	NA	NA	NA	NA	NA	NA	NA	NA		99.7208	99.7208	99.7208	99.7208	99.7208	99.7208		1	1	1		FALSE					NaN	NaN
VOC	641.24_58	NA	NA	NA	NA	NA	NA	NA	NA	NA	NA	NA	NA	NA	NA	NA	NA	NA	NA	NA	NA	NA	NA	NA	NA	NA	NA	NA	NA		99.7208	99.7208	99.7208	99.7208	99.7208	99.7208		1	1	1		FALSE					NaN	NaN
VOC	641.24_61	NA	NA	NA	NA	NA	NA	NA	NA	NA	NA	NA	NA	NA	NA	NA	NA	NA	NA	NA	NA	NA	NA	NA	NA	NA	NA	NA	NA		99.7208	99.7208	99.7208	99.7208	99.7208	99.7208		1	1	1		FALSE					NaN	NaN
VOC	641.34_39	746.975	1366.4	974.258	1003.71	2681.52	903.503	707.122	1294.64	1160.64	1252.01	1333.42	1490.42	1415.47	1796.88	1029.81	1679.17	2881.46	2171.36	4156.97	1168.6	NA	NA	372.946	NA	NA	NA	NA	179.843		707.122	2681.52	1029.81	4156.97	99.7208	372.946		0.170105	0.384039	0.0239888		FALSE					2.05151e-05	7.22105e-05
VOC	641.34_50	NA	NA	NA	NA	NA	NA	NA	NA	NA	NA	NA	NA	NA	NA	NA	NA	NA	NA	NA	NA	NA	NA	NA	NA	NA	NA	NA	NA		99.7208	99.7208	99.7208	99.7208	99.7208	99.7208		1	1	1		FALSE					NaN	NaN
VOC	641.34_53	NA	NA	NA	NA	218.253	NA	NA	NA	NA	NA	NA	NA	NA	NA	NA	NA	NA	176.751	284.322	NA	NA	NA	NA	NA	NA	NA	NA	NA		99.7208	218.253	99.7208	284.322	99.7208	99.7208		0.350732	0.456905	0.350732		FALSE					0.293693	0.173294
VOC	641.34_55	317.502	451.459	366.198	341.239	1031.45	296.067	278.828	457.22	350.322	447.66	511.389	499.206	407.333	567.027	353.591	530.762	994.091	769.754	1351.76	404.089	NA	NA	NA	NA	NA	NA	NA	NA		278.828	1031.45	353.591	1351.76	99.7208	99.7208		0.206271	0.34281	0.0737711		FALSE					0.000140586	0.00023669
VOC	641.34_74	397.826	672.947	548.708	544.849	1407.31	487.655	365.641	638.371	618.539	661.411	692.62	835.846	751.316	908.081	544.547	879.256	1486.33	1182.86	2046.01	593.303	NA	NA	215.468	NA	NA	NA	NA	NA		365.641	1407.31	544.547	2046.01	99.7208	215.468		0.178709	0.386943	0.0487392		FALSE					2.30293e-05	7.50642e-05
VOC	641.53_57	199.162	274.96	186.351	234.604	1182.03	218.924	194.645	259.183	251.716	243.24	361.133	367.446	287.332	403.906	NA	364.113	579.829	439.476	880.93	245.19	NA	NA	NA	NA	NA	266.075	NA	NA		186.351	1182.03	99.7208	880.93	99.7208	266.075		0.211539	0.0843642	0.0843642		FALSE					0.0386416	0.122652
VOC	641.54_47	NA	NA	NA	NA	NA	NA	NA	NA	NA	NA	NA	NA	NA	NA	NA	NA	NA	NA	NA	NA	NA	NA	NA	NA	NA	NA	NA	NA		99.7208	99.7208	99.7208	99.7208	99.7208	99.7208		1	1	1		FALSE					NaN	NaN
VOC	641.93_40	729.485	368.648	1664.18	363.041	2649.96	1325.37	862.104	468.776	835.673	1504.74	799.226	910.907	481.127	470.516	347.755	449.796	2483.33	536.053	822.717	438.41	619.023	396.33	507.442	399.672	308.321	268.566	386.355	292.865		363.041	2649.96	347.755	2483.33	268.566	619.023		0.146191	0.131231	0.101347		FALSE					0.0704411	0.185971
VOC	641.93_75	NA	NA	NA	NA	NA	NA	NA	NA	NA	NA	NA	NA	NA	NA	NA	NA	NA	NA	NA	NA	NA	NA	NA	NA	NA	NA	NA	NA		99.7208	99.7208	99.7208	99.7208	99.7208	99.7208		1	1	1		FALSE					NaN	NaN
VOC	642.13_73	NA	177.998	NA	NA	280.382	171.6	NA	NA	NA	NA	NA	NA	NA	199.264	NA	NA	293.937	232.558	349.761	NA	NA	NA	NA	NA	NA	NA	NA	NA		99.7208	280.382	99.7208	349.761	99.7208	99.7208		0.285111	0.35566	0.285111		FALSE					0.0432485	0.0118116
VOC	642.51_70	NA	NA	NA	NA	893.444	NA	NA	NA	NA	NA	NA	NA	NA	NA	NA	NA	NA	NA	NA	NA	NA	NA	NA	NA	NA	278.388	NA	NA		99.7208	893.444	99.7208	99.7208	99.7208	278.388		0.358208	0.111614	0.111614		FALSE					0.63096	0.839992
VOC	642.51_71	182.156	NA	NA	NA	1108.69	NA	NA	NA	NA	NA	NA	NA	NA	194.448	NA	NA	NA	NA	NA	NA	NA	NA	NA	NA	NA	334.888	NA	NA		99.7208	1108.69	99.7208	194.448	99.7208	334.888		0.297773	0.0899449	0.0899449		FALSE					0.644215	0.814389
VOC	646.25_281	254.652	251.819	288.347	254.582	234.243	253.238	250.157	212.916	256.236	247.23	254.37	262.333	235.004	254.741	240.796	190.157	248.947	235.353	241.711	239.357	224.252	205.435	241.793	225.991	240.326	235.075	216.57	209.674		212.916	288.347	190.157	254.741	205.435	241.793		0.835812	0.659474	0.712459		FALSE					0.00678938	0.0648624
VOC	647.13_282	NA	NA	NA	NA	NA	NA	NA	NA	NA	NA	NA	NA	NA	NA	NA	NA	NA	NA	NA	NA	NA	NA	NA	NA	NA	NA	NA	NA		99.7208	99.7208	99.7208	99.7208	99.7208	99.7208		1	1	1		FALSE					NaN	NaN
VOC	648.7_61	NA	NA	NA	NA	NA	NA	NA	NA	NA	NA	NA	NA	NA	NA	NA	NA	NA	NA	NA	NA	NA	NA	NA	NA	NA	NA	NA	NA		99.7208	99.7208	99.7208	99.7208	99.7208	99.7208		1	1	1		FALSE					NaN	NaN
VOC	649_57	NA	NA	NA	NA	NA	NA	NA	NA	NA	NA	NA	NA	NA	NA	NA	NA	NA	NA	NA	NA	NA	NA	NA	NA	NA	NA	NA	NA		99.7208	99.7208	99.7208	99.7208	99.7208	99.7208		1	1	1		FALSE					NaN	NaN
VOC	649.96_38	NA	NA	NA	NA	NA	NA	NA	NA	NA	NA	NA	NA	NA	NA	NA	NA	NA	NA	NA	NA	NA	NA	NA	NA	NA	NA	NA	NA		99.7208	99.7208	99.7208	99.7208	99.7208	99.7208		1	1	1		FALSE					NaN	NaN
VOC	649.97_55	NA	NA	NA	NA	NA	NA	NA	NA	NA	NA	NA	NA	NA	NA	NA	NA	215.286	NA	NA	NA	NA	NA	NA	NA	NA	NA	NA	NA		99.7208	99.7208	99.7208	215.286	99.7208	99.7208		0.463202	1	0.463202		FALSE					0.296845	0.317206
VOC	649.97_56	NA	NA	NA	NA	NA	NA	NA	NA	NA	NA	NA	NA	NA	NA	NA	NA	NA	NA	NA	NA	NA	NA	NA	NA	NA	NA	NA	NA		99.7208	99.7208	99.7208	99.7208	99.7208	99.7208		1	1	1		FALSE					NaN	NaN
VOC	650.56_59	NA	NA	NA	NA	NA	NA	NA	NA	NA	NA	NA	NA	NA	NA	NA	NA	NA	NA	NA	NA	NA	NA	NA	NA	NA	NA	NA	NA		99.7208	99.7208	99.7208	99.7208	99.7208	99.7208		1	1	1		FALSE					NaN	NaN
VOC	650.56_74	NA	NA	169.676	NA	349.863	147.782	NA	NA	169.807	204.24	NA	197.541	157.163	165.954	NA	131.317	NA	217.404	356.129	NA	NA	NA	NA	NA	NA	NA	NA	NA		99.7208	349.863	99.7208	356.129	99.7208	99.7208		0.280013	0.285028	0.280013		FALSE					0.128967	0.370804
VOC	650.76_39	NA	142.66	NA	NA	353.21	NA	NA	NA	NA	243.237	NA	NA	NA	NA	NA	NA	642.197	200.071	NA	NA	NA	NA	NA	NA	NA	NA	NA	NA		99.7208	353.21	99.7208	642.197	99.7208	99.7208		0.155281	0.282327	0.155281		FALSE					0.381438	0.317435
VOC	651.34_41	NA	NA	NA	298.908	NA	NA	NA	NA	NA	1004.1	NA	NA	NA	700.502	NA	447.936	NA	784.521	NA	NA	NA	NA	NA	NA	NA	NA	NA	NA		99.7208	1004.1	99.7208	784.521	99.7208	99.7208		0.12711	0.0993138	0.0993138		FALSE					0.23726	0.443598
VOC	651.73_31	266.993	295.987	388.361	NA	NA	438.694	322.306	379.705	465.985	516.214	NA	597.145	NA	238.941	NA	NA	1189.11	495.413	986.95	NA	NA	NA	NA	NA	NA	NA	NA	NA		99.7208	597.145	99.7208	1189.11	99.7208	99.7208		0.0838617	0.166996	0.0838617		FALSE					0.0561965	0.00379353
VOC	651.73_33	NA	NA	NA	NA	1175.7	441.009	334.8	383.216	NA	NA	529.349	602.795	349.627	442.88	NA	370.295	1441.02	633.002	NA	348.131	NA	NA	NA	NA	NA	NA	NA	NA		99.7208	1175.7	99.7208	1441.02	99.7208	99.7208		0.0692014	0.084818	0.0692014		FALSE					0.0709923	0.225149
VOC	654.28_44	365.178	NA	498.856	311.079	472.146	425.988	445.956	306.192	NA	NA	NA	NA	NA	NA	NA	NA	NA	NA	NA	NA	NA	273.421	NA	296.703	NA	246.245	345.49	298.534		99.7208	498.856	99.7208	99.7208	99.7208	345.49		0.288636	0.199899	0.199899		FALSE					0.0148848	0.000164826
VOC	655.46_61	NA	NA	NA	NA	NA	NA	NA	NA	NA	NA	NA	NA	NA	NA	NA	NA	NA	NA	NA	NA	NA	NA	NA	NA	NA	NA	NA	NA		99.7208	99.7208	99.7208	99.7208	99.7208	99.7208		1	1	1		FALSE					NaN	NaN
VOC	657.04_68	NA	NA	NA	NA	NA	NA	NA	NA	NA	NA	NA	NA	NA	NA	NA	NA	132.304	NA	NA	NA	NA	NA	NA	NA	NA	NA	NA	NA		99.7208	99.7208	99.7208	132.304	99.7208	99.7208		0.753722	1	0.753722		FALSE					0.296845	0.317206
VOC	660.95_83	NA	NA	NA	NA	NA	NA	NA	NA	NA	NA	NA	NA	NA	NA	NA	NA	189.622	NA	NA	NA	NA	NA	NA	NA	NA	NA	NA	NA		99.7208	99.7208	99.7208	189.622	99.7208	99.7208		0.525893	1	0.525893		FALSE					0.296845	0.317206
VOC	660.95_84	NA	NA	NA	NA	NA	NA	NA	NA	NA	NA	NA	NA	NA	187.45	176.799	NA	334.26	NA	NA	NA	NA	NA	NA	194	147.157	240.25	NA	275.865		99.7208	99.7208	99.7208	334.26	99.7208	275.865		0.298333	0.361484	0.298333		FALSE					0.0706269	0.165884
VOC	662.52_33	NA	NA	NA	NA	NA	NA	NA	NA	NA	NA	NA	NA	NA	NA	NA	NA	NA	NA	NA	NA	NA	NA	NA	NA	NA	NA	NA	NA		99.7208	99.7208	99.7208	99.7208	99.7208	99.7208		1	1	1		FALSE					NaN	NaN
VOC	663.6_39	NA	NA	NA	NA	NA	NA	NA	NA	NA	NA	264.847	NA	NA	NA	NA	NA	NA	NA	NA	NA	NA	NA	NA	NA	NA	NA	NA	NA		99.7208	264.847	99.7208	99.7208	99.7208	99.7208		1	0.376522	0.376522		FALSE					0.530972	0.317206
VOC	669.38_78	528.487	384.481	479.019	821.927	443.816	347.211	607.274	421.049	703.566	389.839	4880.74	488.216	358.655	356.883	349.257	317.984	353.259	326.688	348.171	303.653	348.805	293.533	350.779	313.096	311.803	287.059	308.882	467.716		347.211	4880.74	303.653	358.655	287.059	467.716		0.742354	0.0622145	0.0588145		FALSE					0.266578	0.200114
VOC	663.5_51	NA	NA	NA	155.288	NA	NA	NA	NA	NA	NA	778.385	NA	NA	NA	NA	NA	NA	NA	NA	NA	NA	NA	NA	NA	NA	NA	NA	NA		99.7208	778.385	99.7208	99.7208	99.7208	99.7208		1	0.128112	0.128112		FALSE					0.475334	0.334292
VOC	663.69_50	NA	NA	NA	146.122	NA	NA	NA	NA	NA	NA	666.299	NA	NA	NA	NA	NA	NA	NA	NA	NA	NA	NA	NA	NA	NA	NA	NA	NA		99.7208	666.299	99.7208	99.7208	99.7208	99.7208		1	0.149664	0.149664		FALSE					0.475321	0.334297
VOC	663.69_76	NA	NA	NA	NA	NA	NA	NA	NA	NA	NA	257.354	NA	NA	NA	NA	NA	NA	NA	NA	NA	NA	NA	NA	NA	NA	NA	NA	NA		99.7208	257.354	99.7208	99.7208	99.7208	99.7208		1	0.387485	0.387485		FALSE					0.530972	0.317206
VOC	663.3_74	NA	NA	NA	NA	NA	NA	NA	NA	NA	NA	245.862	NA	NA	NA	NA	NA	NA	NA	NA	NA	NA	NA	NA	NA	NA	NA	NA	NA		99.7208	245.862	99.7208	99.7208	99.7208	99.7208		1	0.405596	0.405596		FALSE					0.530972	0.317206
VOC	664.09_77	NA	NA	NA	242.261	NA	NA	NA	NA	157.491	NA	1111.2	NA	NA	NA	NA	NA	NA	NA	NA	NA	NA	NA	NA	NA	NA	NA	NA	NA		99.7208	1111.2	99.7208	99.7208	99.7208	99.7208		1	0.0897416	0.0897416		FALSE					0.401913	0.27401
VOC	663.69_79	NA	NA	NA	NA	NA	NA	NA	NA	NA	NA	335.645	NA	NA	NA	NA	NA	NA	NA	NA	NA	NA	NA	NA	NA	NA	NA	NA	NA		99.7208	335.645	99.7208	99.7208	99.7208	99.7208		1	0.297102	0.297102		FALSE					0.530972	0.317206
VOC	663.7_38	NA	NA	NA	NA	NA	NA	NA	NA	NA	NA	145.592	NA	NA	NA	NA	NA	NA	NA	NA	NA	NA	NA	NA	NA	NA	NA	NA	NA		99.7208	145.592	99.7208	99.7208	99.7208	99.7208		1	0.684933	0.684933		FALSE					0.530972	0.317206
VOC	663.8_52	NA	NA	NA	150.956	NA	NA	116.988	NA	NA	NA	805.549	NA	NA	NA	NA	NA	NA	NA	NA	NA	NA	NA	NA	NA	NA	NA	NA	NA		99.7208	805.549	99.7208	99.7208	99.7208	99.7208		1	0.123792	0.123792		FALSE					0.464377	0.3356
VOC	665.94_43	1396.58	750.018	2371.6	833.764	9986	2489.14	1408.56	884.247	2352.94	1890.97	1534.82	4964.4	704.077	1159.87	780.787	1124.3	5010.2	2076.9	3787.71	980.25	4757.62	644.776	1668.23	1195.23	3958.29	1973.56	1098.07	943.567		750.018	9986	704.077	5010.2	644.776	4757.62		0.149698	0.0705064	0.064568		FALSE					0.765717	0.796738
VOC	666.06_282	NA	NA	NA	NA	NA	NA	NA	NA	NA	NA	NA	NA	NA	NA	NA	NA	NA	NA	NA	NA	NA	NA	NA	NA	NA	NA	NA	NA		99.7208	99.7208	99.7208	99.7208	99.7208	99.7208		1	1	1		FALSE					NaN	NaN
VOC	667.82_31	NA	NA	NA	NA	NA	NA	NA	NA	NA	NA	NA	NA	NA	NA	NA	NA	NA	NA	NA	NA	NA	NA	NA	NA	NA	NA	NA	NA		99.7208	99.7208	99.7208	99.7208	99.7208	99.7208		1	1	1		FALSE					NaN	NaN
VOC	667.92_70	NA	NA	NA	NA	NA	NA	NA	NA	NA	NA	NA	NA	NA	NA	NA	NA	NA	NA	NA	NA	NA	NA	NA	NA	NA	NA	NA	NA		99.7208	99.7208	99.7208	99.7208	99.7208	99.7208		1	1	1		FALSE					NaN	NaN
VOC	668.01_42	469.53	511.987	1042.25	433.029	2488.27	846.698	604.567	462.705	880.639	1219.98	1199.13	1177.75	640.936	671.482	413.477	476.599	2308.11	915.36	1617.13	532.513	1295.83	NA	472.412	337.67	1048.35	493.471	292.897	337.525		433.029	2488.27	413.477	2308.11	99.7208	1295.83		0.187612	0.16617	0.0400763		FALSE					0.259012	0.205203
VOC	668.21_56	NA	NA	NA	NA	NA	NA	NA	NA	NA	NA	NA	NA	NA	NA	NA	NA	NA	NA	130.756	NA	245.463	NA	NA	NA	NA	NA	NA	NA		99.7208	99.7208	99.7208	130.756	99.7208	245.463		0.406256	0.406256	0.762647		FALSE					0.35898	0.35436
VOC	668.4_59	NA	NA	NA	NA	NA	NA	NA	NA	NA	NA	NA	NA	NA	NA	NA	NA	NA	NA	NA	NA	NA	NA	NA	NA	NA	NA	NA	NA		99.7208	99.7208	99.7208	99.7208	99.7208	99.7208		1	1	1		FALSE					NaN	NaN
VOC	668.41_50	NA	NA	NA	NA	293.553	NA	NA	NA	NA	NA	NA	164.241	NA	NA	NA	NA	NA	NA	NA	NA	189.57	NA	NA	NA	188.148	NA	NA	NA		99.7208	293.553	99.7208	99.7208	99.7208	189.57		0.526038	0.339703	0.339703		FALSE					0.50195	0.926604
VOC	668.41_53	NA	NA	NA	NA	503.958	NA	NA	NA	NA	NA	NA	243.511	NA	NA	NA	NA	NA	NA	171.872	NA	299.267	NA	NA	NA	282.466	142.605	NA	NA		99.7208	503.958	99.7208	171.872	99.7208	299.267		0.333216	0.197875	0.197875		FALSE					0.592214	0.951871
VOC	668.41_55	NA	NA	NA	NA	452.987	NA	NA	NA	NA	NA	NA	196.389	NA	NA	NA	NA	NA	NA	NA	NA	280.332	NA	NA	NA	202.632	NA	NA	NA		99.7208	452.987	99.7208	99.7208	99.7208	280.332		0.355724	0.22014	0.22014		FALSE					0.535582	0.917958
VOC	668.41_68	NA	NA	NA	NA	214.07	NA	NA	NA	NA	NA	NA	NA	NA	NA	NA	NA	NA	NA	NA	NA	NA	NA	NA	NA	NA	NA	NA	NA		99.7208	214.07	99.7208	99.7208	99.7208	99.7208		1	0.465833	0.465833		FALSE					0.530972	0.809413
VOC	668.41_69	NA	NA	NA	NA	195.09	NA	NA	NA	NA	NA	NA	NA	NA	NA	NA	NA	NA	NA	NA	NA	148.398	NA	NA	NA	NA	NA	NA	NA		99.7208	195.09	99.7208	99.7208	99.7208	148.398		0.67198	0.511154	0.511154		FALSE					0.690481	0.811069
VOC	668.41_67	NA	NA	NA	NA	256.233	NA	NA	NA	NA	NA	NA	NA	NA	NA	NA	NA	NA	NA	NA	NA	NA	NA	NA	NA	NA	NA	NA	NA		99.7208	256.233	99.7208	99.7208	99.7208	99.7208		1	0.38918	0.38918		FALSE					0.530972	0.809413
VOC	668.6_37	NA	NA	NA	NA	250.564	NA	NA	NA	NA	NA	NA	NA	NA	NA	NA	NA	NA	NA	NA	NA	158.555	NA	NA	NA	NA	NA	NA	NA		99.7208	250.564	99.7208	99.7208	99.7208	158.555		0.628934	0.397985	0.397985		FALSE					0.676488	0.830933
VOC	668.6_38	NA	NA	NA	NA	540.939	NA	NA	NA	NA	NA	NA	267.198	NA	NA	NA	NA	NA	NA	NA	NA	302.437	NA	NA	NA	274.13	147.275	NA	NA		99.7208	540.939	99.7208	99.7208	99.7208	302.437		0.329724	0.184347	0.184347		FALSE					0.466663	0.915366
VOC	668.6_39	329.997	360.648	417.702	193.95	3837.07	497.165	259.303	229.578	549.518	372.504	223.201	1844.55	NA	NA	NA	NA	586.731	993.239	1321.92	NA	2181.3	NA	609.78	467.621	2033.71	860.324	390.013	300.19		193.95	3837.07	99.7208	1321.92	99.7208	2181.3		0.0889151	0.0259888	0.0259888		FALSE					0.564765	0.824945
VOC	668.6_41	749.141	678.799	961.402	472.025	10125.6	1109.12	585.277	553.098	1169.98	924.473	571.014	4487.79	249.81	209.115	NA	426.277	1533.04	2240.61	3563.25	346.948	5345.53	282.708	1433.88	1041.21	4695.15	1982.55	789.529	691.396		472.025	10125.6	99.7208	3563.25	282.708	5345.53		0.0883029	0.00984839	0.0279201		FALSE					0.656996	0.865837
VOC	668.6_44	1059.48	887.291	1354.06	701.295	10511.8	1450.99	820.245	766.79	1657.48	1186.85	666.466	4885.55	290.498	NA	225.922	515.578	1352.6	2446.67	3513.69	452.222	5616.34	364.154	1468.18	1120.15	4966.9	2202.65	923.473	633.724		666.466	10511.8	99.7208	3513.69	364.154	5616.34		0.118666	0.00948655	0.0346424		FALSE					0.552956	0.830593
VOC	668.6_51	NA	NA	NA	NA	297.874	NA	NA	NA	NA	NA	NA	147.92	NA	NA	NA	NA	NA	NA	NA	NA	NA	NA	NA	NA	165.815	NA	NA	NA		99.7208	297.874	99.7208	99.7208	99.7208	165.815		0.601396	0.334775	0.334775		FALSE					0.52774	0.879407
VOC	668.6_52	NA	NA	NA	NA	NA	NA	NA	NA	NA	NA	NA	NA	NA	NA	NA	NA	NA	NA	NA	NA	NA	NA	NA	NA	NA	NA	NA	NA		99.7208	99.7208	99.7208	99.7208	99.7208	99.7208		1	1	1		FALSE					NaN	NaN
VOC	668.6_57	NA	NA	255.513	NA	2317.24	277.412	NA	NA	313.297	206.077	NA	1072.87	NA	NA	NA	NA	NA	528.392	724.1	NA	1286.41	NA	358.123	200.442	1046.03	415.992	173.594	150.515		99.7208	2317.24	99.7208	724.1	99.7208	1286.41		0.0775188	0.0430343	0.0430343		FALSE					0.621575	0.924078
VOC	668.6_58	596.825	507.158	733.039	370.9	5952.85	786.226	433.463	381.095	903.962	642.403	382.626	2823.95	NA	NA	NA	310.989	849.489	1526.37	2040.32	266.35	3227.97	NA	820.241	623.517	2809.76	1196.03	502.307	354.208		370.9	5952.85	99.7208	2040.32	99.7208	3227.97		0.114902	0.0167518	0.0167518		FALSE					0.615284	0.838981
VOC	668.6_72	NA	NA	NA	NA	NA	NA	NA	NA	NA	NA	NA	NA	NA	NA	NA	NA	NA	NA	NA	NA	NA	NA	NA	NA	NA	NA	NA	NA		99.7208	99.7208	99.7208	99.7208	99.7208	99.7208		1	1	1		FALSE					NaN	NaN
VOC	668.61_71	279.829	254.33	349.351	168.457	2743.03	314.725	202.978	216.616	351.059	319.371	186.076	1216.41	NA	NA	NA	179.815	419.085	706.368	917.155	NA	1538.9	166.263	449.619	308.19	1339.14	574.102	252.081	191.011		168.457	2743.03	99.7208	917.155	166.263	1538.9		0.109465	0.0363543	0.0606131		FALSE					0.614529	0.866978
VOC	668.61_86	NA	NA	NA	NA	567.932	NA	NA	NA	NA	NA	NA	251.505	NA	NA	NA	NA	NA	162.428	242.866	NA	319.142	NA	NA	NA	274.292	NA	NA	NA		99.7208	567.932	99.7208	242.866	99.7208	319.142		0.312465	0.175586	0.175586		FALSE					0.856792	0.97446
VOC	668.8_85	NA	NA	NA	NA	175.096	NA	NA	NA	NA	NA	NA	NA	NA	NA	NA	NA	NA	NA	NA	NA	NA	NA	NA	NA	NA	NA	NA	NA		99.7208	175.096	99.7208	99.7208	99.7208	99.7208		1	0.56952	0.56952		FALSE					0.530972	0.809413
VOC	674.09_41	NA	NA	NA	NA	1801.05	NA	NA	NA	NA	NA	NA	NA	NA	381.896	264.107	NA	1027.92	NA	NA	NA	NA	NA	NA	NA	NA	NA	NA	579.051		99.7208	1801.05	99.7208	1027.92	99.7208	579.051		0.0970119	0.055368	0.055368		FALSE					0.827576	0.907072
VOC	674.09_57	327.31	NA	NA	NA	1218.81	NA	NA	176.806	331.454	NA	NA	NA	NA	376.399	207.776	187.306	955.741	NA	NA	NA	NA	NA	563.762	NA	NA	191.925	NA	540.909		99.7208	1218.81	99.7208	955.741	99.7208	563.762		0.104339	0.0818184	0.0818184		FALSE					0.956753	0.979897
VOC	674.09_56	232.151	NA	NA	158.293	699.858	NA	NA	NA	201.937	NA	NA	NA	NA	302.253	193.796	NA	611.186	NA	NA	NA	176.564	NA	NA	NA	NA	187.442	NA	350.368		99.7208	699.858	99.7208	611.186	99.7208	350.368		0.163159	0.142487	0.142487		FALSE					0.821398	0.913256
VOC	674.09_70	NA	NA	NA	NA	516.126	NA	NA	NA	253.553	NA	NA	264.744	NA	261.426	189.444	NA	537.346	NA	NA	NA	NA	NA	NA	NA	NA	166.608	NA	328.54		99.7208	516.126	99.7208	537.346	99.7208	328.54		0.18558	0.19321	0.18558		FALSE					0.737115	0.897282
VOC	674.09_71	513.133	263.656	277.511	280.094	1562.51	218.762	226.65	339.323	436.128	1263.85	378.46	591.086	275.477	593.001	400.929	299.644	1279.01	352.66	291.344	160.735	436.83	NA	765.367	NA	360.807	365.55	NA	652.233		218.762	1562.51	160.735	1279.01	99.7208	765.367		0.17104	0.10287	0.063821		FALSE					0.609108	0.852563
VOC	674.1_39	NA	NA	NA	NA	NA	NA	NA	NA	NA	NA	NA	NA	NA	NA	NA	NA	239.618	NA	NA	NA	NA	NA	NA	NA	NA	NA	NA	NA		99.7208	99.7208	99.7208	239.618	99.7208	99.7208		0.416165	1	0.416165		FALSE					0.296845	0.317206
VOC	674.1_55	NA	NA	NA	NA	NA	NA	NA	NA	NA	NA	NA	NA	NA	NA	NA	NA	NA	NA	NA	NA	NA	NA	NA	NA	NA	NA	NA	NA		99.7208	99.7208	99.7208	99.7208	99.7208	99.7208		1	1	1		FALSE					NaN	NaN
VOC	674.1_100	147.988	NA	NA	NA	425.321	NA	NA	NA	156.827	NA	NA	NA	NA	173.285	NA	NA	357.739	NA	NA	NA	NA	NA	NA	NA	NA	NA	NA	190.185		99.7208	425.321	99.7208	357.739	99.7208	190.185		0.278753	0.23446	0.23446		FALSE					0.722397	0.874182
VOC	676.45_45	1242.14	766.193	1567.01	747.945	2629.42	1723.21	1545.85	995.028	1330.78	1949.73	1374.72	1726.32	735.056	593.718	785.625	500.801	1716.2	752.179	1004.72	986.413	1494.69	1025.39	919.382	884.694	942.712	584.078	770.688	612.41		747.945	2629.42	500.801	1716.2	584.078	1494.69		0.435815	0.19046	0.222132		FALSE					0.00699718	0.0184427
VOC	676.65_44	NA	NA	NA	NA	NA	NA	186.977	NA	NA	NA	NA	NA	NA	NA	NA	NA	NA	NA	NA	NA	NA	NA	NA	NA	NA	NA	NA	NA		99.7208	186.977	99.7208	99.7208	99.7208	99.7208		1	0.53333	0.53333		FALSE					0.530972	0.809413
VOC	677.62_43	1121.53	NA	1283.39	536.011	4091.94	1138.45	735.9	NA	1668.73	2517.83	1252.46	2486.29	520.936	1117.36	766.141	514.959	2866.79	NA	715.547	467.705	1414.54	NA	2233.72	575.94	1026.87	765.709	531.137	1278.11		99.7208	4091.94	99.7208	2866.79	99.7208	2233.72		0.0347849	0.02437	0.02437		FALSE					0.416829	0.55199
VOC	679.39_51	NA	NA	NA	NA	155.098	NA	NA	NA	NA	NA	NA	NA	NA	NA	NA	NA	NA	NA	NA	NA	NA	NA	NA	NA	NA	NA	NA	NA		99.7208	155.098	99.7208	99.7208	99.7208	99.7208		1	0.642954	0.642954		FALSE					0.530972	0.809413
VOC	679.39_71	NA	NA	NA	NA	485.132	NA	NA	NA	NA	NA	NA	375.624	NA	NA	NA	NA	286.106	163.089	NA	NA	241.085	NA	300.409	NA	201.65	NA	NA	NA		99.7208	485.132	99.7208	286.106	99.7208	300.409		0.33195	0.205554	0.205554		FALSE					0.856579	0.880625
VOC	679.39_86	158.496	153.992	NA	NA	700.876	170.441	149.812	NA	225.923	NA	NA	582.641	NA	NA	NA	NA	190.464	185.077	275.16	NA	392.151	NA	334.3	NA	273.792	NA	NA	NA		99.7208	700.876	99.7208	275.16	99.7208	392.151		0.254292	0.14228	0.14228		FALSE					0.560106	0.759933
VOC	679.4_50	NA	NA	NA	NA	NA	NA	NA	NA	NA	NA	NA	145.25	NA	NA	NA	NA	NA	NA	NA	NA	NA	NA	NA	NA	NA	NA	NA	NA		99.7208	145.25	99.7208	99.7208	99.7208	99.7208		1	0.686545	0.686545		FALSE					0.530972	0.317206
VOC	679.59_55	NA	NA	NA	NA	467.969	NA	NA	NA	NA	NA	NA	445.232	NA	NA	NA	NA	NA	NA	NA	NA	182.588	NA	NA	NA	NA	NA	NA	NA		99.7208	467.969	99.7208	99.7208	99.7208	182.588		0.546153	0.213093	0.213093		FALSE					0.323514	0.748937
VOC	679.59_57	1232.81	1030.79	1358.41	969.235	5582.71	1368.36	1044.88	856.721	1716.91	1704.99	814.049	5220.1	449.803	187.116	167.303	557.766	1732.13	1464.67	2178.34	418.582	2376.86	225.407	1010.69	657.463	1663.09	689.842	409.17	314.539		814.049	5582.71	167.303	2178.34	225.407	2376.86		0.34249	0.0299681	0.0403759		FALSE					0.127587	0.273604
VOC	679.59_58	888.815	768.811	1006.72	790.112	4089.17	1003.16	785.924	637.334	1284.24	1012.45	569.363	3652.32	312.472	181.448	NA	349.134	1260.08	1022.84	1632.23	265.681	1773.18	NA	689.605	464.664	1200.82	506.947	324.374	239.185		569.363	4089.17	99.7208	1632.23	99.7208	1773.18		0.321098	0.0243866	0.0243866		FALSE					0.127472	0.30261
VOC	679.78_41	1022.3	802.491	1059.08	750.442	5629.17	1044.81	830.912	679.569	1387.7	1362.35	582.523	4646.11	329.467	329.71	NA	442.775	3783.44	1140.95	2137.49	294.98	2315.07	NA	937.027	629.236	1513.59	629.072	359.04	317.858		582.523	5629.17	99.7208	3783.44	99.7208	2315.07		0.153967	0.017715	0.017715		FALSE					0.401749	0.442503
VOC	679.78_56	NA	NA	NA	NA	387.503	NA	NA	NA	NA	NA	NA	416.611	NA	NA	NA	NA	NA	NA	NA	NA	196.555	NA	NA	NA	NA	NA	NA	NA		99.7208	416.611	99.7208	99.7208	99.7208	196.555		0.507343	0.239362	0.239362		FALSE					0.350943	0.718617
VOC	679.79_53	NA	NA	NA	NA	233.076	NA	NA	NA	NA	NA	NA	212.858	NA	NA	NA	NA	NA	NA	NA	NA	NA	NA	NA	NA	NA	NA	NA	NA		99.7208	233.076	99.7208	99.7208	99.7208	99.7208		1	0.427846	0.427846		FALSE					0.261218	0.722951
VOC	679.97_39	374.325	266.163	282.026	197.951	1264.48	303.232	253.315	178.161	564.667	395.351	NA	1111.81	NA	NA	NA	NA	2396.09	351.993	439.935	NA	571.856	NA	268.313	NA	362.607	NA	NA	NA		99.7208	1264.48	99.7208	2396.09	99.7208	571.856		0.0416181	0.0788632	0.0416181		FALSE					0.528733	0.31252
VOC	680.18_38	NA	NA	NA	NA	191.917	NA	NA	NA	NA	NA	NA	NA	NA	NA	NA	NA	417.237	NA	NA	NA	NA	NA	NA	NA	NA	NA	NA	NA		99.7208	191.917	99.7208	417.237	99.7208	99.7208		0.239003	0.519603	0.239003		FALSE					0.399356	0.401607
VOC	680.46_37	NA	NA	NA	NA	NA	NA	NA	NA	NA	NA	NA	NA	NA	NA	NA	NA	287.926	NA	NA	NA	NA	NA	NA	NA	NA	NA	NA	NA		99.7208	99.7208	99.7208	287.926	99.7208	99.7208		0.346341	1	0.346341		FALSE					0.296845	0.317206
VOC	681.15_69	NA	NA	NA	NA	257.396	NA	NA	NA	257.376	NA	NA	NA	NA	NA	NA	NA	1363.48	NA	NA	NA	NA	NA	NA	NA	NA	NA	NA	NA		99.7208	257.396	99.7208	1363.48	99.7208	99.7208		0.0731372	0.387422	0.0731372		FALSE					0.370761	0.371298
VOC	681.16_70	421.823	186.494	208.179	145.96	548.786	274.734	251.643	NA	586.686	422.863	NA	238.046	NA	297.914	NA	NA	2988.11	260.191	197.403	213.213	NA	NA	NA	NA	NA	NA	NA	NA		99.7208	586.686	99.7208	2988.11	99.7208	99.7208		0.0333725	0.169973	0.0333725		FALSE					0.29082	0.260449
VOC	685.57_55	NA	NA	NA	NA	NA	NA	NA	NA	NA	NA	NA	NA	NA	NA	NA	NA	NA	NA	NA	NA	NA	NA	NA	NA	NA	NA	NA	NA		99.7208	99.7208	99.7208	99.7208	99.7208	99.7208		1	1	1		FALSE					NaN	NaN
VOC	685.76_83	NA	NA	NA	NA	NA	NA	NA	NA	NA	NA	NA	NA	NA	NA	NA	NA	NA	NA	NA	NA	NA	NA	NA	NA	NA	NA	NA	NA		99.7208	99.7208	99.7208	99.7208	99.7208	99.7208		1	1	1		FALSE					NaN	NaN
VOC	685.86_60	1101.32	616.643	1950.62	742.261	1600.34	1665.09	1248.53	1007.73	1317.86	1637.26	1262.47	1239.78	728.744	618.149	576.045	572.122	1208.59	728.764	915.394	829.028	1162.31	825.422	833.179	766.543	615.413	510.311	803.698	639.721		616.643	1950.62	572.122	1208.59	510.311	1162.31		0.510215	0.293303	0.261615		FALSE					0.00066774	0.00356053
VOC	686.06_59	NA	NA	NA	NA	NA	NA	NA	NA	NA	NA	NA	NA	NA	NA	NA	NA	NA	NA	NA	NA	NA	NA	NA	NA	NA	NA	NA	NA		99.7208	99.7208	99.7208	99.7208	99.7208	99.7208		1	1	1		FALSE					NaN	NaN
VOC	688.02_84	NA	NA	NA	NA	215.917	NA	NA	NA	NA	NA	191.581	NA	NA	NA	NA	NA	NA	NA	NA	NA	NA	125.953	NA	NA	NA	161.944	NA	NA		99.7208	215.917	99.7208	99.7208	99.7208	161.944		0.615775	0.461847	0.461847		FALSE					0.450054	0.865809
VOC	688.6_41	NA	NA	NA	NA	NA	NA	NA	NA	NA	NA	NA	NA	NA	NA	NA	NA	NA	NA	NA	NA	NA	NA	NA	NA	NA	NA	NA	NA		99.7208	99.7208	99.7208	99.7208	99.7208	99.7208		1	1	1		FALSE					NaN	NaN
VOC	689_70	NA	NA	NA	NA	NA	NA	NA	NA	NA	NA	NA	NA	NA	NA	NA	NA	NA	NA	NA	NA	NA	NA	NA	NA	NA	NA	NA	NA		99.7208	99.7208	99.7208	99.7208	99.7208	99.7208		1	1	1		FALSE					NaN	NaN
VOC	691.55_99	NA	NA	NA	NA	276.935	NA	NA	NA	NA	NA	NA	NA	NA	NA	NA	NA	279.736	NA	NA	NA	NA	NA	NA	NA	NA	NA	NA	NA		99.7208	276.935	99.7208	279.736	99.7208	99.7208		0.356482	0.360088	0.356482		FALSE					0.63554	0.675461
VOC	691.74_79	NA	NA	NA	NA	NA	NA	NA	NA	NA	NA	NA	NA	NA	NA	NA	NA	NA	NA	NA	NA	NA	NA	NA	NA	NA	NA	NA	NA		99.7208	99.7208	99.7208	99.7208	99.7208	99.7208		1	1	1		FALSE					NaN	NaN
VOC	691.74_49	NA	NA	NA	NA	NA	NA	NA	NA	NA	NA	NA	NA	NA	NA	NA	NA	NA	NA	NA	NA	NA	NA	NA	NA	NA	NA	NA	NA		99.7208	99.7208	99.7208	99.7208	99.7208	99.7208		1	1	1		FALSE					NaN	NaN
VOC	691.54_80	NA	NA	NA	NA	NA	NA	NA	NA	NA	NA	NA	NA	NA	NA	NA	NA	NA	NA	NA	NA	NA	NA	NA	NA	NA	NA	NA	NA		99.7208	99.7208	99.7208	99.7208	99.7208	99.7208		1	1	1		FALSE					NaN	NaN
VOC	691.74_51	NA	NA	NA	NA	NA	NA	NA	NA	NA	NA	NA	NA	NA	NA	NA	NA	NA	NA	NA	NA	NA	NA	NA	NA	NA	NA	NA	NA		99.7208	99.7208	99.7208	99.7208	99.7208	99.7208		1	1	1		FALSE					NaN	NaN
VOC	691.75_33	NA	NA	NA	NA	NA	NA	NA	NA	NA	NA	NA	NA	NA	NA	NA	NA	NA	NA	NA	NA	NA	NA	NA	NA	NA	NA	NA	NA		99.7208	99.7208	99.7208	99.7208	99.7208	99.7208		1	1	1		FALSE					NaN	NaN
VOC	691.75_50	NA	NA	NA	NA	NA	NA	NA	NA	NA	NA	NA	NA	NA	NA	NA	NA	NA	NA	NA	NA	NA	NA	NA	NA	NA	NA	NA	NA		99.7208	99.7208	99.7208	99.7208	99.7208	99.7208		1	1	1		FALSE					NaN	NaN
VOC	691.75_69	NA	NA	NA	NA	NA	NA	NA	NA	NA	NA	NA	NA	NA	NA	NA	NA	NA	NA	NA	NA	NA	NA	NA	NA	NA	NA	NA	NA		99.7208	99.7208	99.7208	99.7208	99.7208	99.7208		1	1	1		FALSE					NaN	NaN
VOC	691.84_101	NA	NA	NA	NA	NA	NA	NA	NA	NA	NA	NA	NA	NA	NA	NA	NA	NA	NA	NA	NA	NA	NA	NA	NA	NA	NA	NA	NA		99.7208	99.7208	99.7208	99.7208	99.7208	99.7208		1	1	1		FALSE					NaN	NaN
VOC	691.94_129	NA	NA	NA	NA	NA	NA	NA	NA	NA	NA	NA	NA	NA	NA	NA	NA	NA	NA	NA	NA	NA	NA	NA	NA	NA	NA	NA	NA		99.7208	99.7208	99.7208	99.7208	99.7208	99.7208		1	1	1		FALSE					NaN	NaN
VOC	692.14_149	NA	NA	NA	NA	NA	NA	NA	NA	NA	NA	NA	NA	NA	NA	NA	NA	NA	NA	NA	NA	NA	NA	NA	NA	NA	NA	NA	NA		99.7208	99.7208	99.7208	99.7208	99.7208	99.7208		1	1	1		FALSE					NaN	NaN
VOC	692.52_39	NA	NA	NA	NA	NA	NA	NA	NA	NA	NA	NA	NA	NA	332.092	307.273	NA	NA	NA	NA	NA	NA	199.1	NA	NA	NA	NA	NA	453.718		99.7208	99.7208	99.7208	332.092	99.7208	453.718		0.219786	0.219786	0.300281		FALSE					0.250074	0.208824
VOC	692.53_44	NA	NA	NA	NA	NA	NA	NA	NA	NA	NA	NA	NA	NA	NA	NA	NA	NA	NA	NA	NA	NA	NA	NA	NA	NA	NA	NA	NA		99.7208	99.7208	99.7208	99.7208	99.7208	99.7208		1	1	1		FALSE					NaN	NaN
VOC	692.73_59	NA	NA	NA	NA	NA	NA	NA	NA	NA	NA	NA	NA	NA	NA	NA	NA	NA	NA	NA	NA	NA	NA	NA	NA	NA	NA	NA	NA		99.7208	99.7208	99.7208	99.7208	99.7208	99.7208		1	1	1		FALSE					NaN	NaN
VOC	692.91_55	NA	NA	NA	NA	NA	NA	NA	NA	NA	NA	NA	NA	NA	NA	313.443	NA	NA	249.507	NA	NA	NA	260.756	NA	NA	NA	NA	NA	464.714		99.7208	99.7208	99.7208	313.443	99.7208	464.714		0.214585	0.214585	0.318146		FALSE					0.217782	0.603621
VOC	696.45_31	765.924	495.762	344.361	514.054	363.387	883.556	703.406	652.537	514.885	1051.4	NA	529.369	787.51	1714.76	1443.13	666.831	726.965	1090.74	506.641	950.998	2498.24	961.609	1889.51	2501.06	2645.98	1963.57	1850.43	1681.54		99.7208	1051.4	506.641	1714.76	961.609	2645.98		0.0376876	0.191476	0.560783		FALSE					1.97697e-07	1.34957e-05
VOC	696.45_43	NA	NA	456.173	NA	1155.52	981.472	NA	649.447	871.443	NA	NA	1140.31	897.548	2033.25	1562.86	693.304	1267.02	NA	347.671	1035.57	2849.42	812.97	2334.12	NA	3253.56	2279.66	2252.05	1916.65		99.7208	1155.52	99.7208	2033.25	99.7208	3253.56		0.0306497	0.0306497	0.0490449		FALSE					0.000460892	0.00169341
VOC	699.79_42	272.985	NA	NA	NA	304.2	NA	NA	276.314	431.849	NA	NA	NA	281.69	772.417	581.033	343.457	570.216	427.093	NA	376.078	694.069	350.347	501.865	NA	NA	NA	NA	765.714		99.7208	431.849	99.7208	772.417	99.7208	765.714		0.129102	0.130232	0.129102		FALSE					0.0265309	0.126477
VOC	699.98_41	982.463	399.97	549.362	228.122	2376.52	679.061	382.491	1046.3	2285.07	897.844	NA	NA	485.329	2715.55	1323.42	672.107	3467.56	1064.08	714.022	800.124	1104.51	799.741	839.133	1032.77	1059.95	725.844	725.247	1754.68		99.7208	2376.52	485.329	3467.56	725.247	1754.68		0.0287582	0.204218	0.209152		FALSE					0.300455	0.785841
VOC	700.17_89	NA	NA	NA	NA	NA	NA	NA	NA	NA	NA	NA	NA	NA	NA	NA	NA	NA	NA	NA	NA	NA	NA	NA	NA	NA	NA	NA	NA		99.7208	99.7208	99.7208	99.7208	99.7208	99.7208		1	1	1		FALSE					NaN	NaN
VOC	700.18_59	NA	NA	NA	NA	NA	NA	NA	NA	NA	NA	NA	NA	NA	NA	NA	NA	NA	NA	NA	NA	294.092	NA	NA	NA	NA	NA	NA	NA		99.7208	99.7208	99.7208	99.7208	99.7208	294.092		0.339081	0.339081	1		FALSE					0.296845	0.317206
VOC	700.18_72	NA	NA	NA	NA	NA	NA	NA	NA	NA	NA	NA	NA	NA	NA	NA	NA	NA	NA	NA	NA	NA	NA	NA	NA	NA	NA	NA	NA		99.7208	99.7208	99.7208	99.7208	99.7208	99.7208		1	1	1		FALSE					NaN	NaN
VOC	700.18_90	NA	NA	NA	NA	NA	NA	NA	NA	NA	NA	NA	NA	NA	NA	NA	NA	NA	NA	NA	NA	NA	NA	NA	NA	NA	NA	NA	NA		99.7208	99.7208	99.7208	99.7208	99.7208	99.7208		1	1	1		FALSE					NaN	NaN
VOC	700.37_33	NA	NA	NA	NA	NA	NA	NA	NA	NA	NA	NA	NA	NA	NA	NA	NA	NA	NA	NA	NA	304.289	NA	NA	NA	NA	NA	NA	NA		99.7208	99.7208	99.7208	99.7208	99.7208	304.289		0.327717	0.327717	1		FALSE					0.296845	0.317206
VOC	700.37_44	NA	NA	NA	NA	NA	NA	NA	NA	NA	NA	NA	NA	NA	NA	NA	NA	NA	NA	NA	NA	710.478	NA	546.364	808.514	NA	NA	NA	NA		99.7208	99.7208	99.7208	99.7208	99.7208	808.514		0.123338	0.123338	1		FALSE					0.0140541	4.36784e-05
VOC	700.37_48	NA	NA	NA	NA	NA	NA	NA	NA	NA	NA	NA	NA	NA	NA	NA	NA	NA	NA	NA	NA	NA	NA	NA	NA	NA	NA	NA	NA		99.7208	99.7208	99.7208	99.7208	99.7208	99.7208		1	1	1		FALSE					NaN	NaN
VOC	700.37_46	NA	NA	NA	NA	NA	423.772	NA	NA	NA	NA	NA	NA	NA	NA	585.292	301.309	291.079	NA	NA	NA	1151.81	375.184	NA	1229.87	NA	929.807	952.869	517.316		99.7208	423.772	99.7208	585.292	99.7208	1229.87		0.0810827	0.0810827	0.170378		FALSE					0.000430729	0.00961157
VOC	700.37_58	NA	NA	NA	NA	NA	NA	NA	NA	NA	NA	NA	NA	NA	NA	NA	NA	NA	NA	NA	NA	NA	NA	NA	NA	NA	NA	NA	NA		99.7208	99.7208	99.7208	99.7208	99.7208	99.7208		1	1	1		FALSE					NaN	NaN
VOC	700.37_73	NA	NA	NA	NA	NA	NA	NA	NA	NA	NA	NA	NA	NA	NA	NA	NA	NA	NA	NA	NA	NA	NA	NA	NA	NA	NA	NA	NA		99.7208	99.7208	99.7208	99.7208	99.7208	99.7208		1	1	1		FALSE					NaN	NaN
VOC	700.37_71	NA	NA	NA	NA	NA	NA	NA	NA	NA	NA	NA	NA	NA	NA	NA	NA	NA	NA	NA	NA	266.425	NA	NA	NA	NA	NA	NA	NA		99.7208	99.7208	99.7208	99.7208	99.7208	266.425		0.374293	0.374293	1		FALSE					0.296845	0.317206
VOC	700.38_57	NA	NA	NA	NA	NA	NA	NA	NA	NA	NA	NA	NA	NA	NA	227.596	NA	NA	NA	NA	NA	NA	NA	NA	NA	NA	NA	NA	NA		99.7208	99.7208	99.7208	227.596	99.7208	99.7208		0.438148	1	0.438148		FALSE					0.296845	0.317206
VOC	700.38_75	NA	NA	NA	NA	NA	NA	NA	NA	NA	NA	NA	NA	NA	NA	445.196	NA	213.099	NA	NA	NA	987.865	332.045	NA	NA	NA	797.99	749.385	NA		99.7208	99.7208	99.7208	445.196	99.7208	987.865		0.100946	0.100946	0.223993		FALSE					0.0105346	0.116772
VOC	700.38_45	7273.27	4592.97	3857.64	4992.03	2353.63	8857.92	5682.27	5152.18	4117.73	11023.6	4825.86	5791.93	8023.48	11695.1	11490.9	5333.11	5785.71	7312.33	3008.18	6697.9	24465.3	7837	18807.2	25339.4	28120.5	19633.6	19144.6	10610.8		2353.63	11023.6	3008.18	11695.1	7837	28120.5		0.083698	0.106975	0.670107		FALSE					9.47877e-07	5.10957e-05
VOC	700.46_47	NA	NA	930.402	1373.57	716.601	2300.28	1443.97	1315.86	1041.55	2745.19	1156.6	1442.06	2107.08	3102.79	2993.18	1430.11	1453.37	1940.07	803.317	1750.46	6413.58	1993.88	5016.45	6691.8	7457	5084.75	5074.49	2858.87		99.7208	2745.19	803.317	3102.79	1993.88	7457		0.0133728	0.107727	0.642608		FALSE					6.53947e-07	3.16554e-05
VOC	700.57_30	NA	NA	NA	NA	NA	NA	NA	NA	NA	NA	NA	NA	NA	NA	NA	NA	NA	NA	NA	NA	NA	NA	NA	NA	NA	NA	NA	NA		99.7208	99.7208	99.7208	99.7208	99.7208	99.7208		1	1	1		FALSE					NaN	NaN
VOC	702.34_56	328.658	303.636	245.696	295.414	651.096	419.166	630.955	744.898	613.952	296.567	NA	NA	794.623	2081.96	1708.84	1044.7	4441.46	1481.6	897.941	1130.4	959.604	1116.19	815.002	384.292	318.967	645.482	324.17	2395.93		99.7208	744.898	794.623	4441.46	318.967	2395.93		0.0224522	0.331656	0.0718157		FALSE					0.0029275	0.0311436
VOC	702.53_37	274.322	139.324	196.843	NA	522.456	211.257	NA	286.521	601.832	265.893	NA	148.082	NA	554.316	221.943	NA	725.519	286.349	149.411	NA	NA	NA	NA	NA	NA	NA	NA	NA		99.7208	601.832	99.7208	725.519	99.7208	99.7208		0.137447	0.165695	0.137447		FALSE					0.0835543	0.387655
VOC	702.53_55	NA	NA	NA	NA	270.723	NA	NA	NA	330.317	133.449	NA	NA	NA	NA	NA	NA	404.912	NA	NA	NA	NA	NA	NA	NA	NA	NA	NA	NA		99.7208	330.317	99.7208	404.912	99.7208	99.7208		0.246278	0.301894	0.246278		FALSE					0.526896	0.544932
VOC	702.53_83	NA	NA	NA	NA	NA	NA	NA	NA	NA	NA	NA	NA	NA	NA	NA	NA	NA	NA	NA	NA	NA	NA	NA	NA	NA	NA	NA	NA		99.7208	99.7208	99.7208	99.7208	99.7208	99.7208		1	1	1		FALSE					NaN	NaN
VOC	702.72_39	1816.94	847.269	1194.74	543.862	3514.03	1331.68	592.315	1842.15	4333.15	1597.06	374.149	744.881	496.988	3989.27	1476.11	712.938	5480.8	1738.83	798.668	772.86	546.7	NA	NA	692.608	NA	NA	NA	377.159		374.149	4333.15	496.988	5480.8	99.7208	692.608		0.0682653	0.114694	0.0181946		FALSE					0.0326797	0.225979
VOC	702.72_52	401.322	185.825	268.351	NA	817.336	301.562	140.319	398.385	911.658	337.367	NA	210.706	NA	803.076	300.593	NA	1151.91	397.776	218.037	NA	NA	NA	NA	NA	NA	NA	NA	NA		99.7208	911.658	99.7208	1151.91	99.7208	99.7208		0.0865698	0.109384	0.0865698		FALSE					0.0731495	0.350607
VOC	702.72_97	361.989	165.828	247.678	NA	761.528	274.236	NA	367.257	839.059	323.701	NA	189.383	NA	707.789	260.775	NA	1039.94	360.499	222.201	NA	NA	NA	NA	NA	NA	NA	NA	NA		99.7208	839.059	99.7208	1039.94	99.7208	99.7208		0.0958913	0.118848	0.0958913		FALSE					0.081823	0.358129
VOC	702.54_69	NA	NA	NA	NA	NA	NA	NA	NA	NA	NA	NA	NA	NA	NA	NA	NA	NA	NA	NA	NA	NA	NA	NA	NA	NA	NA	NA	NA		99.7208	99.7208	99.7208	99.7208	99.7208	99.7208		1	1	1		FALSE					NaN	NaN
VOC	702.72_54	254.162	NA	169.839	NA	477.807	190.767	NA	230.416	532.401	226.584	NA	NA	NA	453.524	170.628	NA	610.868	211.896	NA	NA	NA	NA	NA	NA	NA	NA	NA	NA		99.7208	532.401	99.7208	610.868	99.7208	99.7208		0.163245	0.187304	0.163245		FALSE					0.142323	0.541613
VOC	702.72_63	332.995	182.156	218.341	NA	711.379	245.914	NA	373.596	770.323	308.375	NA	165.572	NA	684.133	249.103	NA	923.301	342.85	200.574	NA	NA	NA	NA	NA	NA	NA	NA	NA		99.7208	770.323	99.7208	923.301	99.7208	99.7208		0.108005	0.129453	0.108005		FALSE					0.0804472	0.377071
VOC	702.72_61	NA	NA	NA	NA	215.909	NA	NA	NA	223.925	NA	NA	NA	NA	245.908	NA	NA	300.425	NA	NA	NA	NA	NA	NA	NA	NA	NA	NA	NA		99.7208	223.925	99.7208	300.425	99.7208	99.7208		0.331933	0.445332	0.331933		FALSE					0.281891	0.739562
VOC	702.72_66	332.825	141.163	237.014	NA	674.721	269.235	129.985	326.292	739.177	293.219	NA	153.251	NA	669.63	235.942	NA	887.438	337.83	185.586	NA	NA	NA	NA	NA	NA	NA	NA	NA		99.7208	739.177	99.7208	887.438	99.7208	99.7208		0.112369	0.134908	0.112369		FALSE					0.080182	0.382052
VOC	702.54_38	501.652	279.489	358.352	183.443	1042.9	399.684	165.162	556.725	1224.31	454.817	NA	248.853	NA	1090.98	392.227	NA	1448.68	506.257	272.519	244.025	NA	NA	NA	NA	NA	NA	NA	NA		99.7208	1224.31	99.7208	1448.68	99.7208	99.7208		0.0688357	0.0814505	0.0688357		FALSE					0.0436248	0.252957
VOC	702.72_50	456.65	188.661	316.681	135.626	883.145	339.88	158.483	480.616	1073.12	382.508	NA	222.701	NA	872.886	328.594	158.486	1190.57	397.143	238.525	178.396	NA	NA	NA	NA	NA	NA	NA	NA		99.7208	1073.12	99.7208	1190.57	99.7208	99.7208		0.0837585	0.0929257	0.0837585		FALSE					0.0507306	0.288782
VOC	702.73_68	216.829	NA	178.679	NA	513.459	215.086	NA	270.541	582.703	228.409	NA	NA	NA	510.18	188.792	NA	685.667	238.178	NA	NA	NA	NA	NA	NA	NA	NA	NA	NA		99.7208	582.703	99.7208	685.667	99.7208	99.7208		0.145436	0.171135	0.145436		FALSE					0.139531	0.536793
VOC	702.73_49	NA	NA	NA	NA	146.442	NA	NA	NA	205.607	NA	NA	NA	NA	171.111	NA	NA	220.451	NA	NA	NA	NA	NA	NA	NA	NA	NA	NA	NA		99.7208	205.607	99.7208	220.451	99.7208	99.7208		0.452349	0.485006	0.452349		FALSE					0.351904	0.658802
VOC	702.92_64	NA	NA	NA	NA	152.107	NA	NA	NA	NA	NA	NA	NA	NA	164.12	NA	NA	210.127	NA	NA	NA	NA	NA	NA	NA	NA	NA	NA	NA		99.7208	152.107	99.7208	210.127	99.7208	99.7208		0.474573	0.655595	0.474573		FALSE					0.180723	0.577541
VOC	702.72_80	NA	NA	NA	NA	142.942	NA	NA	NA	158.163	NA	NA	NA	NA	147.954	NA	NA	230.947	NA	NA	NA	NA	NA	NA	NA	NA	NA	NA	NA		99.7208	158.163	99.7208	230.947	99.7208	99.7208		0.431791	0.630493	0.431791		FALSE					0.291917	0.604825
VOC	702.93_79	NA	NA	NA	NA	NA	NA	NA	NA	NA	NA	NA	NA	NA	NA	NA	NA	NA	NA	NA	NA	NA	NA	NA	NA	NA	NA	NA	NA		99.7208	99.7208	99.7208	99.7208	99.7208	99.7208		1	1	1		FALSE					NaN	NaN
VOC	702.73_51	646.979	301.476	440.354	207.939	1327.45	498.991	220.647	649.628	1572.92	527.121	NA	319.303	NA	1370.91	532.546	245.797	1916.4	601.539	358.629	252.351	NA	NA	NA	NA	NA	NA	NA	NA		99.7208	1572.92	99.7208	1916.4	99.7208	99.7208		0.0520355	0.0633984	0.0520355		FALSE					0.0364741	0.238614
VOC	702.73_81	13977	6247.03	9443.37	4054.67	29662.8	10590.4	4315.6	14633.6	33637.4	12175.8	3144.88	7053.54	3510.35	29554.4	10325.6	5431.58	41774.7	13729.5	7718.82	5859.09	369.617	286.223	377.957	216.339	355.791	323.206	324.552	327.537		3144.88	33637.4	3510.35	41774.7	216.339	377.957		0.0752821	0.104359	0.0051787		FALSE					0.012474	0.11396
VOC	702.73_96	5162.7	2347.23	3479.71	1432.27	10840	3964.08	1562.02	5333.45	12282.5	4604.81	1140.85	2650.76	1334.62	10846.8	3805.43	2005.09	15475.7	5052.05	2909.31	2213.54	NA	NA	NA	NA	NA	NA	NA	NA		1140.85	12282.5	1334.62	15475.7	99.7208	99.7208		0.0737192	0.10866	0.00644371		FALSE					0.0115639	0.106561
VOC	702.73_53	3756.9	1697.42	2577.32	1119.19	7913.92	2861.31	1170.73	3811.82	9059.82	3244.21	808.2	1860.04	960.638	7918.95	2818.13	1414.15	11023.2	3655.86	2021.23	1537.94	NA	NA	NA	NA	NA	NA	NA	NA		808.2	9059.82	960.638	11023.2	99.7208	99.7208		0.0733184	0.106033	0.00904648		FALSE					0.0126882	0.117549
VOC	702.73_95	904.65	407.31	573.199	264.591	1883.39	675.764	275.145	957.435	2107.32	795.177	223.378	448.072	234.989	1816.44	648.35	360.802	2594.38	851.904	486.024	399.103	NA	NA	NA	NA	NA	NA	NA	NA		223.378	2107.32	234.989	2594.38	99.7208	99.7208		0.0861006	0.111511	0.0384372		FALSE					0.0216553	0.163685
VOC	702.72_82	791.639	360.81	540.193	239.602	1664.47	594.124	260.815	814.741	1877.9	688.23	NA	439.583	207.662	1600.69	591.54	329.63	2326.8	781.442	430.099	344.135	NA	NA	NA	NA	NA	NA	NA	NA		99.7208	1877.9	207.662	2326.8	99.7208	99.7208		0.0428575	0.110582	0.0428575		FALSE					0.0249718	0.180923
VOC	702.73_67	911.313	434.64	635.537	297.252	1925.55	659.769	323.974	974.079	2136.96	799.522	219.716	434.584	263.493	1945.75	674.011	335.809	2680.57	855.911	491.421	384.592	NA	NA	NA	NA	NA	NA	NA	NA		219.716	2136.96	263.493	2680.57	99.7208	99.7208		0.0819662	0.123303	0.0372014		FALSE					0.0214898	0.171309
VOC	702.73_65	831.981	391.486	552.864	232.937	1577.52	570.965	240.147	807.472	1780.69	688.228	191.06	390.433	220.157	1571.53	578.842	306.472	2194.51	732.453	433.118	322.812	NA	NA	NA	NA	NA	NA	NA	NA		191.06	1780.69	220.157	2194.51	99.7208	99.7208		0.0870629	0.123636	0.045441		FALSE					0.0208148	0.164938
VOC	702.73_62	207.329	NA	156.176	NA	428.648	162.272	NA	244.06	517.273	198.419	NA	NA	NA	433.881	161.132	NA	590.531	198.067	NA	NA	NA	NA	NA	NA	NA	NA	NA	NA		99.7208	517.273	99.7208	590.531	99.7208	99.7208		0.168866	0.192782	0.168866		FALSE					0.160437	0.561397
VOC	702.73_77	NA	NA	NA	NA	209.912	NA	NA	NA	272.709	NA	NA	NA	NA	220.271	NA	NA	279.935	NA	NA	NA	NA	NA	NA	NA	NA	NA	NA	NA		99.7208	272.709	99.7208	279.935	99.7208	99.7208		0.356228	0.365668	0.356228		FALSE					0.374443	0.735136
VOC	702.73_94	164.995	NA	NA	NA	351.357	NA	NA	190.79	342.435	NA	NA	NA	NA	321.413	NA	NA	453.235	161.734	NA	NA	NA	NA	NA	NA	NA	NA	NA	NA		99.7208	351.357	99.7208	453.235	99.7208	99.7208		0.22002	0.283816	0.22002		FALSE					0.247432	0.6789
VOC	703.12_40	352.331	270.664	265.018	254.77	747.86	302.056	220.655	380.699	804.604	381.191	NA	332.781	243.161	785.062	304.777	251.32	4203.61	357.82	310.334	228.692	395.637	236.403	295.795	231.285	334.142	301.052	247.604	237.693		99.7208	804.604	228.692	4203.61	231.285	395.637		0.0237227	0.284229	0.0550206		FALSE					0.279966	0.390651
VOC	707.42_31	NA	NA	NA	NA	NA	NA	NA	NA	NA	NA	NA	NA	NA	NA	NA	NA	NA	NA	NA	NA	NA	NA	NA	NA	NA	NA	NA	NA		99.7208	99.7208	99.7208	99.7208	99.7208	99.7208		1	1	1		FALSE					NaN	NaN
VOC	707.83_282	NA	NA	NA	NA	NA	NA	NA	NA	NA	NA	NA	NA	NA	NA	NA	NA	NA	NA	NA	NA	NA	NA	NA	NA	NA	NA	NA	NA		99.7208	99.7208	99.7208	99.7208	99.7208	99.7208		1	1	1		FALSE					NaN	NaN
VOC	708.12_95	NA	NA	NA	NA	NA	NA	NA	NA	NA	NA	NA	NA	NA	NA	NA	NA	NA	NA	207.89	NA	NA	NA	NA	NA	NA	NA	NA	274.36		99.7208	99.7208	99.7208	207.89	99.7208	274.36		0.363467	0.363467	0.47968		FALSE					0.452473	0.403869
VOC	708.41_44	NA	NA	NA	NA	NA	NA	NA	NA	NA	NA	NA	NA	NA	NA	NA	NA	NA	NA	NA	NA	NA	NA	NA	NA	NA	NA	NA	NA		99.7208	99.7208	99.7208	99.7208	99.7208	99.7208		1	1	1		FALSE					NaN	NaN
VOC	708.41_53	NA	NA	NA	NA	NA	NA	NA	NA	NA	NA	NA	NA	NA	NA	NA	NA	NA	NA	NA	NA	NA	NA	NA	NA	NA	NA	NA	NA		99.7208	99.7208	99.7208	99.7208	99.7208	99.7208		1	1	1		FALSE					NaN	NaN
VOC	708.52_96	NA	NA	NA	NA	NA	NA	NA	NA	NA	NA	NA	NA	NA	NA	NA	NA	NA	NA	NA	NA	NA	NA	NA	NA	NA	NA	NA	NA		99.7208	99.7208	99.7208	99.7208	99.7208	99.7208		1	1	1		FALSE					NaN	NaN
VOC	709.39_73	NA	NA	NA	NA	NA	NA	NA	NA	NA	NA	NA	NA	NA	NA	NA	NA	NA	NA	NA	NA	NA	NA	NA	NA	NA	NA	NA	NA		99.7208	99.7208	99.7208	99.7208	99.7208	99.7208		1	1	1		FALSE					NaN	NaN
VOC	709.98_130	NA	NA	NA	NA	NA	NA	NA	NA	NA	NA	NA	NA	NA	NA	NA	NA	NA	NA	NA	NA	NA	NA	NA	NA	NA	NA	NA	220.671		99.7208	99.7208	99.7208	99.7208	99.7208	220.671		0.451898	0.451898	1		FALSE					0.296845	0.317206
VOC	710.18_132	NA	NA	NA	NA	NA	NA	NA	NA	NA	NA	NA	NA	NA	NA	NA	NA	NA	NA	NA	NA	NA	NA	NA	NA	NA	NA	NA	238.354		99.7208	99.7208	99.7208	99.7208	99.7208	238.354		0.418372	0.418372	1		FALSE					0.296845	0.317206
VOC	713.72_47	NA	NA	NA	NA	NA	NA	NA	NA	NA	NA	NA	NA	NA	NA	NA	NA	NA	NA	NA	NA	NA	NA	NA	NA	NA	NA	NA	NA		99.7208	99.7208	99.7208	99.7208	99.7208	99.7208		1	1	1		FALSE					NaN	NaN
VOC	714.69_55	1852.94	985.792	866.212	664.817	5155.95	1159.26	750.767	1414.9	3568.07	1510.23	576.673	1207.14	510.379	2011.38	890.153	618.957	25124.1	1070.55	445.276	1136.01	NA	NA	NA	NA	NA	NA	NA	NA		576.673	5155.95	445.276	25124.1	99.7208	99.7208		0.0229529	0.0863616	0.00396912		FALSE					0.257415	0.319466
VOC	714.69_83	NA	NA	NA	NA	241.237	NA	NA	NA	192.623	NA	NA	NA	NA	NA	NA	NA	1055.42	NA	NA	NA	NA	NA	NA	NA	NA	NA	NA	NA		99.7208	241.237	99.7208	1055.42	99.7208	99.7208		0.0944846	0.413373	0.0944846		FALSE					0.369965	0.372946
VOC	714.69_84	273.662	167.159	NA	NA	684.553	178.599	NA	209.452	541.219	223.912	NA	192.883	NA	296.429	NA	NA	2219.18	NA	NA	NA	NA	NA	NA	NA	NA	NA	NA	NA		99.7208	684.553	99.7208	2219.18	99.7208	99.7208		0.0449359	0.145673	0.0449359		FALSE					0.386099	0.478226
VOC	714.8_70	NA	NA	NA	NA	NA	NA	NA	NA	NA	NA	NA	NA	NA	NA	NA	NA	482.214	NA	NA	NA	NA	NA	NA	NA	NA	NA	NA	NA		99.7208	99.7208	99.7208	482.214	99.7208	99.7208		0.206798	1	0.206798		FALSE					0.296845	0.317206
VOC	714.88_45	NA	NA	NA	NA	NA	264.578	NA	NA	NA	NA	NA	NA	879.67	458.616	498.451	620.726	2037.97	NA	914.765	356.987	NA	NA	NA	NA	NA	NA	NA	NA		99.7208	264.578	99.7208	2037.97	99.7208	99.7208		0.0489314	0.376904	0.0489314		FALSE					0.000315008	0.00632586
VOC	714.89_30	NA	NA	NA	NA	NA	NA	NA	NA	NA	NA	NA	NA	NA	NA	NA	NA	1742.54	NA	NA	NA	NA	NA	NA	NA	NA	NA	NA	NA		99.7208	99.7208	99.7208	1742.54	99.7208	99.7208		0.0572273	1	0.0572273		FALSE					0.296845	0.317206
VOC	715.09_62	NA	NA	NA	NA	155.107	NA	NA	NA	NA	NA	NA	NA	NA	NA	NA	NA	1091.91	NA	NA	NA	NA	NA	NA	NA	NA	NA	NA	NA		99.7208	155.107	99.7208	1091.91	99.7208	99.7208		0.0913273	0.642916	0.0913273		FALSE					0.313153	0.328232
VOC	715.08_63	NA	NA	NA	NA	176.934	NA	NA	NA	NA	NA	NA	NA	NA	NA	NA	NA	1212.88	NA	NA	NA	NA	NA	NA	NA	NA	NA	NA	NA		99.7208	176.934	99.7208	1212.88	99.7208	99.7208		0.0822184	0.563606	0.0822184		FALSE					0.317393	0.33131
VOC	715.18_66	NA	NA	NA	NA	NA	NA	NA	NA	NA	NA	NA	NA	NA	NA	NA	NA	937.414	NA	NA	NA	NA	NA	NA	NA	NA	NA	NA	NA		99.7208	99.7208	99.7208	937.414	99.7208	99.7208		0.106379	1	0.106379		FALSE					0.296845	0.317206
VOC	715.29_57	8456.33	3415.42	2628.7	2093.58	30436.4	5083.46	2655.62	3792.55	8198.16	4472.9	1389.39	6386.34	5777.87	13647.1	4738.67	5404.56	287894	8075.38	3478.03	8623.06	1140.43	1105.43	312.93	1011.05	NA	NA	268.862	721.919		1389.39	30436.4	3478.03	287894	99.7208	1140.43		0.00482604	0.114272	0.00034638		FALSE					0.240123	0.288469
VOC	717.24_58	294.162	NA	232.508	NA	1805.76	242.252	NA	273.572	697.37	212.243	NA	647.301	NA	606.172	278.602	NA	13251.8	244.201	NA	360.636	204.913	NA	NA	NA	NA	NA	NA	147.521		99.7208	1805.76	99.7208	13251.8	99.7208	204.913		0.00752505	0.0552238	0.00752505		FALSE					0.308237	0.339338
VOC	715.08_85	NA	NA	NA	NA	376.36	NA	NA	NA	NA	NA	NA	NA	NA	173.952	NA	NA	3343.73	NA	NA	NA	NA	NA	NA	NA	NA	NA	NA	NA		99.7208	376.36	99.7208	3343.73	99.7208	99.7208		0.0298232	0.264961	0.0298232		FALSE					0.30422	0.339628
VOC	715.18_64	NA	NA	NA	NA	NA	NA	NA	NA	NA	NA	NA	NA	NA	NA	NA	NA	198.953	NA	NA	NA	NA	NA	NA	NA	NA	NA	NA	NA		99.7208	99.7208	99.7208	198.953	99.7208	99.7208		0.501229	1	0.501229		FALSE					0.296845	0.317206
VOC	717.63_41	719.319	276.659	295.513	158.955	2698.25	270.568	NA	621.309	726.865	403.333	NA	747.385	345.019	1134.32	747.335	396.278	21738	408.925	NA	543.862	479.645	306.335	NA	NA	NA	NA	NA	480.882		99.7208	2698.25	99.7208	21738	99.7208	480.882		0.00458739	0.0369575	0.00458739		FALSE					0.276553	0.347287
VOC	715.28_53	420.319	223.481	NA	NA	1406.16	304.053	NA	207.248	457.391	237.072	NA	313.639	310.344	698.318	NA	226.951	12337	347.968	NA	414.933	NA	NA	NA	NA	NA	NA	NA	NA		99.7208	1406.16	99.7208	12337	99.7208	99.7208		0.00808307	0.070917	0.00808307		FALSE					0.262035	0.308761
VOC	715.28_67	426.818	208.319	NA	NA	1451.63	253.907	NA	192.266	459.879	234.238	NA	314.663	356.687	651.832	NA	268.155	11024.9	408.93	185.719	440.721	NA	NA	NA	NA	NA	NA	NA	NA		99.7208	1451.63	99.7208	11024.9	99.7208	99.7208		0.00904504	0.0686955	0.00904504		FALSE					0.243676	0.287432
VOC	715.28_37	NA	NA	NA	NA	217.919	NA	NA	NA	NA	NA	NA	NA	NA	NA	NA	NA	1675.6	NA	NA	NA	NA	NA	NA	NA	NA	NA	NA	NA		99.7208	217.919	99.7208	1675.6	99.7208	99.7208		0.0595135	0.457605	0.0595135		FALSE					0.319191	0.332637
VOC	715.09_51	NA	NA	NA	NA	329.204	NA	NA	NA	NA	NA	NA	NA	NA	153.623	NA	NA	2934.94	NA	NA	NA	NA	NA	NA	NA	NA	NA	NA	NA		99.7208	329.204	99.7208	2934.94	99.7208	99.7208		0.0339771	0.302915	0.0339771		FALSE					0.305871	0.337781
VOC	715.08_61	NA	NA	NA	NA	NA	NA	NA	NA	NA	NA	NA	NA	NA	NA	NA	NA	794.3	NA	NA	NA	NA	NA	NA	NA	NA	NA	NA	NA		99.7208	99.7208	99.7208	794.3	99.7208	99.7208		0.125546	1	0.125546		FALSE					0.296845	0.317206
VOC	715.08_52	NA	NA	NA	NA	162.438	NA	NA	NA	NA	NA	NA	NA	NA	NA	NA	NA	1298.34	NA	NA	NA	NA	NA	NA	NA	NA	NA	NA	NA		99.7208	162.438	99.7208	1298.34	99.7208	99.7208		0.0768062	0.6139	0.0768062		FALSE					0.312075	0.327462
VOC	715.27_54	NA	NA	NA	NA	254.239	NA	NA	NA	NA	NA	NA	NA	NA	NA	NA	NA	1744.4	NA	NA	NA	NA	NA	NA	NA	NA	NA	NA	NA		99.7208	254.239	99.7208	1744.4	99.7208	99.7208		0.0571663	0.392233	0.0571663		FALSE					0.325364	0.337294
VOC	715.28_50	NA	NA	NA	NA	299.722	NA	NA	NA	NA	NA	NA	NA	NA	NA	NA	NA	2552.86	NA	NA	NA	NA	NA	NA	NA	NA	NA	NA	NA		99.7208	299.722	99.7208	2552.86	99.7208	99.7208		0.0390624	0.332711	0.0390624		FALSE					0.321294	0.334207
VOC	714.89_49	NA	NA	NA	NA	NA	NA	NA	NA	NA	NA	NA	NA	NA	NA	NA	NA	555.032	NA	NA	NA	NA	NA	NA	NA	NA	NA	NA	NA		99.7208	99.7208	99.7208	555.032	99.7208	99.7208		0.179667	1	0.179667		FALSE					0.296845	0.317206
VOC	715.08_72	NA	NA	NA	NA	NA	NA	NA	NA	NA	NA	NA	NA	NA	NA	NA	NA	303.923	NA	NA	NA	NA	NA	NA	NA	NA	NA	NA	NA		99.7208	99.7208	99.7208	303.923	99.7208	99.7208		0.328112	1	0.328112		FALSE					0.296845	0.317206
VOC	715.28_31	607.157	213.981	NA	NA	2192.7	308.387	177.313	279.989	538.298	274.213	NA	388.438	362.691	1071.37	376.765	366.158	22317.9	586.75	238.825	622.943	NA	NA	NA	NA	NA	NA	NA	NA		99.7208	2192.7	238.825	22317.9	99.7208	99.7208		0.0044682	0.108918	0.0044682		FALSE					0.245638	0.293209
VOC	715.08_69	NA	NA	NA	NA	NA	NA	NA	NA	NA	NA	NA	NA	NA	NA	NA	NA	1759.89	NA	NA	NA	NA	NA	NA	NA	NA	NA	NA	NA		99.7208	99.7208	99.7208	1759.89	99.7208	99.7208		0.056663	1	0.056663		FALSE					0.296845	0.317206
VOC	715.28_59	227.497	NA	NA	NA	751.4	NA	NA	NA	185.815	NA	NA	NA	175.504	344.742	NA	NA	7844.59	206.368	NA	233.864	NA	NA	NA	NA	NA	NA	NA	NA		99.7208	751.4	99.7208	7844.59	99.7208	99.7208		0.012712	0.132713	0.012712		FALSE					0.272474	0.303841
VOC	715.28_68	351.486	NA	NA	NA	1082.94	228.913	NA	178.778	332.672	NA	NA	255.017	244.013	565.174	NA	224.796	8443.94	319.29	NA	343.468	NA	NA	NA	NA	NA	NA	NA	NA		99.7208	1082.94	99.7208	8443.94	99.7208	99.7208		0.0118097	0.0920833	0.0118097		FALSE					0.246825	0.298187
VOC	715.28_38	151.995	NA	NA	NA	421.999	NA	NA	NA	NA	NA	NA	NA	NA	206.101	NA	NA	3619	NA	NA	NA	NA	NA	NA	NA	NA	NA	NA	NA		99.7208	421.999	99.7208	3619	99.7208	99.7208		0.0275548	0.236306	0.0275548		FALSE					0.304267	0.34474
VOC	715.28_65	NA	NA	NA	NA	319.05	NA	NA	NA	NA	NA	NA	NA	NA	NA	NA	NA	2369.11	NA	NA	NA	NA	NA	NA	NA	NA	NA	NA	NA		99.7208	319.05	99.7208	2369.11	99.7208	99.7208		0.0420921	0.312556	0.0420921		FALSE					0.326259	0.337981
VOC	715.86_44	NA	NA	NA	NA	604.247	NA	NA	NA	NA	NA	NA	241.523	NA	NA	NA	NA	5414.81	NA	NA	NA	NA	NA	NA	NA	NA	NA	NA	NA		99.7208	604.247	99.7208	5414.81	99.7208	99.7208		0.0184163	0.165033	0.0184163		FALSE					0.332727	0.342862
VOC	716.06_39	573.985	199.148	225.345	NA	2105.69	318.386	NA	305.195	615.985	280.226	NA	564.334	373.024	1047.37	363.754	365.3	20376.1	531.004	NA	611.454	NA	NA	NA	NA	NA	NA	NA	NA		99.7208	2105.69	99.7208	20376.1	99.7208	99.7208		0.00489401	0.0473578	0.00489401		FALSE					0.25092	0.306126
VOC	717.63_87	NA	NA	NA	NA	NA	NA	NA	NA	NA	NA	NA	NA	NA	NA	NA	NA	NA	NA	NA	NA	NA	NA	NA	NA	NA	NA	NA	NA		99.7208	99.7208	99.7208	99.7208	99.7208	99.7208		1	1	1		FALSE					NaN	NaN
VOC	717.64_42	466.481	NA	274.016	NA	779.163	NA	NA	397.23	NA	304.53	NA	439.724	NA	302.94	419.716	NA	4777.13	NA	NA	NA	NA	NA	NA	NA	NA	NA	NA	300.873		99.7208	779.163	99.7208	4777.13	99.7208	300.873		0.0208746	0.127985	0.0208746		FALSE					0.335903	0.43358
VOC	717.64_86	408.826	367.822	492.024	205.108	2465.8	385.023	307.144	590.037	1230.94	406.167	286.681	1604.87	153.168	571.654	439.565	258.317	2010.76	253.721	247.337	244.863	397.318	218.906	333.128	NA	198.152	161.78	NA	386.874		205.108	2465.8	153.168	2010.76	99.7208	397.318		0.102005	0.0621169	0.0404416		FALSE					0.182137	0.506946
VOC	717.82_71	646.985	288.99	453.702	NA	1571.16	235.415	181.811	556.049	634.267	432.143	NA	892.947	NA	453.707	470.905	257.467	6579.08	231.038	220.865	NA	453.305	266.538	197.475	NA	247.802	NA	NA	317.045		99.7208	1571.16	99.7208	6579.08	99.7208	453.305		0.0151572	0.0634695	0.0151572		FALSE					0.394395	0.463363
VOC	717.82_43	2974.76	1930.41	2853.97	1121.53	12716.4	1885.47	1180.72	3365.96	6240.17	2348.72	1458.71	8425.5	817.259	3188.85	2814.9	1370.86	NA	1074.95	1160.58	1217.58	2479.39	1188.68	1621.47	676.27	1480.65	799.239	576.747	2172.92		1121.53	12716.4	99.7208	3188.85	576.747	2479.39		0.351702	0.00784192	0.0453547		FALSE					0.0461579	0.239794
VOC	718.02_70	228.996	NA	NA	NA	NA	NA	NA	NA	NA	NA	NA	NA	NA	NA	NA	NA	NA	NA	NA	NA	NA	NA	NA	NA	NA	NA	NA	NA		99.7208	228.996	99.7208	99.7208	99.7208	99.7208		1	0.43547	0.43547		FALSE					0.530972	0.809413
VOC	718.02_99	375.493	145.492	185.841	NA	NA	NA	NA	235.767	NA	230.238	NA	NA	NA	151.96	287.933	147.823	NA	NA	NA	NA	NA	NA	NA	136.383	NA	NA	NA	183.527		99.7208	375.493	99.7208	287.933	99.7208	183.527		0.346333	0.265573	0.265573		FALSE					0.437393	0.484467
VOC	718.03_47	NA	NA	NA	NA	NA	NA	NA	NA	NA	NA	NA	NA	NA	NA	NA	NA	NA	NA	NA	NA	NA	NA	NA	NA	NA	NA	NA	NA		99.7208	99.7208	99.7208	99.7208	99.7208	99.7208		1	1	1		FALSE					NaN	NaN
VOC	718.03_55	NA	NA	NA	NA	NA	NA	NA	NA	NA	NA	NA	NA	NA	NA	NA	NA	NA	NA	NA	NA	NA	NA	NA	NA	NA	NA	NA	NA		99.7208	99.7208	99.7208	99.7208	99.7208	99.7208		1	1	1		FALSE					NaN	NaN
VOC	718.23_112	NA	NA	NA	NA	NA	NA	NA	NA	NA	NA	NA	NA	NA	NA	NA	NA	NA	NA	NA	NA	NA	NA	NA	NA	NA	NA	NA	NA		99.7208	99.7208	99.7208	99.7208	99.7208	99.7208		1	1	1		FALSE					NaN	NaN
VOC	721.75_83	NA	NA	NA	NA	NA	NA	NA	NA	NA	NA	NA	NA	NA	NA	NA	NA	NA	NA	NA	NA	NA	NA	NA	NA	NA	NA	NA	NA		99.7208	99.7208	99.7208	99.7208	99.7208	99.7208		1	1	1		FALSE					NaN	NaN
VOC	721.95_55	NA	NA	NA	NA	NA	NA	NA	NA	NA	NA	NA	NA	NA	NA	NA	NA	NA	NA	NA	NA	NA	NA	NA	NA	NA	NA	NA	NA		99.7208	99.7208	99.7208	99.7208	99.7208	99.7208		1	1	1		FALSE					NaN	NaN
VOC	722.14_69	NA	NA	NA	NA	NA	NA	NA	NA	NA	NA	NA	NA	NA	NA	NA	NA	NA	NA	NA	NA	NA	NA	NA	NA	NA	NA	NA	NA		99.7208	99.7208	99.7208	99.7208	99.7208	99.7208		1	1	1		FALSE					NaN	NaN
VOC	722.63_53	NA	NA	NA	NA	NA	NA	NA	NA	NA	NA	NA	NA	NA	NA	NA	NA	NA	NA	NA	NA	NA	NA	NA	NA	NA	NA	NA	NA		99.7208	99.7208	99.7208	99.7208	99.7208	99.7208		1	1	1		FALSE					NaN	NaN
VOC	722.92_67	NA	NA	NA	NA	NA	NA	NA	NA	NA	NA	NA	NA	NA	NA	NA	NA	NA	NA	NA	NA	NA	NA	NA	NA	NA	NA	NA	NA		99.7208	99.7208	99.7208	99.7208	99.7208	99.7208		1	1	1		FALSE					NaN	NaN
VOC	722.92_84	NA	NA	NA	NA	NA	NA	NA	NA	NA	NA	NA	NA	NA	NA	NA	NA	NA	NA	NA	NA	NA	NA	NA	NA	NA	NA	NA	NA		99.7208	99.7208	99.7208	99.7208	99.7208	99.7208		1	1	1		FALSE					NaN	NaN
VOC	722.93_41	NA	NA	NA	NA	NA	NA	NA	NA	NA	NA	NA	NA	NA	NA	320.401	NA	NA	NA	NA	NA	NA	NA	NA	NA	NA	NA	NA	NA		99.7208	99.7208	99.7208	320.401	99.7208	99.7208		0.311237	1	0.311237		FALSE					0.296845	0.317206
VOC	722.93_42	NA	NA	NA	NA	NA	NA	NA	NA	NA	NA	NA	NA	NA	NA	NA	NA	NA	NA	NA	NA	NA	NA	NA	NA	NA	NA	NA	NA		99.7208	99.7208	99.7208	99.7208	99.7208	99.7208		1	1	1		FALSE					NaN	NaN
VOC	723.02_70	157.663	NA	NA	NA	NA	NA	NA	NA	NA	NA	NA	NA	NA	NA	NA	NA	NA	NA	NA	NA	NA	NA	NA	NA	NA	NA	NA	NA		99.7208	157.663	99.7208	99.7208	99.7208	99.7208		1	0.632494	0.632494		FALSE					0.530972	0.809413
VOC	723.11_57	NA	665.308	758.697	447.228	NA	NA	500.463	857.593	NA	979.417	420.588	NA	NA	NA	911.592	NA	NA	NA	NA	NA	NA	477.576	NA	372.179	NA	NA	NA	632.578		99.7208	979.417	99.7208	911.592	99.7208	632.578		0.109392	0.101816	0.101816		FALSE					0.19773	0.542271
VOC	723.12_56	286.158	NA	153.007	NA	NA	NA	NA	NA	NA	NA	NA	NA	NA	252.758	322.409	NA	NA	NA	NA	NA	NA	163.564	NA	NA	NA	NA	NA	306.873		99.7208	286.158	99.7208	322.409	99.7208	306.873		0.309299	0.324958	0.309299		FALSE					0.706463	0.381931
VOC	723.12_71	219.997	NA	NA	NA	NA	NA	NA	NA	NA	NA	NA	NA	NA	NA	NA	NA	NA	NA	NA	NA	NA	NA	NA	NA	NA	NA	NA	NA		99.7208	219.997	99.7208	99.7208	99.7208	99.7208		1	0.453282	0.453282		FALSE					0.530972	0.809413
VOC	723.12_96	NA	NA	NA	NA	NA	NA	NA	NA	NA	NA	NA	NA	NA	NA	NA	NA	NA	NA	NA	NA	NA	NA	NA	NA	NA	NA	NA	NA		99.7208	99.7208	99.7208	99.7208	99.7208	99.7208		1	1	1		FALSE					NaN	NaN
VOC	723.13_85	581.65	216.165	276.852	211.61	203.749	NA	NA	310.629	NA	297.383	NA	183.391	220.193	260.926	443.201	227.988	NA	NA	272.852	191.232	NA	282	NA	198.823	374.788	190.948	NA	264.039		99.7208	581.65	99.7208	443.201	99.7208	374.788		0.225001	0.171445	0.171445		FALSE					0.894804	0.544316
VOC	723.32_43	1223.48	NA	587.032	NA	NA	485.648	NA	891.477	NA	NA	508.904	NA	NA	1335.1	795.088	NA	NA	NA	NA	NA	NA	NA	NA	NA	NA	NA	NA	NA		99.7208	1223.48	99.7208	1335.1	99.7208	99.7208		0.0746916	0.0815058	0.0746916		FALSE					0.240307	0.161577
VOC	723.32_100	NA	NA	NA	NA	NA	NA	NA	NA	197.456	NA	NA	NA	NA	164.948	NA	NA	714.51	NA	NA	NA	NA	NA	NA	NA	NA	NA	NA	NA		99.7208	197.456	99.7208	714.51	99.7208	99.7208		0.139565	0.505029	0.139565		FALSE					0.268153	0.367658
VOC	726.45_85	NA	NA	NA	NA	NA	NA	NA	NA	NA	NA	NA	NA	NA	NA	NA	NA	NA	NA	NA	NA	NA	NA	NA	NA	NA	NA	NA	NA		99.7208	99.7208	99.7208	99.7208	99.7208	99.7208		1	1	1		FALSE					NaN	NaN
VOC	726.65_81	NA	NA	NA	NA	171.259	NA	NA	NA	162.667	NA	NA	NA	NA	317.252	NA	NA	258.61	NA	NA	NA	NA	NA	NA	NA	NA	NA	NA	NA		99.7208	171.259	99.7208	317.252	99.7208	99.7208		0.314326	0.582281	0.314326		FALSE					0.158915	0.599587
VOC	726.84_59	NA	NA	NA	NA	NA	NA	NA	NA	NA	NA	NA	NA	NA	NA	NA	NA	NA	NA	NA	NA	213.08	NA	NA	NA	NA	NA	NA	NA		99.7208	99.7208	99.7208	99.7208	99.7208	213.08		0.467997	0.467997	1		FALSE					0.296845	0.317206
VOC	726.85_45	NA	NA	NA	NA	NA	334.202	NA	267.667	450.45	453.023	NA	649.823	NA	NA	261.772	322.484	1122.89	NA	NA	336.58	1997.52	649.705	1306.14	NA	591.138	451.856	NA	945.625		99.7208	649.823	99.7208	1122.89	99.7208	1997.52		0.0499223	0.0499223	0.0888074		FALSE					0.0221504	0.0357798
VOC	726.85_51	NA	NA	NA	NA	NA	NA	NA	NA	NA	NA	NA	NA	NA	NA	NA	NA	264.121	NA	NA	NA	278.421	NA	212.963	NA	NA	NA	NA	163.355		99.7208	99.7208	99.7208	264.121	99.7208	278.421		0.358166	0.358166	0.377558		FALSE					0.143293	0.148936
VOC	726.85_68	NA	NA	NA	NA	190.584	NA	NA	NA	NA	NA	NA	NA	NA	NA	NA	NA	NA	NA	NA	NA	205.226	NA	165.307	NA	NA	NA	NA	NA		99.7208	190.584	99.7208	99.7208	99.7208	205.226		0.485908	0.485908	0.523237		FALSE					0.310648	0.178348
VOC	726.85_67	NA	NA	NA	NA	272.215	NA	NA	NA	NA	NA	NA	NA	NA	NA	NA	NA	NA	NA	NA	NA	319.619	NA	246.964	NA	NA	NA	NA	228.849		99.7208	272.215	99.7208	99.7208	99.7208	319.619		0.311999	0.311999	0.366331		FALSE					0.0943827	0.228789
VOC	726.85_71	NA	NA	NA	NA	NA	NA	NA	NA	NA	NA	NA	NA	NA	NA	NA	NA	432.44	NA	NA	NA	378.655	NA	235.131	NA	NA	NA	NA	NA		99.7208	99.7208	99.7208	432.44	99.7208	378.655		0.230601	0.263355	0.230601		FALSE					0.342215	0.192184
VOC	726.85_96	NA	NA	NA	NA	NA	NA	NA	NA	NA	NA	NA	NA	NA	180.27	NA	NA	189.961	NA	NA	NA	NA	NA	NA	NA	NA	NA	NA	NA		99.7208	99.7208	99.7208	189.961	99.7208	99.7208		0.524955	1	0.524955		FALSE					0.0699905	0.414525
VOC	727.04_38	NA	NA	NA	NA	211.412	NA	NA	NA	NA	NA	NA	NA	NA	NA	NA	NA	298.946	NA	NA	NA	405.146	NA	257.794	NA	NA	NA	NA	250.866		99.7208	211.412	99.7208	298.946	99.7208	405.146		0.246135	0.246135	0.333574		FALSE					0.153792	0.246408
VOC	727.04_39	348.328	167.987	455.021	NA	1281.13	246.415	NA	NA	538.216	254.574	NA	812.663	NA	343.559	239.937	495.108	2246.39	222.549	NA	NA	2997.97	729.47	1956.74	NA	614.104	559.991	406.297	1575.86		99.7208	1281.13	99.7208	2246.39	99.7208	2997.97		0.0332628	0.0332628	0.0443916		FALSE					0.067084	0.187813
VOC	727.04_41	646.833	357.654	986.212	188.783	2887.8	564.795	320.114	336.461	985.632	553.116	NA	1645.02	406.537	745.381	634.383	1141.54	4556.06	382.509	NA	1033.49	6742.27	1948.84	4600.52	NA	1469.01	1151.89	878.769	3602.62		99.7208	2887.8	99.7208	4556.06	99.7208	6742.27		0.0147904	0.0147904	0.0218875		FALSE					0.0456357	0.130252
VOC	727.04_44	1658.3	1087.62	1885.43	598.977	5826.91	1479.63	941.43	892.859	2525.25	1570.55	564.69	4579.08	1101.38	1333.07	984.46	2546.61	9045.1	1067.66	408.046	2487.6	15209.8	4435.4	10324.3	430.077	2903.36	2670.32	2198.35	7802.74		564.69	5826.91	408.046	9045.1	430.077	15209.8		0.0371268	0.0268279	0.0475481		FALSE					0.0407405	0.0966288
VOC	727.04_50	NA	NA	NA	NA	203.925	NA	NA	NA	NA	NA	NA	NA	NA	NA	NA	NA	NA	NA	NA	NA	300.449	NA	219.636	NA	NA	NA	NA	NA		99.7208	203.925	99.7208	99.7208	99.7208	300.449		0.331906	0.331906	0.489007		FALSE					0.19187	0.0739821
VOC	727.04_52	NA	NA	NA	NA	NA	NA	NA	NA	NA	NA	NA	NA	NA	NA	NA	NA	NA	NA	NA	NA	NA	NA	NA	NA	NA	NA	NA	NA		99.7208	99.7208	99.7208	99.7208	99.7208	99.7208		1	1	1		FALSE					NaN	NaN
VOC	727.04_53	NA	NA	NA	NA	388.504	NA	NA	NA	171.475	NA	NA	NA	NA	NA	NA	NA	NA	NA	NA	NA	440.78	NA	283.959	NA	NA	NA	NA	251.699		99.7208	388.504	99.7208	99.7208	99.7208	440.78		0.226237	0.226237	0.256679		FALSE					0.168122	0.339919
VOC	727.04_58	703.826	533.297	813.375	302.415	3023.07	751.223	481.777	452.333	1282.07	735.199	269.537	1994.17	412.861	647.81	440.229	1037.55	4329.57	443.116	220.905	1065.96	6654.58	1905.17	4442.4	173.174	1171.08	1147.72	941.074	3325.46		269.537	3023.07	220.905	4329.57	173.174	6654.58		0.040504	0.033196	0.0399979		FALSE					0.0725208	0.143459
VOC	727.05_37	NA	NA	NA	NA	NA	NA	NA	NA	NA	NA	NA	NA	NA	NA	NA	NA	151.974	NA	NA	NA	192.23	NA	140.313	NA	NA	NA	NA	NA		99.7208	99.7208	99.7208	151.974	99.7208	192.23		0.518757	0.518757	0.656172		FALSE					0.221862	0.0928278
VOC	727.05_42	261.165	NA	271.355	NA	1106.35	NA	NA	197.104	NA	275.715	NA	644.935	NA	238.796	NA	358.969	1380.73	202.545	NA	NA	2003.52	582.415	1340.14	NA	424.458	390.553	NA	1308.99		99.7208	1106.35	99.7208	1380.73	99.7208	2003.52		0.0497729	0.0497729	0.0722231		FALSE					0.0699538	0.201907
VOC	727.05_55	168.499	NA	147.178	NA	940.443	NA	NA	NA	258.382	164.769	NA	416.608	NA	NA	NA	NA	976.649	NA	NA	NA	987.354	275.235	624.749	NA	209.311	240.563	NA	785.268		99.7208	940.443	99.7208	976.649	99.7208	987.354		0.100998	0.100998	0.102105		FALSE					0.288852	0.543611
VOC	727.14_54	NA	NA	NA	NA	NA	NA	NA	NA	NA	NA	NA	NA	NA	NA	NA	NA	NA	NA	NA	NA	NA	NA	NA	NA	NA	NA	NA	NA		99.7208	99.7208	99.7208	99.7208	99.7208	99.7208		1	1	1		FALSE					NaN	NaN
VOC	727.24_57	1497.29	1206.6	1565.41	458.229	14917.9	1135.62	757.109	1136.27	4119.03	1536.51	760.416	5900.46	695.007	1496.3	743.525	1300.87	13368.6	1158.25	1341.64	1413.34	5077.49	1527.03	3453.31	222.642	1005.21	800.03	691.985	2665.67		458.229	14917.9	695.007	13368.6	222.642	5077.49		0.0342765	0.0465889	0.0149245		FALSE					0.836469	0.830785
VOC	727.24_83	NA	NA	NA	NA	421.499	NA	NA	NA	NA	NA	NA	200.213	NA	217.099	NA	NA	NA	NA	NA	NA	NA	NA	NA	NA	NA	NA	NA	445.36		99.7208	421.499	99.7208	217.099	99.7208	445.36		0.22391	0.22391	0.236586		FALSE					0.816362	0.800377
VOC	727.25_98	NA	NA	NA	NA	196.413	NA	NA	NA	NA	NA	NA	NA	NA	NA	NA	NA	NA	NA	NA	NA	NA	NA	NA	NA	NA	NA	NA	225.523		99.7208	196.413	99.7208	99.7208	99.7208	225.523		0.442176	0.442176	0.50771		FALSE					0.582839	0.603912
VOC	727.05_56	NA	NA	NA	NA	675.547	NA	NA	NA	159.829	NA	NA	324.156	NA	NA	NA	NA	364.441	NA	NA	NA	337.118	NA	272.125	NA	NA	NA	NA	354.203		99.7208	675.547	99.7208	364.441	99.7208	354.203		0.273627	0.147615	0.147615		FALSE					0.748904	0.951938
VOC	727.44_100	NA	NA	182.011	NA	NA	NA	NA	NA	NA	NA	NA	NA	NA	NA	NA	NA	NA	NA	NA	NA	NA	NA	NA	NA	NA	NA	NA	NA		99.7208	182.011	99.7208	99.7208	99.7208	99.7208		1	0.547883	0.547883		FALSE					0.530972	0.809413
VOC	727.83_74	NA	NA	NA	NA	NA	NA	NA	NA	NA	NA	NA	NA	NA	NA	NA	NA	281.114	NA	NA	NA	178.556	NA	NA	NA	174.982	137.116	NA	235.532		99.7208	99.7208	99.7208	281.114	99.7208	235.532		0.354735	0.423385	0.354735		FALSE					0.132737	0.158011
VOC	727.44_69	NA	NA	307.193	NA	NA	NA	NA	NA	NA	NA	NA	NA	NA	NA	193.615	NA	NA	NA	NA	NA	NA	NA	NA	NA	265.964	NA	NA	NA		99.7208	307.193	99.7208	193.615	99.7208	265.964		0.374942	0.324619	0.324619		FALSE					0.943225	0.806943
VOC	727.44_86	173.663	202.989	229.346	NA	2792.19	152.778	NA	183	727.871	190.258	NA	1057.19	NA	NA	NA	NA	715.364	NA	280.299	NA	207.051	NA	155.142	NA	NA	NA	NA	NA		99.7208	2792.19	99.7208	715.364	99.7208	207.051		0.139399	0.0357142	0.0357142		FALSE					0.25055	0.718474
VOC	727.45_31	NA	NA	NA	NA	NA	NA	NA	NA	NA	NA	NA	NA	NA	NA	NA	NA	850.343	NA	NA	NA	333.771	NA	244.275	NA	219.635	NA	NA	377.214		99.7208	99.7208	99.7208	850.343	99.7208	377.214		0.117271	0.264362	0.117271		FALSE					0.281212	0.370426
VOC	727.64_30	NA	NA	NA	NA	152.766	NA	NA	NA	NA	NA	NA	NA	NA	NA	NA	NA	NA	NA	NA	NA	NA	NA	NA	NA	NA	NA	NA	NA		99.7208	152.766	99.7208	99.7208	99.7208	99.7208		1	0.652769	0.652769		FALSE					0.530972	0.809413
VOC	727.64_43	1204.13	917.66	1289.94	676.664	5747.41	1165.23	672.073	1169.4	4777.3	1369.65	964.658	2323.01	596.136	1717.32	962.157	1209.06	7350.87	1093.88	NA	1221.86	5093.67	1475.81	3624.95	1096.94	2421.72	1641.83	1173.49	4297.21		672.073	5747.41	99.7208	7350.87	1096.94	5093.67		0.0914276	0.0173506	0.149225		FALSE					0.602436	0.775762
VOC	727.83_65	NA	NA	NA	NA	NA	NA	NA	NA	NA	NA	NA	NA	NA	NA	NA	NA	NA	NA	NA	NA	NA	NA	NA	NA	NA	NA	NA	NA		99.7208	99.7208	99.7208	99.7208	99.7208	99.7208		1	1	1		FALSE					NaN	NaN
VOC	729.01_62	NA	NA	212.846	NA	NA	NA	NA	NA	NA	NA	NA	NA	NA	NA	NA	NA	NA	NA	NA	NA	NA	NA	NA	NA	NA	NA	NA	NA		99.7208	212.846	99.7208	99.7208	99.7208	99.7208		1	0.468512	0.468512		FALSE					0.530972	0.809413
VOC	729.2_63	NA	NA	312.519	NA	NA	NA	NA	NA	NA	NA	NA	NA	NA	NA	NA	NA	NA	NA	NA	NA	NA	NA	NA	NA	NA	NA	NA	NA		99.7208	312.519	99.7208	99.7208	99.7208	99.7208		1	0.319087	0.319087		FALSE					0.530972	0.809413
VOC	729.7_42	NA	NA	NA	NA	NA	NA	NA	NA	435.662	NA	NA	NA	NA	NA	NA	NA	NA	NA	NA	NA	NA	NA	NA	NA	NA	NA	NA	NA		99.7208	435.662	99.7208	99.7208	99.7208	99.7208		1	0.228895	0.228895		FALSE					0.530972	0.317206
VOC	729.79_59	NA	NA	NA	NA	NA	NA	NA	NA	NA	NA	NA	NA	NA	NA	NA	NA	NA	NA	NA	NA	NA	NA	NA	NA	NA	NA	NA	NA		99.7208	99.7208	99.7208	99.7208	99.7208	99.7208		1	1	1		FALSE					NaN	NaN
VOC	729.8_61	257.489	209.993	278.018	151.122	1432.57	269.068	214.318	303.833	1335.38	334.862	NA	410.249	NA	346.05	NA	NA	277.276	NA	NA	NA	NA	NA	NA	NA	NA	NA	NA	NA		99.7208	1432.57	99.7208	346.05	99.7208	99.7208		0.288168	0.0696095	0.0696095		FALSE					0.0362921	0.228692
VOC	732.14_73	NA	NA	NA	NA	691.887	NA	NA	NA	592.495	NA	NA	200.382	289.492	590.037	NA	248.303	209.117	365.845	598.813	219.375	NA	NA	NA	NA	NA	NA	NA	NA		99.7208	691.887	99.7208	598.813	99.7208	99.7208		0.166531	0.144129	0.144129		FALSE					0.0405266	0.251257
VOC	732.93_39	NA	NA	NA	NA	328.216	NA	NA	NA	NA	NA	NA	NA	279.662	590.521	287.456	298.301	874.658	407.254	697.679	255.167	NA	NA	NA	NA	NA	NA	NA	NA		99.7208	328.216	255.167	874.658	99.7208	99.7208		0.114011	0.777435	0.114011		FALSE					5.19056e-06	4.74675e-05
VOC	731.76_67	NA	NA	NA	NA	NA	NA	NA	NA	NA	NA	NA	NA	NA	NA	NA	NA	NA	NA	NA	NA	NA	NA	NA	NA	NA	NA	NA	NA		99.7208	99.7208	99.7208	99.7208	99.7208	99.7208		1	1	1		FALSE					NaN	NaN
VOC	732.34_46	NA	NA	NA	NA	NA	NA	NA	NA	NA	NA	NA	NA	NA	NA	NA	NA	NA	NA	NA	NA	NA	NA	NA	NA	NA	NA	NA	NA		99.7208	99.7208	99.7208	99.7208	99.7208	99.7208		1	1	1		FALSE					NaN	NaN
VOC	732.53_43	NA	NA	NA	NA	NA	NA	NA	NA	NA	NA	NA	NA	618.651	NA	NA	NA	NA	942.492	1618.54	585.544	NA	NA	NA	NA	NA	NA	NA	NA		99.7208	99.7208	99.7208	1618.54	99.7208	99.7208		0.0616114	1	0.0616114		FALSE					0.00741293	0.0026576
VOC	732.54_44	NA	NA	NA	NA	NA	NA	NA	NA	NA	NA	NA	NA	365.184	714.642	466.238	NA	NA	NA	449.418	NA	NA	NA	NA	NA	NA	NA	NA	NA		99.7208	99.7208	99.7208	714.642	99.7208	99.7208		0.139539	1	0.139539		FALSE					0.00306757	0.00312254
VOC	732.54_56	NA	NA	NA	NA	NA	NA	NA	NA	NA	NA	NA	NA	NA	NA	NA	NA	205.63	NA	NA	NA	NA	NA	NA	NA	NA	NA	NA	NA		99.7208	99.7208	99.7208	205.63	99.7208	99.7208		0.484953	1	0.484953		FALSE					0.296845	0.317206
VOC	732.73_55	NA	NA	NA	NA	680.599	NA	NA	NA	NA	NA	NA	392.955	753.837	1397.37	764.508	708.473	1235.38	1004.97	1951	595.961	NA	NA	NA	NA	NA	NA	NA	NA		99.7208	680.599	595.961	1951	99.7208	99.7208		0.0511128	0.875642	0.0511128		FALSE					1.10533e-07	5.6234e-06
VOC	732.74_45	NA	NA	NA	NA	1448.5	NA	NA	469.231	475.751	NA	333.826	1341.9	2607.95	5749.56	3543.25	2483.63	1910.01	3515.59	6036.37	2119.85	473.186	313.19	316.116	NA	NA	NA	353.883	NA		99.7208	1448.5	1910.01	6036.37	99.7208	473.186		0.01652	1.31861	0.01652		FALSE					5.8151e-08	7.90064e-06
VOC	732.74_71	NA	NA	NA	NA	NA	NA	NA	NA	NA	NA	NA	NA	NA	NA	NA	NA	293.12	NA	NA	NA	NA	NA	NA	NA	NA	NA	NA	NA		99.7208	99.7208	99.7208	293.12	99.7208	99.7208		0.340204	1	0.340204		FALSE					0.296845	0.317206
VOC	732.91_70	NA	NA	NA	NA	NA	NA	NA	NA	NA	NA	NA	NA	NA	NA	NA	NA	NA	NA	314.018	NA	NA	NA	NA	NA	NA	NA	NA	NA		99.7208	99.7208	99.7208	314.018	99.7208	99.7208		0.317564	1	0.317564		FALSE					0.296845	0.317206
VOC	732.93_42	NA	NA	NA	NA	NA	NA	NA	NA	NA	NA	NA	NA	NA	287.277	NA	NA	NA	238.387	493.57	NA	NA	NA	NA	NA	NA	NA	NA	NA		99.7208	99.7208	99.7208	493.57	99.7208	99.7208		0.20204	1	0.20204		FALSE					0.0311297	0.107528
VOC	733.12_53	NA	NA	NA	NA	NA	NA	NA	NA	NA	NA	NA	NA	NA	NA	NA	NA	NA	NA	155.401	NA	NA	NA	NA	NA	NA	NA	NA	NA		99.7208	99.7208	99.7208	155.401	99.7208	99.7208		0.641702	1	0.641702		FALSE					0.296845	0.317206
VOC	733.33_41	NA	NA	NA	NA	1450.99	366.688	NA	NA	NA	NA	NA	NA	776.651	1039.18	569.739	657.592	1415.37	844.622	2656.57	607.795	NA	NA	NA	NA	NA	NA	NA	NA		99.7208	1450.99	569.739	2656.57	99.7208	99.7208		0.0375375	0.392655	0.0375375		FALSE					0.00031201	0.00154086
VOC	733.5_57	705.636	NA	708.201	NA	NA	NA	368.338	457.273	NA	607.74	497.749	NA	480.658	880.725	347.613	487.309	NA	657.353	1133.59	647.273	NA	428.854	NA	NA	NA	NA	NA	NA		99.7208	708.201	99.7208	1133.59	99.7208	428.854		0.0879687	0.140809	0.0879687		FALSE					0.00459775	0.0619281
VOC	733.51_38	NA	NA	NA	NA	NA	NA	NA	NA	NA	NA	NA	NA	NA	NA	NA	NA	NA	NA	NA	NA	NA	NA	NA	NA	NA	NA	NA	NA		99.7208	99.7208	99.7208	99.7208	99.7208	99.7208		1	1	1		FALSE					NaN	NaN
VOC	733.52_59	393.659	240.142	174.688	NA	3502.27	NA	NA	299.779	396.102	NA	385.478	1457.74	2840.23	1551.13	895.309	1823.34	913.748	3295.62	11344.3	1542.89	NA	NA	NA	NA	NA	NA	NA	NA		99.7208	3502.27	895.309	11344.3	99.7208	99.7208		0.00879037	0.255637	0.00879037		FALSE					0.0116706	0.0402034
VOC	733.9_85	NA	NA	NA	NA	NA	156.769	NA	NA	NA	NA	NA	NA	NA	NA	NA	NA	193.628	NA	NA	NA	NA	NA	NA	NA	NA	NA	NA	NA		99.7208	156.769	99.7208	193.628	99.7208	99.7208		0.515012	0.636102	0.515012		FALSE					0.528694	0.538319
VOC	734.01_31	NA	NA	NA	NA	1012.47	NA	NA	NA	NA	NA	NA	402.26	798.139	582.676	356.105	522.944	498.9	951.65	3312.65	447.883	186.222	NA	NA	NA	NA	9576.26	NA	NA		99.7208	1012.47	356.105	3312.65	99.7208	9576.26		0.0104133	0.0371862	0.030103		FALSE					0.41603	0.391232
VOC	736.06_43	NA	NA	NA	NA	NA	NA	NA	NA	NA	NA	NA	NA	NA	NA	NA	NA	NA	NA	NA	NA	NA	NA	NA	NA	NA	1285.19	NA	NA		99.7208	99.7208	99.7208	99.7208	99.7208	1285.19		0.0775922	0.0775922	1		FALSE					0.296845	0.317206
VOC	736.16_35	NA	NA	NA	NA	NA	NA	NA	NA	NA	NA	NA	NA	NA	NA	NA	NA	NA	NA	NA	NA	NA	NA	NA	NA	NA	174.442	NA	NA		99.7208	99.7208	99.7208	99.7208	99.7208	174.442		0.571655	0.571655	1		FALSE					0.296845	0.317206
VOC	736.16_51	NA	NA	NA	NA	NA	NA	NA	NA	NA	NA	NA	NA	NA	NA	NA	NA	NA	NA	NA	NA	NA	NA	NA	NA	NA	409.546	NA	NA		99.7208	99.7208	99.7208	99.7208	99.7208	409.546		0.243491	0.243491	1		FALSE					0.296845	0.317206
VOC	736.07_48	NA	NA	NA	NA	NA	NA	NA	NA	NA	NA	NA	NA	NA	NA	NA	NA	NA	NA	NA	NA	NA	NA	NA	NA	NA	169.439	NA	NA		99.7208	99.7208	99.7208	99.7208	99.7208	169.439		0.588534	0.588534	1		FALSE					0.296845	0.317206
VOC	736.27_47	NA	NA	NA	NA	NA	NA	NA	NA	NA	NA	NA	NA	NA	NA	NA	NA	NA	NA	NA	NA	NA	NA	NA	NA	NA	163.443	NA	NA		99.7208	99.7208	99.7208	99.7208	99.7208	163.443		0.610124	0.610124	1		FALSE					0.296845	0.317206
VOC	736.26_42	NA	NA	NA	NA	NA	NA	NA	NA	NA	NA	NA	NA	NA	NA	NA	NA	NA	NA	NA	NA	NA	NA	NA	NA	NA	371.899	NA	NA		99.7208	99.7208	99.7208	99.7208	99.7208	371.899		0.268139	0.268139	1		FALSE					0.296845	0.317206
VOC	736.26_80	NA	NA	NA	NA	NA	NA	NA	NA	NA	NA	NA	NA	NA	NA	NA	NA	NA	NA	NA	NA	NA	NA	NA	NA	NA	286.084	NA	NA		99.7208	99.7208	99.7208	99.7208	99.7208	286.084		0.348572	0.348572	1		FALSE					0.296845	0.317206
VOC	736.46_49	NA	NA	NA	NA	NA	NA	NA	NA	NA	NA	NA	NA	NA	NA	NA	NA	NA	NA	NA	NA	NA	NA	NA	NA	NA	616.456	NA	NA		99.7208	99.7208	99.7208	99.7208	99.7208	616.456		0.161765	0.161765	1		FALSE					0.296845	0.317206
VOC	736.46_50	NA	NA	NA	NA	NA	NA	NA	NA	NA	NA	NA	NA	NA	NA	NA	NA	NA	NA	NA	NA	NA	NA	NA	NA	NA	174.113	NA	NA		99.7208	99.7208	99.7208	99.7208	99.7208	174.113		0.572736	0.572736	1		FALSE					0.296845	0.317206
VOC	736.76_36	NA	NA	NA	NA	NA	NA	NA	NA	NA	NA	NA	NA	NA	NA	NA	NA	NA	NA	NA	NA	NA	NA	NA	NA	NA	179.442	NA	NA		99.7208	99.7208	99.7208	99.7208	99.7208	179.442		0.555727	0.555727	1		FALSE					0.296845	0.317206
VOC	736.95_44	NA	NA	NA	NA	NA	NA	NA	NA	NA	NA	NA	NA	NA	NA	NA	NA	NA	NA	NA	NA	NA	NA	NA	NA	NA	1408.08	NA	NA		99.7208	99.7208	99.7208	99.7208	99.7208	1408.08		0.0708205	0.0708205	1		FALSE					0.296845	0.317206
VOC	737.83_58	NA	NA	NA	NA	522.796	NA	NA	NA	NA	NA	NA	NA	239.005	284.42	NA	NA	261.946	NA	945.08	NA	NA	NA	NA	NA	NA	694.048	NA	NA		99.7208	522.796	99.7208	945.08	99.7208	694.048		0.105516	0.14368	0.105516		FALSE					0.382268	0.492247
VOC	739.59_101	NA	NA	169.507	NA	NA	NA	NA	NA	NA	NA	NA	NA	NA	NA	NA	NA	NA	NA	NA	NA	NA	NA	NA	NA	NA	NA	NA	NA		99.7208	169.507	99.7208	99.7208	99.7208	99.7208		1	0.588298	0.588298		FALSE					0.530972	0.809413
VOC	739.79_88	310.487	184.483	207.351	198.605	189.925	203.258	183.326	199.602	187.135	181.428	191.74	182.729	223.342	202.614	194.131	183.314	225.45	208.064	208.589	199.209	208.907	195.258	203.961	202.16	194.153	1102.58	201.42	185.014		181.428	310.487	183.314	225.45	185.014	1102.58		0.164548	0.166259	0.595883		FALSE					0.332428	0.368857
VOC	741.17_43	NA	NA	NA	NA	NA	NA	NA	NA	NA	NA	NA	NA	NA	221.447	NA	NA	618.398	NA	NA	NA	NA	NA	NA	NA	NA	NA	NA	NA		99.7208	99.7208	99.7208	618.398	99.7208	99.7208		0.161257	1	0.161257		FALSE					0.160791	0.357964
VOC	741.36_71	NA	NA	NA	NA	NA	NA	NA	NA	NA	NA	NA	NA	NA	NA	NA	NA	NA	NA	NA	NA	NA	NA	NA	NA	NA	NA	NA	NA		99.7208	99.7208	99.7208	99.7208	99.7208	99.7208		1	1	1		FALSE					NaN	NaN
VOC	741.36_74	NA	NA	NA	NA	NA	NA	NA	NA	NA	NA	NA	NA	NA	NA	NA	NA	NA	NA	NA	NA	NA	NA	NA	NA	NA	NA	NA	NA		99.7208	99.7208	99.7208	99.7208	99.7208	99.7208		1	1	1		FALSE					NaN	NaN
VOC	741.37_57	NA	NA	NA	NA	NA	NA	NA	NA	NA	NA	NA	NA	NA	NA	NA	NA	2861.77	NA	NA	NA	269.743	NA	NA	NA	NA	NA	NA	NA		99.7208	99.7208	99.7208	2861.77	99.7208	269.743		0.0348458	0.369688	0.0348458		FALSE					0.314228	0.328002
VOC	741.76_41	NA	NA	NA	NA	NA	NA	NA	NA	NA	NA	NA	NA	NA	NA	NA	NA	1959.73	NA	NA	NA	700.392	246.577	402.607	NA	NA	NA	NA	438.705		99.7208	99.7208	99.7208	1959.73	99.7208	700.392		0.050885	0.142378	0.050885		FALSE					0.348838	0.336859
VOC	741.76_42	NA	NA	NA	NA	NA	NA	NA	NA	NA	NA	NA	NA	NA	NA	NA	NA	783.482	NA	NA	NA	403.333	NA	NA	NA	NA	NA	NA	261.871		99.7208	99.7208	99.7208	783.482	99.7208	403.333		0.127279	0.247242	0.127279		FALSE					0.397199	0.443997
VOC	741.76_53	NA	NA	NA	NA	NA	NA	NA	NA	NA	NA	NA	NA	NA	NA	NA	NA	195.634	NA	NA	NA	NA	NA	NA	NA	NA	NA	NA	NA		99.7208	99.7208	99.7208	195.634	99.7208	99.7208		0.509732	1	0.509732		FALSE					0.296845	0.317206
VOC	741.76_54	NA	NA	NA	NA	NA	NA	NA	NA	NA	NA	NA	NA	NA	NA	NA	NA	213.124	NA	NA	NA	NA	NA	NA	NA	NA	NA	NA	NA		99.7208	99.7208	99.7208	213.124	99.7208	99.7208		0.4679	1	0.4679		FALSE					0.296845	0.317206
VOC	741.76_56	NA	NA	NA	NA	NA	NA	NA	NA	NA	NA	NA	NA	NA	NA	NA	NA	158.8	NA	NA	NA	NA	NA	NA	NA	NA	NA	NA	NA		99.7208	99.7208	99.7208	158.8	99.7208	99.7208		0.627964	1	0.627964		FALSE					0.296845	0.317206
VOC	741.76_67	NA	NA	NA	NA	NA	NA	NA	NA	NA	NA	NA	NA	NA	NA	NA	NA	226.293	NA	NA	NA	NA	NA	NA	NA	NA	NA	NA	NA		99.7208	99.7208	99.7208	226.293	99.7208	99.7208		0.440672	1	0.440672		FALSE					0.296845	0.317206
VOC	741.76_70	NA	NA	NA	NA	NA	NA	NA	NA	NA	NA	NA	NA	NA	NA	NA	NA	220.95	NA	NA	NA	NA	NA	NA	NA	NA	NA	NA	NA		99.7208	99.7208	99.7208	220.95	99.7208	99.7208		0.451327	1	0.451327		FALSE					0.296845	0.317206
VOC	741.76_81	NA	NA	NA	NA	NA	NA	NA	NA	NA	NA	NA	NA	NA	NA	NA	NA	175.626	NA	NA	NA	NA	NA	NA	NA	NA	NA	NA	NA		99.7208	99.7208	99.7208	175.626	99.7208	99.7208		0.567802	1	0.567802		FALSE					0.296845	0.317206
VOC	741.85_39	NA	NA	NA	NA	NA	NA	NA	NA	NA	NA	NA	NA	NA	NA	NA	NA	1039.27	NA	NA	NA	414.008	NA	177.803	NA	NA	NA	NA	NA		99.7208	99.7208	99.7208	1039.27	99.7208	414.008		0.0959526	0.240867	0.0959526		FALSE					0.394777	0.349357
VOC	741.85_68	NA	NA	NA	NA	NA	NA	NA	NA	NA	NA	NA	NA	NA	NA	NA	NA	268.77	NA	NA	NA	NA	NA	NA	NA	NA	NA	NA	NA		99.7208	99.7208	99.7208	268.77	99.7208	99.7208		0.371027	1	0.371027		FALSE					0.296845	0.317206
VOC	741.95_55	NA	NA	NA	NA	NA	NA	NA	NA	NA	NA	NA	NA	NA	NA	NA	NA	1181.25	NA	NA	NA	460.989	NA	218.297	NA	NA	193.758	NA	238.871		99.7208	99.7208	99.7208	1181.25	99.7208	460.989		0.08442	0.216319	0.08442		FALSE					0.366354	0.380065
VOC	741.95_69	NA	NA	NA	NA	NA	NA	NA	NA	NA	NA	NA	NA	NA	330.888	NA	156.322	2098.52	159.25	NA	NA	1081.51	396.327	544.077	NA	219.814	356.698	NA	622.59		99.7208	99.7208	99.7208	2098.52	99.7208	1081.51		0.0475196	0.0922048	0.0475196		FALSE					0.153021	0.2688
VOC	741.95_79	NA	NA	NA	NA	NA	NA	NA	NA	NA	NA	NA	NA	NA	NA	NA	NA	251.776	NA	NA	NA	126.709	NA	NA	NA	NA	NA	NA	NA		99.7208	99.7208	99.7208	251.776	99.7208	126.709		0.39607	0.787007	0.39607		FALSE					0.348471	0.348345
VOC	741.95_83	NA	NA	NA	NA	NA	NA	NA	NA	NA	NA	NA	NA	NA	147.288	NA	NA	1022.77	NA	NA	NA	509.349	232.729	296.78	NA	NA	201.589	NA	318.032		99.7208	99.7208	99.7208	1022.77	99.7208	509.349		0.097501	0.195781	0.097501		FALSE					0.226159	0.290952
VOC	741.95_98	NA	NA	NA	NA	127.45	NA	NA	NA	NA	NA	NA	NA	NA	292.067	NA	NA	1942.71	NA	NA	NA	1003.24	388.52	540.57	NA	227.153	374.36	NA	545.742		99.7208	127.45	99.7208	1942.71	99.7208	1003.24		0.0513309	0.0993991	0.0513309		FALSE					0.163812	0.274575
VOC	741.96_97	NA	NA	NA	NA	NA	NA	NA	NA	NA	NA	NA	NA	NA	NA	NA	NA	154.802	NA	NA	NA	NA	NA	NA	NA	NA	NA	NA	NA		99.7208	99.7208	99.7208	154.802	99.7208	99.7208		0.644184	1	0.644184		FALSE					0.296845	0.317206
VOC	743.71_103	NA	NA	NA	NA	NA	NA	NA	NA	NA	NA	NA	NA	NA	NA	NA	NA	NA	NA	NA	NA	NA	NA	NA	NA	NA	NA	NA	NA		99.7208	99.7208	99.7208	99.7208	99.7208	99.7208		1	1	1		FALSE					NaN	NaN
VOC	745.87_59	NA	NA	NA	NA	NA	NA	NA	NA	NA	NA	NA	NA	NA	NA	NA	NA	NA	198.073	467.196	NA	NA	NA	NA	NA	NA	NA	NA	NA		99.7208	99.7208	99.7208	467.196	99.7208	99.7208		0.213445	1	0.213445		FALSE					0.148595	0.0838795
VOC	747.54_43	NA	NA	NA	NA	NA	NA	NA	NA	NA	NA	NA	NA	NA	NA	NA	NA	NA	NA	NA	NA	NA	NA	NA	NA	NA	NA	NA	NA		99.7208	99.7208	99.7208	99.7208	99.7208	99.7208		1	1	1		FALSE					NaN	NaN
VOC	747.64_55	NA	NA	NA	NA	NA	NA	NA	NA	NA	NA	NA	NA	NA	NA	NA	NA	364.094	NA	NA	NA	NA	NA	NA	NA	NA	NA	NA	NA		99.7208	99.7208	99.7208	364.094	99.7208	99.7208		0.273887	1	0.273887		FALSE					0.296845	0.317206
VOC	747.64_57	NA	NA	NA	NA	NA	NA	NA	NA	NA	NA	NA	NA	NA	NA	NA	NA	NA	NA	NA	NA	NA	NA	NA	NA	NA	NA	NA	NA		99.7208	99.7208	99.7208	99.7208	99.7208	99.7208		1	1	1		FALSE					NaN	NaN
VOC	748.42_97	NA	NA	NA	NA	NA	NA	NA	NA	NA	171.094	NA	NA	NA	NA	NA	NA	NA	NA	NA	NA	NA	NA	NA	NA	NA	NA	NA	NA		99.7208	171.094	99.7208	99.7208	99.7208	99.7208		1	0.582841	0.582841		FALSE					0.530972	0.317206
VOC	748.71_39	NA	NA	NA	NA	NA	NA	NA	NA	NA	NA	NA	NA	NA	NA	NA	NA	375.429	NA	NA	NA	NA	NA	NA	NA	NA	NA	NA	NA		99.7208	99.7208	99.7208	375.429	99.7208	99.7208		0.265618	1	0.265618		FALSE					0.296845	0.317206
VOC	748.92_58	NA	NA	NA	NA	NA	NA	NA	NA	NA	NA	NA	NA	NA	NA	NA	NA	464.571	NA	NA	NA	NA	NA	NA	NA	NA	NA	NA	NA		99.7208	99.7208	99.7208	464.571	99.7208	99.7208		0.214651	1	0.214651		FALSE					0.296845	0.317206
VOC	749.01_86	NA	NA	NA	NA	NA	NA	NA	NA	NA	NA	NA	NA	NA	124.129	NA	NA	1461.17	NA	NA	NA	NA	NA	NA	NA	NA	NA	NA	NA		99.7208	99.7208	99.7208	1461.17	99.7208	99.7208		0.0682472	1	0.0682472		FALSE					0.283055	0.320328
VOC	749.02_94	NA	NA	NA	NA	NA	NA	NA	NA	NA	NA	NA	NA	NA	NA	NA	NA	294.93	151.432	NA	NA	NA	NA	NA	NA	NA	NA	NA	NA		99.7208	99.7208	99.7208	294.93	99.7208	99.7208		0.338117	1	0.338117		FALSE					0.149556	0.0850634
VOC	749.11_31	NA	NA	NA	NA	NA	NA	NA	NA	NA	NA	NA	NA	NA	NA	NA	NA	NA	NA	NA	NA	NA	NA	NA	NA	NA	NA	NA	NA		99.7208	99.7208	99.7208	99.7208	99.7208	99.7208		1	1	1		FALSE					NaN	NaN
VOC	750.19_281	NA	NA	NA	NA	NA	NA	NA	NA	NA	NA	NA	NA	NA	NA	NA	NA	NA	NA	NA	NA	NA	NA	NA	NA	NA	NA	NA	NA		99.7208	99.7208	99.7208	99.7208	99.7208	99.7208		1	1	1		FALSE					NaN	NaN
VOC	754.31_39	NA	NA	NA	NA	NA	NA	NA	NA	NA	NA	NA	NA	NA	NA	NA	NA	NA	NA	NA	NA	NA	NA	NA	NA	NA	NA	NA	NA		99.7208	99.7208	99.7208	99.7208	99.7208	99.7208		1	1	1		FALSE					NaN	NaN
VOC	754.31_57	263.162	NA	NA	NA	NA	NA	NA	NA	NA	NA	NA	NA	NA	NA	NA	NA	NA	NA	NA	NA	NA	NA	NA	NA	NA	NA	NA	NA		99.7208	263.162	99.7208	99.7208	99.7208	99.7208		1	0.378933	0.378933		FALSE					0.530972	0.809413
VOC	754.49_55	338.83	NA	172.68	NA	NA	NA	NA	214.759	NA	NA	NA	NA	NA	NA	NA	NA	NA	NA	NA	NA	NA	NA	NA	NA	NA	NA	NA	NA		99.7208	338.83	99.7208	99.7208	99.7208	99.7208		1	0.294309	0.294309		FALSE					0.18706	0.279382
VOC	754.5_41	NA	NA	NA	NA	NA	NA	NA	248.221	NA	NA	NA	NA	NA	NA	232.085	NA	NA	NA	NA	NA	NA	NA	NA	NA	NA	NA	NA	NA		99.7208	248.221	99.7208	232.085	99.7208	99.7208		0.429673	0.401741	0.401741		FALSE					0.657983	0.710592
VOC	754.5_43	1332.99	304.993	638.052	NA	322.544	460.328	NA	844.338	NA	708.181	NA	390.451	NA	509.013	878.06	312.978	NA	NA	NA	NA	871.997	662.006	NA	NA	632.06	NA	NA	561.099		99.7208	1332.99	99.7208	878.06	99.7208	871.997		0.113569	0.0748096	0.0748096		FALSE					0.533668	0.512225
VOC	754.5_70	991.983	258.643	471.027	261.433	NA	385.854	NA	618.414	NA	486.789	NA	285.991	222.495	362.537	617.493	326.634	NA	NA	206.564	239.027	676.336	475.401	NA	289.267	407.285	224.27	NA	507.572		99.7208	991.983	99.7208	617.493	99.7208	676.336		0.147443	0.100527	0.100527		FALSE					0.732886	0.551045
VOC	754.5_71	1441.47	342.829	709.704	NA	NA	397.343	NA	929.943	235.095	824.945	NA	366.944	NA	438.22	944.906	317.929	NA	NA	289.537	NA	1000.79	819.362	211.635	NA	567.593	311.903	NA	633.597		99.7208	1441.47	99.7208	944.906	99.7208	1000.79		0.0996416	0.0691797	0.0691797		FALSE					0.547087	0.692944
VOC	757.25_281	NA	NA	NA	NA	NA	NA	NA	NA	NA	NA	NA	NA	NA	NA	NA	NA	NA	NA	NA	NA	NA	NA	NA	NA	NA	NA	NA	NA		99.7208	99.7208	99.7208	99.7208	99.7208	99.7208		1	1	1		FALSE					NaN	NaN
VOC	762.16_59	314.317	259.153	NA	229.595	364.199	254.741	286.645	250.145	292.363	272.727	286.356	269.822	322.981	NA	236.973	268.8	NA	336.65	480.965	299.322	NA	273.564	263.12	257.93	234.321	318.056	280.038	287.539		99.7208	364.199	99.7208	480.965	99.7208	318.056		0.207335	0.273808	0.207335		FALSE					0.919789	0.764914
VOC	762.34_37	NA	NA	NA	NA	NA	NA	NA	NA	NA	NA	NA	NA	NA	NA	NA	NA	160.641	NA	NA	NA	NA	NA	NA	NA	NA	NA	NA	NA		99.7208	99.7208	99.7208	160.641	99.7208	99.7208		0.620766	1	0.620766		FALSE					0.296845	0.317206
VOC	762.54_47	NA	NA	NA	NA	243.058	NA	NA	NA	NA	NA	NA	NA	NA	NA	NA	NA	806.345	NA	NA	NA	NA	NA	NA	NA	NA	NA	NA	NA		99.7208	243.058	99.7208	806.345	99.7208	99.7208		0.12367	0.410275	0.12367		FALSE					0.364463	0.369621
VOC	762.55_31	254.332	NA	271.688	163.119	546.306	215.754	201.659	NA	293.835	251.397	276.201	255.848	226.665	321.4	216.142	NA	1352.02	251.016	423.961	242.526	NA	NA	NA	NA	NA	532.971	175.769	NA		99.7208	546.306	99.7208	1352.02	99.7208	532.971		0.0737571	0.182537	0.0737571		FALSE					0.170438	0.129906
VOC	762.64_46	NA	NA	NA	NA	382.009	NA	NA	NA	217.067	NA	NA	NA	NA	166.63	NA	NA	1392.19	NA	167.93	NA	NA	NA	NA	NA	NA	NA	NA	NA		99.7208	382.009	99.7208	1392.19	99.7208	99.7208		0.0716286	0.261043	0.0716286		FALSE					0.307686	0.334555
VOC	762.74_75	NA	NA	NA	NA	324.373	NA	NA	NA	NA	NA	NA	NA	NA	134.134	NA	NA	862.806	NA	NA	NA	NA	NA	NA	NA	NA	NA	NA	NA		99.7208	324.373	99.7208	862.806	99.7208	99.7208		0.115577	0.307426	0.115577		FALSE					0.363558	0.414476
VOC	762.93_45	1230.48	495.68	1966.54	417.698	5398.75	1681.43	1019.7	874.045	2681.82	1670.48	1618.83	1794.57	479.122	1921.95	770.02	424.623	16193.2	789.861	1698.75	1375.54	1044.08	983.295	499.92	498.868	530.8	800.865	375.679	798.479		417.698	5398.75	424.623	16193.2	375.679	1044.08		0.0257946	0.078652	0.0231997		FALSE					0.330238	0.307049
VOC	762.93_74	1930.63	858.841	3030.93	731.778	8314.85	2574.13	1568.15	1294.27	4022.28	2419.48	2358.58	2669.34	687.897	2827.4	1124.59	647.746	24250.2	1433.77	2460.97	2032.82	1533.89	1449.46	804.713	909.335	957.892	1324.85	756.712	1408		731.778	8314.85	647.746	24250.2	756.712	1533.89		0.0301761	0.0779024	0.0312043		FALSE					0.352046	0.313262
VOC	762.93_73	1255.46	526.009	1961.85	468.537	5464.47	1686.95	970.025	824.818	2571.58	1571.16	1543.54	1731.92	452.444	1822.04	637.378	409.787	15895	874.25	1561.28	1307.9	963.809	881.221	493.607	499.083	503.309	764.197	415.343	930.444		468.537	5464.47	409.787	15895	415.343	963.809		0.0294769	0.0749911	0.0261303		FALSE					0.344444	0.311797
VOC	763.02_30	180.495	NA	NA	NA	695.397	NA	NA	NA	238.05	NA	NA	NA	NA	NA	NA	NA	2411.89	NA	NA	NA	NA	NA	NA	NA	NA	NA	NA	NA		99.7208	695.397	99.7208	2411.89	99.7208	99.7208		0.0413456	0.143401	0.0413456		FALSE					0.405741	0.405314
VOC	764.3_81	NA	NA	NA	NA	NA	NA	NA	NA	NA	NA	NA	NA	NA	NA	NA	NA	215.963	NA	NA	NA	160.379	220.58	280.287	NA	NA	228.752	141.783	NA		99.7208	99.7208	99.7208	215.963	99.7208	280.287		0.355781	0.355781	0.46175		FALSE					0.00707414	0.0262005
VOC	764.3_110	NA	NA	NA	NA	NA	NA	NA	NA	NA	NA	NA	NA	NA	NA	NA	NA	177.794	NA	NA	NA	NA	144.44	208.802	NA	NA	180.436	NA	NA		99.7208	99.7208	99.7208	177.794	99.7208	208.802		0.477586	0.477586	0.560879		FALSE					0.0834982	0.260631
VOC	764.31_56	666.327	284.48	575.718	247.27	1403.94	464.677	302.806	495.491	645.624	549.599	NA	453.89	234.325	444.379	548.018	181.495	4007.28	236.032	391.959	333.81	492.984	408.114	204.135	255.486	265.458	235.745	205.083	359.878		99.7208	1403.94	181.495	4007.28	204.135	492.984		0.0248849	0.129276	0.0509411		FALSE					0.405736	0.440702
VOC	764.31_67	NA	NA	NA	NA	NA	NA	NA	NA	NA	NA	NA	NA	NA	NA	NA	NA	NA	NA	NA	NA	NA	165.606	179.471	NA	139.817	171.946	NA	NA		99.7208	99.7208	99.7208	99.7208	99.7208	179.471		0.555638	0.555638	1		FALSE					0.00198178	0.0347117
VOC	764.31_79	NA	NA	NA	NA	NA	NA	NA	NA	NA	NA	NA	NA	NA	NA	NA	NA	328.77	NA	NA	NA	164.049	209.588	264.947	NA	187.157	NA	143.784	NA		99.7208	99.7208	99.7208	328.77	99.7208	264.947		0.303314	0.37638	0.303314		FALSE					0.0711783	0.0994687
VOC	764.31_95	NA	NA	NA	NA	NA	NA	NA	NA	NA	NA	NA	NA	NA	NA	NA	NA	188.121	NA	NA	NA	174.885	173.927	269.118	NA	NA	247.065	147.275	NA		99.7208	99.7208	99.7208	188.121	99.7208	269.118		0.370547	0.370547	0.530089		FALSE					0.00392708	0.0316444
VOC	764.41_44	297.5	NA	345.204	NA	705.06	213.258	188.822	201.273	NA	NA	219.715	256.496	NA	NA	210.443	NA	1629.63	NA	NA	239.699	233.092	206.067	NA	NA	NA	NA	NA	211.52		99.7208	705.06	99.7208	1629.63	99.7208	233.092		0.0611922	0.141436	0.0611922		FALSE					0.511417	0.429666
VOC	764.51_53	191.496	NA	NA	NA	NA	NA	NA	NA	NA	154.769	NA	NA	NA	NA	NA	NA	522.39	NA	NA	NA	211.71	204.735	NA	NA	133.653	NA	NA	NA		99.7208	191.496	99.7208	522.39	99.7208	211.71		0.190893	0.471025	0.190893		FALSE					0.58703	0.456925
VOC	764.6_58	NA	NA	NA	NA	NA	NA	NA	NA	NA	NA	NA	NA	NA	NA	218.277	NA	307.761	NA	NA	NA	216.558	NA	NA	NA	NA	NA	NA	NA		99.7208	99.7208	99.7208	307.761	99.7208	216.558		0.32402	0.46048	0.32402		FALSE					0.187514	0.506875
VOC	764.7_42	2189.11	667.588	1234.26	687.13	493.46	473.974	281.636	1436.93	348.998	1353.58	441.741	566.324	612.708	543.025	1701.18	469.617	1252.89	197.433	376.363	476.256	1621.06	1029.54	458.241	669.857	745.078	516.383	407.989	1167		281.636	2189.11	197.433	1701.18	407.989	1621.06		0.165553	0.0901889	0.186372		FALSE					0.819935	0.866619
VOC	764.7_57	6253.69	2412.89	3623.24	2184.7	3096.92	2100.54	1212.1	4133.39	1646.19	3936.67	1902.71	1993.86	1965.93	2328.48	4954.69	1573.84	8742.24	770.65	1933.58	1651.43	4619.01	3121.73	1361.61	2104.64	2524.5	1532.73	1298.28	3465.44		1212.1	6253.69	770.65	8742.24	1298.28	4619.01		0.138648	0.123231	0.148506		FALSE					0.848255	0.947538
VOC	764.7_72	218.993	NA	NA	NA	NA	NA	NA	154.156	NA	160.257	NA	NA	NA	NA	161.794	NA	NA	NA	232.2	NA	159.221	NA	NA	NA	NA	NA	NA	NA		99.7208	218.993	99.7208	232.2	99.7208	159.221		0.42946	0.455362	0.42946		FALSE					0.65727	0.905289
VOC	764.7_114	358.328	NA	171.843	NA	NA	NA	NA	243.881	NA	208.746	NA	NA	NA	NA	274.249	NA	NA	NA	NA	NA	245.425	156.766	NA	NA	NA	NA	NA	205.867		99.7208	358.328	99.7208	274.249	99.7208	245.425		0.363614	0.278294	0.278294		FALSE					0.714174	0.834426
VOC	764.89_41	2435.95	932.472	1289.23	825.771	413.515	730.226	358.63	1568.65	343.941	1415.87	519.021	446.747	694.385	769.722	1950.96	598.27	404.232	NA	NA	487.242	1826.26	1244.46	602.893	666.585	1052.89	585.534	413.311	1291.49		343.941	2435.95	99.7208	1950.96	413.311	1826.26		0.176294	0.0409372	0.169672		FALSE					0.452992	0.270243
VOC	764.89_43	5766.04	1962.4	3041.4	1882.48	1195.19	1632.88	638.626	3782.39	874.73	3328.21	1336.55	1459.03	1528.12	1839.94	4525.04	1431.7	NA	422.011	NA	1202.66	3857.58	2689.7	1110.52	1587.97	2309.19	1250.93	977.206	3064.27		638.626	5766.04	99.7208	4525.04	977.206	3857.58		0.141132	0.0172945	0.169476		FALSE					0.3824	0.238081
VOC	764.89_54	NA	NA	NA	NA	NA	NA	NA	NA	NA	NA	NA	NA	NA	NA	NA	NA	140.307	NA	NA	NA	140.705	NA	NA	NA	NA	NA	NA	NA		99.7208	99.7208	99.7208	140.307	99.7208	140.705		0.70872	0.70872	0.710735		FALSE					0.475772	0.415224
VOC	764.89_70	NA	NA	NA	NA	NA	NA	NA	NA	NA	NA	NA	NA	NA	NA	NA	NA	NA	NA	NA	NA	NA	NA	NA	NA	NA	NA	NA	NA		99.7208	99.7208	99.7208	99.7208	99.7208	99.7208		1	1	1		FALSE					NaN	NaN
VOC	764.89_77	NA	NA	NA	NA	NA	NA	NA	NA	NA	NA	NA	NA	NA	NA	NA	NA	NA	NA	NA	NA	NA	NA	NA	NA	NA	NA	NA	NA		99.7208	99.7208	99.7208	99.7208	99.7208	99.7208		1	1	1		FALSE					NaN	NaN
VOC	764.89_99	1080.15	429.144	589.041	369.891	183.594	309.885	NA	707.332	160.154	646.881	276.18	303.333	346.696	300.555	837.605	282.978	NA	NA	282.684	235.871	740.923	522.859	NA	357.009	386.447	280.925	219.742	558.408		99.7208	1080.15	99.7208	837.605	99.7208	740.923		0.119055	0.0923214	0.0923214		FALSE					0.57912	0.537976
VOC	764.9_55	1271.45	495.832	850.401	388.379	1602.38	548.976	381.813	807.617	820.609	834.799	573.332	612.122	443.374	579.845	719.163	378.646	4716.86	269.853	698.895	469.913	1116.68	656.029	580.598	488.363	561.783	412.538	319.036	754.281		381.813	1602.38	269.853	4716.86	319.036	1116.68		0.0809464	0.168408	0.0676373		FALSE					0.596517	0.548075
VOC	765.09_39	784.994	260.97	348.016	NA	NA	NA	NA	419.89	NA	416.648	168.249	171.413	195.011	NA	582.86	221.313	228.282	NA	524.724	160.081	738.763	390.924	251.622	276.422	287.972	NA	NA	338.544		99.7208	784.994	99.7208	582.86	99.7208	738.763		0.134984	0.127034	0.127034		FALSE					0.826429	0.736951
VOC	765.09_98	391.993	174.327	229.847	158.292	NA	NA	NA	288.322	NA	261.883	NA	NA	NA	154.615	339.07	138.821	453.565	NA	NA	NA	669.228	325.177	276.956	NA	191.816	149.948	NA	297.876		99.7208	391.993	99.7208	453.565	99.7208	669.228		0.149009	0.149009	0.21986		FALSE					0.352729	0.419473
VOC	765.68_69	216.827	NA	NA	NA	NA	NA	NA	NA	NA	NA	NA	NA	NA	NA	177.963	NA	NA	NA	NA	NA	342.456	161.904	167.631	NA	NA	NA	NA	NA		99.7208	216.827	99.7208	177.963	99.7208	342.456		0.291193	0.291193	0.45991		FALSE					0.259068	0.073293
VOC	766.08_193	370.654	419.655	312.528	315.407	329.206	341.214	311.301	328.117	312.624	296.028	526.038	275.675	299.65	436.383	336.775	353.983	327.233	320.502	300.402	324.472	329.438	388.158	300.767	365.58	332.633	375.065	375.188	329.001		275.675	526.038	299.65	436.383	300.767	388.158		0.631727	0.569636	0.57176		FALSE					0.900739	0.928737
VOC	766.18_83	NA	NA	NA	NA	NA	NA	NA	NA	NA	NA	NA	NA	NA	NA	NA	NA	214.624	NA	NA	NA	252.585	NA	227.64	NA	NA	NA	NA	NA		99.7208	99.7208	99.7208	214.624	99.7208	252.585		0.3948	0.3948	0.46463		FALSE					0.188647	0.0568363
VOC	766.27_85	744.312	215.001	452.2	207.272	185.423	345.712	NA	512.946	NA	421.636	NA	249.852	223.509	377.063	695.81	306.126	NA	NA	425.083	248.704	546.2	564.348	NA	309.553	416.765	210.261	NA	331.859		99.7208	744.312	99.7208	695.81	99.7208	564.348		0.143316	0.133977	0.133977		FALSE					0.975677	0.58367
VOC	766.27_194	NA	NA	NA	NA	NA	NA	NA	NA	NA	NA	NA	NA	NA	NA	NA	NA	NA	NA	NA	NA	NA	NA	NA	NA	NA	NA	NA	NA		99.7208	99.7208	99.7208	99.7208	99.7208	99.7208		1	1	1		FALSE					NaN	NaN
VOC	767.05_207	NA	250.294	278.695	NA	257.554	248.066	NA	NA	NA	NA	NA	NA	267.988	189.441	300.616	NA	255.263	291.878	NA	NA	NA	366.512	283.79	251.781	NA	NA	233.73	NA		99.7208	278.695	99.7208	300.616	99.7208	366.512		0.27208	0.27208	0.331721		FALSE					0.452565	0.18639
VOC	767.45_40	NA	NA	NA	195.764	NA	NA	NA	NA	NA	NA	NA	NA	NA	NA	NA	NA	NA	NA	NA	NA	NA	NA	NA	NA	NA	NA	NA	NA		99.7208	195.764	99.7208	99.7208	99.7208	99.7208		1	0.509392	0.509392		FALSE					0.530972	0.809413
VOC	767.84_53	NA	NA	NA	NA	NA	NA	NA	NA	NA	NA	NA	NA	NA	NA	NA	NA	NA	NA	NA	NA	NA	NA	NA	NA	NA	NA	NA	NA		99.7208	99.7208	99.7208	99.7208	99.7208	99.7208		1	1	1		FALSE					NaN	NaN
VOC	767.84_84	184.824	NA	NA	NA	NA	NA	NA	NA	NA	NA	NA	NA	NA	NA	193.277	NA	NA	NA	254.881	NA	NA	NA	NA	NA	NA	NA	NA	NA		99.7208	184.824	99.7208	254.881	99.7208	99.7208		0.391245	0.539544	0.391245		FALSE					0.200307	0.608897
VOC	768.03_43	4838.22	2064.41	2339.18	1579.24	NA	NA	768.794	3067.05	735.89	2823.28	1072.36	1665.7	1650.53	NA	NA	NA	NA	515.365	3965.39	NA	NA	NA	NA	1464.33	NA	1341.21	1054.99	NA		99.7208	4838.22	99.7208	3965.39	99.7208	1464.33		0.0251478	0.020611	0.020611		FALSE					0.079545	0.353225
VOC	768.04_41	NA	NA	NA	NA	NA	NA	NA	NA	NA	NA	NA	NA	NA	NA	NA	NA	NA	NA	1026.04	NA	NA	NA	NA	NA	NA	NA	NA	NA		99.7208	99.7208	99.7208	1026.04	99.7208	99.7208		0.0971904	1	0.0971904		FALSE					0.296845	0.317206
VOC	768.04_70	3195.12	1506.92	1631.62	1084.04	519.795	950.633	674.639	1994.44	547.614	1847.55	747.07	1159.31	1325.87	1016.68	2295.31	1085.72	421.25	357.872	3442.14	822.564	1921.92	1372.22	797.843	1200.88	1452.02	847.941	766.335	1535.22		519.795	3195.12	357.872	3442.14	766.335	1921.92		0.151009	0.112006	0.222633		FALSE					0.957132	0.975122
VOC	768.04_71	3381.74	1558.76	1647.78	1121.99	464.14	850.485	581.133	2071.89	527.796	2037.95	566.809	1134.33	1220.91	927.792	2346.85	920.227	359.638	294.204	3569.89	680.781	2070.5	1481.32	723.866	1127.46	1536.51	846.593	720.683	1583.89		464.14	3381.74	294.204	3569.89	720.683	2070.5		0.130015	0.086998	0.201878		FALSE					0.985053	0.984367
VOC	768.22_42	NA	NA	NA	NA	NA	NA	NA	NA	NA	NA	NA	NA	NA	NA	NA	NA	NA	NA	452.313	NA	NA	NA	NA	NA	NA	NA	NA	NA		99.7208	99.7208	99.7208	452.313	99.7208	99.7208		0.220469	1	0.220469		FALSE					0.296845	0.317206
VOC	768.23_114	NA	NA	NA	NA	NA	NA	NA	NA	NA	NA	NA	NA	NA	NA	NA	NA	NA	NA	214.201	NA	NA	NA	NA	NA	NA	NA	NA	NA		99.7208	99.7208	99.7208	214.201	99.7208	99.7208		0.465549	1	0.465549		FALSE					0.296845	0.317206
VOC	771.86_45	NA	NA	NA	NA	NA	NA	NA	NA	NA	NA	NA	NA	NA	NA	NA	NA	NA	NA	NA	NA	NA	NA	NA	NA	NA	938.799	NA	NA		99.7208	99.7208	99.7208	99.7208	99.7208	938.799		0.106222	0.106222	1		FALSE					0.296845	0.317206
VOC	773.13_73	NA	NA	NA	NA	NA	NA	NA	NA	NA	NA	NA	NA	NA	NA	NA	NA	NA	NA	NA	NA	NA	NA	NA	NA	NA	NA	NA	NA		99.7208	99.7208	99.7208	99.7208	99.7208	99.7208		1	1	1		FALSE					NaN	NaN
VOC	774.5_59	NA	NA	NA	NA	NA	NA	NA	NA	NA	NA	NA	NA	173.318	NA	269.786	NA	NA	NA	NA	NA	303.625	342.509	NA	NA	NA	220.429	135.448	215.03		99.7208	99.7208	99.7208	269.786	99.7208	342.509		0.291148	0.291148	0.36963		FALSE					0.0122314	0.0458511
VOC	776.86_86	177.829	NA	NA	NA	NA	NA	NA	NA	NA	NA	NA	NA	NA	NA	NA	NA	NA	NA	NA	NA	NA	NA	NA	NA	NA	NA	NA	NA		99.7208	177.829	99.7208	99.7208	99.7208	99.7208		1	0.560767	0.560767		FALSE					0.530972	0.809413
VOC	776.96_69	NA	NA	NA	NA	NA	NA	NA	NA	NA	NA	NA	NA	NA	NA	NA	NA	NA	NA	NA	NA	NA	NA	NA	NA	NA	NA	NA	NA		99.7208	99.7208	99.7208	99.7208	99.7208	99.7208		1	1	1		FALSE					NaN	NaN
VOC	777.05_39	324.16	NA	NA	NA	NA	NA	NA	NA	NA	NA	NA	NA	NA	NA	NA	NA	NA	NA	NA	NA	NA	NA	NA	NA	NA	NA	NA	NA		99.7208	324.16	99.7208	99.7208	99.7208	99.7208		1	0.307629	0.307629		FALSE					0.530972	0.809413
VOC	777.05_43	2851.78	728.111	1254.25	730.125	346.367	314.03	NA	1590.04	384.595	1524.18	1180.46	640.474	NA	679.957	1342.07	484.967	NA	NA	NA	412.928	1879.25	956.572	NA	NA	653.928	NA	NA	1460.93		99.7208	2851.78	99.7208	1342.07	99.7208	1879.25		0.0530641	0.0349679	0.0349679		FALSE					0.207176	0.540685
VOC	777.05_55	483.319	NA	212.179	NA	NA	NA	NA	242.717	NA	233.577	NA	NA	NA	NA	NA	NA	NA	NA	NA	NA	292.085	NA	NA	NA	NA	NA	NA	219.352		99.7208	483.319	99.7208	99.7208	99.7208	292.085		0.34141	0.206325	0.206325		FALSE					0.283217	0.672064
VOC	777.05_84	1425.79	512.973	722.874	492.019	184.258	284.226	196.662	855.285	228.592	831.815	585.832	350.609	401.835	332.232	796.797	285.968	NA	NA	366.616	267.695	1193.73	555.337	297.969	385.627	405.941	253.262	230.731	835.773		184.258	1425.79	99.7208	796.797	230.731	1193.73		0.154354	0.0699406	0.161827		FALSE					0.302162	0.525798
VOC	777.06_41	1539.8	519.142	718.216	476.024	190.429	292.395	NA	850.107	257.06	871.953	618.806	331.145	383.51	381.375	747.804	264.65	NA	NA	NA	244.201	1018.13	519.707	265.793	259.743	372.116	NA	NA	733.279		99.7208	1539.8	99.7208	747.804	99.7208	1018.13		0.0979446	0.0647623	0.0647623		FALSE					0.215927	0.382368
VOC	777.06_42	238.828	NA	NA	NA	NA	NA	NA	NA	NA	NA	NA	NA	NA	NA	NA	NA	NA	NA	NA	NA	NA	NA	NA	NA	NA	NA	NA	NA		99.7208	238.828	99.7208	99.7208	99.7208	99.7208		1	0.417543	0.417543		FALSE					0.530972	0.809413
VOC	777.06_56	1708.48	507.463	893.243	475.208	240.235	359.876	238.487	930.27	262.037	1075.38	653.962	386.119	384.672	391.039	832.615	301.299	NA	NA	371.125	298.347	1151.37	627.76	NA	377.531	355.952	245.225	NA	907.625		238.487	1708.48	99.7208	832.615	99.7208	1151.37		0.207133	0.0583682	0.0583682		FALSE					0.234523	0.533841
VOC	777.06_57	2756.26	974.269	1344.25	885.226	432.838	606.769	402.804	1657.36	414.051	1632.26	1236.77	728.087	675.019	865.265	1429	483.459	NA	262.565	617.294	491.907	1860.76	1069.02	454.751	685.396	790.567	394.904	339.343	1519.19		402.804	2756.26	99.7208	1429	339.343	1860.76		0.216473	0.0361798	0.123117		FALSE					0.227473	0.45673
VOC	777.06_71	NA	NA	NA	NA	NA	NA	NA	NA	NA	NA	NA	NA	NA	NA	NA	NA	NA	NA	NA	NA	NA	NA	NA	NA	NA	NA	NA	NA		99.7208	99.7208	99.7208	99.7208	99.7208	99.7208		1	1	1		FALSE					NaN	NaN
VOC	777.06_85	2516.44	913.941	1315.91	794.61	366.026	563.788	360.49	1471.97	431.206	1552.65	1078.06	639.287	731.862	704.609	1366.14	488.282	NA	233.725	638.999	514.055	1795.42	985.099	458.773	677.41	630.406	471.868	387.838	1412.17		360.49	2516.44	99.7208	1366.14	387.838	1795.42		0.200783	0.0396277	0.154122		FALSE					0.279383	0.506851
VOC	777.15_114	145.329	NA	NA	NA	NA	NA	NA	NA	NA	NA	NA	NA	NA	NA	NA	NA	NA	NA	NA	NA	NA	NA	NA	NA	NA	NA	NA	NA		99.7208	145.329	99.7208	99.7208	99.7208	99.7208		1	0.686171	0.686171		FALSE					0.530972	0.809413
VOC	780.97_73	NA	NA	NA	NA	NA	NA	NA	NA	NA	NA	NA	NA	NA	NA	NA	NA	NA	NA	NA	NA	NA	NA	NA	NA	NA	NA	NA	NA		99.7208	99.7208	99.7208	99.7208	99.7208	99.7208		1	1	1		FALSE					NaN	NaN
VOC	781.77_53	NA	NA	NA	NA	NA	NA	NA	NA	NA	NA	NA	NA	NA	NA	NA	NA	NA	NA	NA	NA	720.204	NA	NA	NA	NA	NA	NA	NA		99.7208	99.7208	99.7208	99.7208	99.7208	720.204		0.138462	0.138462	1		FALSE					0.296845	0.317206
VOC	782.15_52	NA	NA	NA	NA	NA	NA	NA	NA	NA	NA	NA	NA	NA	NA	NA	NA	NA	NA	NA	NA	237.925	NA	NA	NA	NA	NA	NA	NA		99.7208	99.7208	99.7208	99.7208	99.7208	237.925		0.419127	0.419127	1		FALSE					0.296845	0.317206
VOC	782.15_80	NA	NA	163.844	NA	724.371	NA	NA	NA	202.444	181.432	NA	NA	NA	NA	NA	NA	231.447	239.869	243.824	NA	2035.34	163.256	473.922	272.596	485.453	NA	NA	NA		99.7208	724.371	99.7208	243.824	99.7208	2035.34		0.0489946	0.0489946	0.137665		FALSE					0.165289	0.154586
VOC	786.28_85	NA	NA	NA	NA	NA	NA	NA	NA	NA	NA	NA	NA	NA	NA	NA	NA	NA	NA	NA	NA	NA	NA	NA	NA	NA	NA	NA	NA		99.7208	99.7208	99.7208	99.7208	99.7208	99.7208		1	1	1		FALSE					NaN	NaN
VOC	786.86_88	NA	137.824	317.854	NA	747.378	NA	NA	319.458	452.524	396.174	NA	298.009	NA	169.453	NA	NA	159.631	353.663	161.92	NA	290.079	177.592	318.782	984.477	526.099	875.162	NA	917.598		99.7208	747.378	99.7208	353.663	99.7208	984.477		0.101293	0.101293	0.133427		FALSE					0.0124522	0.0884224
VOC	787.05_45	NA	NA	2969.56	NA	8130.68	NA	1212.75	3169.37	4041.12	3540.76	NA	2880.17	NA	NA	NA	NA	NA	8381.12	14974.4	NA	2766.43	1697.05	3167.74	9439.12	4703.62	7829.79	NA	8986.28		99.7208	8130.68	99.7208	14974.4	99.7208	9439.12		0.00665944	0.0105646	0.00665944		FALSE					0.341413	0.227177
VOC	787.25_73	NA	NA	NA	NA	NA	NA	NA	NA	NA	NA	NA	NA	NA	NA	NA	NA	NA	260.522	466.868	NA	NA	NA	NA	NA	NA	NA	NA	215.853		99.7208	99.7208	99.7208	466.868	99.7208	215.853		0.213595	0.461985	0.213595		FALSE					0.160222	0.0588008
VOC	787.26_211	NA	NA	NA	NA	NA	NA	NA	NA	NA	NA	NA	NA	NA	NA	NA	NA	NA	NA	NA	NA	NA	NA	NA	NA	NA	NA	NA	NA		99.7208	99.7208	99.7208	99.7208	99.7208	99.7208		1	1	1		FALSE					NaN	NaN
VOC	787.45_32	1431.43	1426.52	1495.75	1324.61	1423.42	1423.62	1328.76	1421.97	1440.7	1522.92	1441.1	1443.34	1496.25	1489.99	1510.39	1507.7	1594.34	1455.79	1454.85	1460.09	1618.96	1336.43	1580.95	1384.65	1372.4	2207.4	1411.67	1434.62		1324.61	1522.92	1454.85	1594.34	1336.43	2207.4		0.600077	0.659077	0.838234		FALSE					0.274798	0.556205
VOC	787.65_60	NA	NA	NA	NA	NA	NA	NA	NA	NA	NA	NA	NA	NA	NA	NA	NA	NA	NA	632.554	NA	NA	NA	NA	NA	NA	NA	NA	NA		99.7208	99.7208	99.7208	632.554	99.7208	99.7208		0.157648	1	0.157648		FALSE					0.296845	0.317206
VOC	787.84_59	NA	NA	NA	NA	NA	NA	NA	NA	NA	NA	NA	NA	NA	NA	NA	NA	NA	NA	NA	NA	NA	NA	NA	NA	NA	NA	NA	NA		99.7208	99.7208	99.7208	99.7208	99.7208	99.7208		1	1	1		FALSE					NaN	NaN
VOC	787.84_52	NA	NA	NA	NA	NA	NA	NA	NA	NA	NA	NA	NA	NA	NA	NA	NA	NA	NA	540.005	NA	NA	NA	NA	NA	NA	NA	NA	NA		99.7208	99.7208	99.7208	540.005	99.7208	99.7208		0.184667	1	0.184667		FALSE					0.296845	0.317206
VOC	787.85_30	NA	NA	NA	NA	NA	NA	NA	NA	NA	NA	NA	NA	NA	NA	NA	NA	NA	NA	683.604	NA	NA	NA	NA	NA	NA	NA	NA	NA		99.7208	99.7208	99.7208	683.604	99.7208	99.7208		0.145875	1	0.145875		FALSE					0.296845	0.317206
VOC	787.85_50	NA	NA	NA	NA	NA	NA	NA	NA	NA	NA	NA	NA	NA	NA	NA	NA	NA	633.583	1506.08	NA	NA	NA	NA	NA	NA	NA	NA	NA		99.7208	99.7208	99.7208	1506.08	99.7208	99.7208		0.0662122	1	0.0662122		FALSE					0.116664	0.0484859
VOC	787.65_72	NA	NA	NA	NA	NA	NA	NA	NA	NA	NA	NA	NA	NA	NA	NA	NA	NA	172.23	336.651	NA	NA	NA	NA	NA	NA	NA	NA	NA		99.7208	99.7208	99.7208	336.651	99.7208	99.7208		0.296214	1	0.296214		FALSE					0.136105	0.0690859
VOC	788.43_87	NA	NA	NA	NA	NA	NA	NA	NA	NA	NA	NA	NA	NA	NA	NA	NA	NA	NA	255.854	NA	NA	NA	NA	NA	NA	NA	NA	NA		99.7208	99.7208	99.7208	255.854	99.7208	99.7208		0.389757	1	0.389757		FALSE					0.296845	0.317206
VOC	787.85_57	NA	NA	NA	NA	NA	NA	NA	NA	NA	NA	NA	NA	NA	NA	NA	NA	NA	10393.7	23883.4	NA	NA	NA	NA	NA	NA	NA	NA	NA		99.7208	99.7208	99.7208	23883.4	99.7208	99.7208		0.00417531	1	0.00417531		FALSE					0.105697	0.0382989
VOC	789.21_55	2407.62	3207.07	4156.8	1579.23	17050.1	3382.7	1730.92	4108.6	3794.01	3661.51	4136.82	4959.7	4859.79	6290.34	3288.79	7706.78	6008.19	45246.7	104182	2769.91	2522.65	2616.22	4779.04	1082.43	2932.68	1341.62	1724.58	2585.31		1579.23	17050.1	2769.91	104182	1082.43	4779.04		0.0151584	0.162457	0.0103899		FALSE					0.0807907	0.0424598
VOC	792.95_41	2792.25	3544.1	4516.98	2466.27	12180.7	3734.24	2252.71	4587.04	4185.34	4379.67	4974.52	5846.65	5962.59	6389.16	4284.54	8997.75	4982.66	27296.6	61546.9	2772.5	1792.02	1894.57	3085.27	819.643	1892.49	1212.88	1406.63	1533		2252.71	12180.7	2772.5	61546.9	819.643	3085.27		0.0366015	0.227613	0.0133174		FALSE					0.0437211	0.0426593
VOC	787.85_56	NA	NA	NA	NA	NA	NA	NA	NA	NA	NA	NA	NA	NA	NA	NA	NA	NA	5123.25	11553.4	NA	NA	NA	NA	NA	NA	NA	NA	NA		99.7208	99.7208	99.7208	11553.4	99.7208	99.7208		0.0086313	1	0.0086313		FALSE					0.104641	0.0373761
VOC	788.23_43	1453.34	1643.62	2841.3	1297.47	11845.1	2261.62	1257.57	3372.04	3754.82	4703.83	2266.43	3422.09	2610.33	4125.13	2190.51	4577.6	3694.31	26112.2	56841.6	1751.61	2074.93	2065.36	3875.31	6110.51	3930.38	5378.82	1355.96	6368.72		1257.57	11845.1	1751.61	56841.6	1355.96	6368.72		0.0221241	0.147876	0.0238551		FALSE					0.13706	0.0626138
VOC	788.63_42	1579.3	2084.55	2720.83	1029.02	11626.5	2329.43	1140.11	2804.31	2553.79	2602.41	2721.73	3342.8	3100.67	3976.54	2412.1	5044.16	3863.27	30058.7	69131.7	1804.74	1606.51	1854.22	3179.03	1012.71	2029.12	1165.3	1235.67	1689.86		1029.02	11626.5	1804.74	69131.7	1012.71	3179.03		0.014885	0.155226	0.014649		FALSE					0.0845426	0.0441674
VOC	788.23_31	NA	NA	NA	NA	NA	NA	NA	NA	NA	NA	NA	NA	NA	NA	NA	1750.92	NA	10478.2	24247.6	NA	NA	606.024	NA	NA	663.436	306.264	NA	NA		99.7208	99.7208	99.7208	24247.6	99.7208	663.436		0.00411261	0.15031	0.00411261		FALSE					0.0882126	0.0435542
VOC	792.94_39	843.466	1002.54	1490.59	743.831	4503.58	1197.51	694.186	1339.69	1236.56	1524.28	1416.6	1973.42	1593.78	1797.13	1416.65	2497.17	2107.78	11029.9	24852.2	970.257	782.86	872.314	1290.7	996.507	814.095	590.847	542.942	757.74		694.186	4503.58	970.257	24852.2	542.942	1290.7		0.0279326	0.215441	0.0218468		FALSE					0.068136	0.0384592
VOC	803.51_31	973.298	1153.85	1538.33	739.629	3993.29	1132.58	674.139	1457.06	1392.15	1581.62	1615.47	1867.2	1824.35	1963.37	1381.28	2774.34	1839.19	8512.29	19094.9	921.879	662.036	630.969	990.997	1889.61	614.628	2985.8	465.417	566.562		674.139	3993.29	921.879	19094.9	465.417	2985.8		0.0353047	0.230857	0.0243739		FALSE					0.0695619	0.0564285
VOC	787.85_47	NA	NA	NA	NA	NA	NA	NA	NA	NA	NA	NA	NA	NA	NA	NA	NA	NA	537.035	1202.49	NA	NA	NA	NA	NA	NA	NA	NA	NA		99.7208	99.7208	99.7208	1202.49	99.7208	99.7208		0.0829284	1	0.0829284		FALSE					0.112915	0.0448819
VOC	787.85_67	NA	NA	NA	NA	NA	NA	NA	NA	NA	NA	NA	NA	NA	NA	NA	NA	NA	NA	642.269	NA	NA	NA	NA	NA	NA	NA	NA	NA		99.7208	99.7208	99.7208	642.269	99.7208	99.7208		0.155263	1	0.155263		FALSE					0.296845	0.317206
VOC	787.94_33	NA	NA	NA	NA	NA	NA	NA	NA	NA	NA	NA	NA	NA	NA	NA	NA	NA	NA	185.374	NA	NA	NA	NA	NA	NA	NA	NA	NA		99.7208	99.7208	99.7208	185.374	99.7208	99.7208		0.537944	1	0.537944		FALSE					0.296845	0.317206
VOC	789.22_100	NA	NA	NA	NA	NA	130.454	NA	NA	218.097	426.169	NA	NA	NA	NA	NA	NA	NA	NA	NA	NA	195.088	NA	NA	NA	NA	NA	NA	NA		99.7208	426.169	99.7208	99.7208	99.7208	195.088		0.511158	0.233993	0.233993		FALSE					0.403074	0.0855357
VOC	789.41_85	NA	NA	NA	NA	NA	176.768	NA	NA	229.405	468.466	NA	NA	NA	NA	NA	NA	NA	NA	NA	NA	NA	NA	NA	NA	NA	NA	NA	NA		99.7208	468.466	99.7208	99.7208	99.7208	99.7208		1	0.212867	0.212867		FALSE					0.241821	0.075564
VOC	790.19_71	755.825	283.824	513.867	210.605	848.048	NA	NA	596.978	210.975	534.592	NA	304.454	261.501	352.109	504.878	NA	266.434	2092.1	4849.45	NA	615.067	477.427	219.955	NA	316.787	NA	NA	341.888		99.7208	848.048	99.7208	4849.45	99.7208	615.067		0.0205633	0.117589	0.0205633		FALSE					0.175403	0.0926715
VOC	792.75_58	245.993	285.644	387.729	NA	1009.7	426.662	274.009	427.549	583.89	1157.2	502.417	459.79	556.345	626.518	524.071	716.081	NA	1774.08	3861.94	NA	701.972	270.092	326.423	385.965	247.33	470.333	NA	332.535		99.7208	1157.2	99.7208	3861.94	99.7208	701.972		0.0258214	0.0861742	0.0258214		FALSE					0.136398	0.204833
VOC	787.74_49	NA	NA	NA	NA	NA	NA	NA	NA	NA	NA	NA	NA	NA	NA	NA	NA	NA	NA	265.853	NA	NA	NA	NA	NA	NA	NA	NA	NA		99.7208	99.7208	99.7208	265.853	99.7208	99.7208		0.375097	1	0.375097		FALSE					0.296845	0.317206
VOC	790.38_113	176.829	NA	NA	NA	NA	NA	NA	NA	NA	NA	NA	NA	NA	NA	NA	NA	NA	NA	NA	NA	NA	NA	NA	NA	NA	NA	NA	NA		99.7208	176.829	99.7208	99.7208	99.7208	99.7208		1	0.563938	0.563938		FALSE					0.530972	0.809413
VOC	790.58_69	NA	NA	NA	NA	915.718	NA	NA	NA	168.649	183.774	NA	298.645	NA	474.732	226.306	456.953	NA	2630.65	5837.33	191.219	NA	NA	NA	NA	NA	NA	NA	NA		99.7208	915.718	99.7208	5837.33	99.7208	99.7208		0.0170833	0.108899	0.0170833		FALSE					0.0732496	0.0467492
VOC	790.58_74	275.162	NA	259.18	422.542	854.479	244.247	234.476	877.871	335.622	232.574	1171.52	209.71	170.65	238.271	NA	NA	508.357	NA	NA	155.572	NA	181.412	NA	NA	NA	NA	NA	NA		99.7208	1171.52	99.7208	508.357	99.7208	181.412		0.196163	0.0851208	0.0851208		FALSE					0.0125045	0.124392
VOC	790.98_68	NA	NA	NA	NA	NA	NA	NA	NA	NA	NA	NA	NA	NA	NA	NA	NA	NA	NA	288.503	NA	NA	NA	NA	NA	NA	NA	NA	NA		99.7208	99.7208	99.7208	288.503	99.7208	99.7208		0.345649	1	0.345649		FALSE					0.296845	0.317206
VOC	791.18_67	NA	NA	NA	NA	199.093	NA	NA	NA	183.148	NA	NA	NA	NA	423.05	210.449	187.151	275.94	329.17	485.229	201.877	NA	NA	NA	NA	NA	NA	NA	NA		99.7208	199.093	99.7208	485.229	99.7208	99.7208		0.205513	0.500875	0.205513		FALSE					4.30292e-05	0.00049726
VOC	791.28_72	NA	NA	NA	NA	NA	NA	NA	NA	NA	NA	NA	NA	NA	NA	NA	NA	NA	NA	NA	NA	NA	NA	NA	NA	NA	NA	NA	NA		99.7208	99.7208	99.7208	99.7208	99.7208	99.7208		1	1	1		FALSE					NaN	NaN
VOC	791.37_81	NA	NA	NA	NA	NA	NA	NA	NA	NA	NA	NA	NA	NA	NA	NA	NA	NA	NA	NA	NA	NA	NA	NA	NA	NA	NA	NA	NA		99.7208	99.7208	99.7208	99.7208	99.7208	99.7208		1	1	1		FALSE					NaN	NaN
VOC	791.37_98	338.491	208.992	178.349	214.771	190.757	165.61	188.812	323.146	363.948	266.394	197.728	247.687	NA	1041.18	539.381	344.645	662.86	419.974	206.9	358.458	NA	NA	NA	NA	NA	NA	NA	NA		165.61	363.948	99.7208	1041.18	99.7208	99.7208		0.159059	0.273998	0.0957765		FALSE					0.000621896	0.0120455
VOC	791.37_97	NA	NA	NA	NA	NA	NA	NA	NA	214.768	148.776	NA	NA	NA	530.524	327.102	201.973	367.096	237.374	NA	194.717	NA	NA	NA	NA	NA	NA	NA	NA		99.7208	214.768	99.7208	530.524	99.7208	99.7208		0.187967	0.464319	0.187967		FALSE					0.000679845	0.00811065
VOC	791.57_53	NA	209.147	NA	NA	655.306	219.247	NA	234.541	262.422	NA	276.018	NA	NA	467.068	NA	453.094	NA	1836.12	4120.1	192.044	NA	NA	NA	NA	NA	NA	NA	NA		99.7208	655.306	99.7208	4120.1	99.7208	99.7208		0.0242035	0.152174	0.0242035		FALSE					0.0729527	0.0512617
VOC	791.95_38	NA	NA	NA	NA	NA	NA	NA	NA	NA	NA	NA	NA	NA	NA	NA	240.127	NA	1046.92	2343.92	NA	NA	NA	NA	NA	NA	NA	NA	NA		99.7208	99.7208	99.7208	2343.92	99.7208	99.7208		0.0425444	1	0.0425444		FALSE					0.0857995	0.0426264
VOC	791.96_65	NA	NA	NA	NA	NA	NA	NA	NA	NA	NA	NA	NA	NA	NA	NA	NA	NA	NA	NA	NA	NA	NA	NA	NA	NA	NA	NA	NA		99.7208	99.7208	99.7208	99.7208	99.7208	99.7208		1	1	1		FALSE					NaN	NaN
VOC	792.16_54	NA	NA	NA	NA	513.299	NA	NA	NA	NA	NA	181.569	179.556	NA	NA	NA	NA	NA	855.692	1900.33	NA	NA	NA	NA	NA	NA	NA	NA	NA		99.7208	513.299	99.7208	1900.33	99.7208	99.7208		0.0524755	0.194274	0.0524755		FALSE					0.161984	0.0638878
VOC	792.16_51	NA	NA	NA	NA	356.203	NA	NA	NA	NA	NA	NA	NA	NA	NA	NA	NA	NA	772.693	1858.59	NA	NA	NA	NA	NA	NA	NA	NA	NA		99.7208	356.203	99.7208	1858.59	99.7208	99.7208		0.0536541	0.279955	0.0536541		FALSE					0.140964	0.0581822
VOC	792.16_70	1922.46	2365.78	3113.64	1461.41	11379	2639.49	1500.27	2983.29	2940.04	3084.53	3316.71	4000.41	3748.93	4165.33	2641.97	5717.97	4149.79	29142.3	68040.2	1997.49	1611.54	1741.21	3037.7	702.02	1748.47	908.219	1219.34	1446.33		1461.41	11379	1997.49	68040.2	702.02	3037.7		0.0214787	0.175542	0.0103177		FALSE					0.0768618	0.0441314
VOC	792.26_49	NA	NA	NA	NA	NA	NA	NA	NA	NA	NA	NA	NA	NA	NA	NA	NA	NA	NA	220.53	NA	NA	NA	NA	NA	NA	NA	NA	NA		99.7208	99.7208	99.7208	220.53	99.7208	99.7208		0.452187	1	0.452187		FALSE					0.296845	0.317206
VOC	801.57_40	2004.26	891.737	910.06	838.614	941.983	338.033	349.952	1523.49	515.679	1385.93	1217.46	415.758	511.818	393.201	874.496	395.806	NA	1627.74	3854.96	NA	1639.61	525.169	341.773	341.223	271.456	223.938	240.904	926.148		338.033	2004.26	99.7208	3854.96	223.938	1639.61		0.0876879	0.0497544	0.0580909		FALSE					0.499078	0.54439
VOC	788.03_37	NA	NA	NA	NA	NA	NA	NA	NA	NA	NA	NA	NA	NA	NA	NA	NA	NA	419.578	902.308	NA	NA	NA	NA	NA	NA	NA	NA	NA		99.7208	99.7208	99.7208	902.308	99.7208	99.7208		0.110517	1	0.110517		FALSE					0.112495	0.0444857
VOC	792.35_50	NA	NA	NA	NA	286.239	NA	NA	NA	NA	NA	NA	NA	NA	NA	NA	185.974	NA	478.659	1174.99	NA	NA	NA	NA	NA	NA	NA	NA	NA		99.7208	286.239	99.7208	1174.99	99.7208	99.7208		0.0848694	0.348383	0.0848694		FALSE					0.119639	0.0761889
VOC	792.35_37	NA	NA	NA	NA	NA	NA	NA	NA	NA	NA	NA	NA	NA	NA	NA	NA	NA	283.015	578.118	NA	NA	NA	NA	NA	NA	NA	NA	NA		99.7208	99.7208	99.7208	578.118	99.7208	99.7208		0.172492	1	0.172492		FALSE					0.115861	0.0477037
VOC	792.36_52	NA	NA	NA	NA	NA	NA	NA	NA	NA	NA	NA	NA	NA	NA	NA	NA	NA	NA	444.713	NA	NA	NA	NA	NA	NA	NA	NA	NA		99.7208	99.7208	99.7208	444.713	99.7208	99.7208		0.224236	1	0.224236		FALSE					0.296845	0.317206
VOC	792.54_33	NA	NA	NA	NA	NA	NA	NA	NA	NA	NA	NA	NA	NA	NA	NA	NA	NA	254.528	542.79	NA	NA	NA	NA	NA	NA	NA	NA	NA		99.7208	99.7208	99.7208	542.79	99.7208	99.7208		0.183719	1	0.183719		FALSE					0.12399	0.0558823
VOC	792.54_88	NA	NA	NA	NA	NA	NA	NA	NA	NA	NA	NA	NA	NA	NA	NA	NA	NA	NA	NA	NA	NA	NA	NA	NA	NA	NA	NA	NA		99.7208	99.7208	99.7208	99.7208	99.7208	99.7208		1	1	1		FALSE					NaN	NaN
VOC	792.55_85	NA	NA	NA	NA	305.047	144.615	NA	NA	NA	NA	NA	NA	NA	177.949	151.473	NA	NA	NA	166.394	NA	506.18	NA	171.3	NA	192.642	NA	NA	NA		99.7208	305.047	99.7208	177.949	99.7208	506.18		0.197007	0.197007	0.326903		FALSE					0.40793	0.468124
VOC	792.55_87	NA	NA	NA	NA	NA	NA	NA	NA	NA	NA	NA	NA	NA	NA	NA	NA	NA	NA	200.693	NA	NA	NA	NA	NA	NA	NA	NA	NA		99.7208	99.7208	99.7208	200.693	99.7208	99.7208		0.496882	1	0.496882		FALSE					0.296845	0.317206
VOC	792.74_57	4134.08	3908.8	4769.21	2781.03	11503.9	3828.35	2400.57	5007.09	4326.84	5056.21	5197.59	6109.68	6401.67	6767.22	5101.17	10094.1	5435.67	27891.5	64391.8	2719.62	3078.48	2544.31	2983.6	1298.78	2097.54	1198.28	1379.65	1956.24		2400.57	11503.9	2719.62	64391.8	1198.28	3078.48		0.0372807	0.236408	0.0186092		FALSE					0.0429043	0.0460148
VOC	792.75_56	2675.45	3207.56	4268.01	2286.2	10123.4	3339.21	2032.26	4192.79	3830.82	4505.3	4539.92	5432.07	5745.87	5593.65	4075.11	8952.16	4692.01	24584.8	58092	2394.84	1639.39	1549.89	2606.32	669.25	1414.39	848.541	1204.86	1290.14		2032.26	10123.4	2394.84	58092	669.25	2606.32		0.0349834	0.236565	0.0115205		FALSE					0.0413367	0.0442549
VOC	793.24_30	NA	NA	NA	NA	NA	NA	NA	NA	NA	NA	NA	NA	NA	NA	NA	NA	NA	377.301	1061.45	NA	NA	NA	NA	NA	NA	NA	NA	NA		99.7208	99.7208	99.7208	1061.45	99.7208	99.7208		0.093948	1	0.093948		FALSE					0.141551	0.0753951
VOC	793.34_94	NA	NA	NA	NA	NA	NA	NA	NA	NA	NA	NA	NA	NA	NA	NA	NA	NA	NA	NA	NA	NA	NA	NA	NA	353.461	NA	NA	168.843		99.7208	99.7208	99.7208	99.7208	99.7208	353.461		0.282126	0.282126	1		FALSE					0.146947	0.0818615
VOC	793.63_64	NA	NA	NA	NA	NA	NA	NA	NA	NA	NA	NA	NA	NA	NA	NA	NA	NA	NA	NA	NA	NA	NA	NA	NA	NA	NA	NA	NA		99.7208	99.7208	99.7208	99.7208	99.7208	99.7208		1	1	1		FALSE					NaN	NaN
VOC	793.73_44	NA	NA	NA	NA	1029.33	NA	NA	303.192	NA	NA	NA	340.622	303.171	392.551	312.297	363.478	363.56	2451.85	5067.27	NA	NA	NA	430.205	350.177	223.469	419.664	NA	380.053		99.7208	1029.33	99.7208	5067.27	99.7208	430.205		0.0196794	0.0968793	0.0196794		FALSE					0.0795403	0.0451599
VOC	794.3_73	NA	NA	NA	NA	NA	NA	NA	NA	NA	NA	NA	NA	NA	NA	NA	NA	NA	NA	NA	NA	NA	NA	NA	NA	NA	NA	NA	NA		99.7208	99.7208	99.7208	99.7208	99.7208	99.7208		1	1	1		FALSE					NaN	NaN
VOC	795.09_60	NA	NA	NA	NA	NA	NA	NA	NA	NA	NA	NA	NA	NA	NA	NA	NA	NA	NA	NA	NA	NA	NA	NA	303.539	NA	330.542	NA	NA		99.7208	99.7208	99.7208	99.7208	99.7208	330.542		0.301689	0.301689	1		FALSE					0.0701329	0.414386
VOC	796.56_77	32901.9	24608.6	41752.1	27385.4	43902.5	31650.4	23780.1	30422.1	26781.4	34861.7	35974.6	32561.8	42964.7	42533.7	36485.4	43044.3	56235.6	44300.7	50547.1	40742.7	32950.7	25827.2	24077.7	27394.9	23069.5	34318.6	44349.8	22743.2		23780.1	43902.5	36485.4	56235.6	22743.2	44349.8		0.422865	0.822674	0.404427		FALSE					0.000170618	0.00204979
VOC	796.86_45	4395.69	3445	5928.26	3624.3	6920.25	4431.18	3259.04	4296.37	3635.47	4795.96	4922.91	4720.81	5909.76	6146.17	5067.71	6123.03	7883.97	7424.72	10795	5545.78	4554.37	3592.02	3231.3	6839.57	3066.85	9873.14	5845.08	3465.23		3259.04	6920.25	5067.71	10795	3066.85	9873.14		0.301904	0.513282	0.2841		FALSE					0.0217542	0.055324
VOC	797.07_89	NA	NA	NA	NA	NA	NA	NA	NA	NA	NA	NA	NA	NA	NA	NA	NA	NA	NA	NA	NA	NA	NA	NA	147.209	NA	219.083	NA	NA		99.7208	99.7208	99.7208	99.7208	99.7208	219.083		0.455173	0.455173	1		FALSE					0.11264	0.382042
VOC	797.45_33	NA	NA	NA	NA	NA	NA	NA	NA	NA	NA	NA	NA	NA	NA	NA	NA	NA	NA	NA	NA	NA	NA	NA	NA	NA	NA	NA	NA		99.7208	99.7208	99.7208	99.7208	99.7208	99.7208		1	1	1		FALSE					NaN	NaN
VOC	797.84_92	NA	NA	NA	NA	NA	NA	NA	NA	NA	NA	NA	NA	NA	NA	NA	NA	292.749	218.723	270.345	NA	NA	NA	NA	NA	NA	NA	255.046	NA		99.7208	99.7208	99.7208	292.749	99.7208	255.046		0.340636	0.390992	0.340636		FALSE					0.0661604	0.00213801
VOC	798.24_55	NA	NA	NA	NA	NA	NA	NA	NA	NA	NA	NA	NA	NA	NA	NA	NA	NA	NA	NA	NA	NA	NA	NA	NA	NA	NA	NA	NA		99.7208	99.7208	99.7208	99.7208	99.7208	99.7208		1	1	1		FALSE					NaN	NaN
VOC	798.82_71	NA	NA	NA	NA	NA	NA	NA	NA	NA	NA	NA	NA	NA	NA	NA	NA	NA	NA	NA	NA	NA	NA	NA	NA	NA	NA	NA	NA		99.7208	99.7208	99.7208	99.7208	99.7208	99.7208		1	1	1		FALSE					NaN	NaN
VOC	799.21_100	NA	NA	NA	NA	NA	NA	NA	NA	167.825	NA	NA	142.581	156.99	190.111	NA	225.816	NA	232.553	230.864	NA	NA	NA	233.138	NA	NA	NA	NA	NA		99.7208	167.825	99.7208	232.553	99.7208	233.138		0.427732	0.427732	0.428808		FALSE					0.0190505	0.0856334
VOC	799.8_46	479.312	306.785	500.058	639.802	1338.67	349.522	333.811	1286.42	601.15	383.528	1757.18	430.097	462.021	475.557	412.611	511.786	612.324	2604.88	6032.72	420.048	362.273	306.756	330.604	356.154	307.126	454.19	448.617	338.864		306.785	1757.18	412.611	6032.72	306.756	454.19		0.0508536	0.234815	0.0508487		FALSE					0.154132	0.0678462
VOC	800_53	NA	NA	NA	NA	NA	NA	NA	NA	NA	NA	NA	NA	NA	NA	NA	NA	NA	NA	NA	NA	NA	NA	NA	NA	NA	NA	NA	NA		99.7208	99.7208	99.7208	99.7208	99.7208	99.7208		1	1	1		FALSE					NaN	NaN
VOC	800.98_43	NA	NA	NA	NA	NA	NA	NA	472.576	1309.49	NA	NA	1303.59	725.609	1017.5	NA	1226.91	1575.22	NA	NA	NA	NA	384.987	1155.18	789.946	674.071	1449.52	529.778	417.571		99.7208	1309.49	99.7208	1575.22	99.7208	1449.52		0.0633059	0.0687955	0.0633059		FALSE					0.255149	0.23016
VOC	801.76_69	538.324	326.477	422.349	300.238	1383.72	414.688	410.96	505.043	1392.95	505.469	286.854	789.518	259.5	1062.68	318.105	301.476	2562.79	677.161	512.986	363.108	211.916	NA	268.961	203.336	NA	436.502	NA	447.369		286.854	1392.95	259.5	2562.79	99.7208	447.369		0.11193	0.186296	0.0389111		FALSE					0.106731	0.209707
VOC	801.77_97	NA	NA	NA	NA	NA	NA	NA	231.081	NA	143.775	290.679	775.911	NA	746.77	NA	NA	NA	NA	NA	NA	NA	NA	NA	NA	NA	NA	NA	1295.14		99.7208	775.911	99.7208	746.77	99.7208	1295.14		0.0769963	0.0769963	0.128521		FALSE					0.862483	0.454522
VOC	802.17_281	NA	NA	163.35	148.959	NA	183.435	162.988	NA	186.29	154.271	186.069	186.718	NA	179.615	179.132	162.325	NA	204.232	NA	156.739	165.885	223.259	151.133	156.376	189.649	171.119	207.911	160.846		99.7208	186.718	99.7208	204.232	151.133	223.259		0.44666	0.44666	0.74001		FALSE					0.148938	0.12807
VOC	802.92_112	NA	NA	NA	NA	NA	NA	NA	NA	NA	NA	NA	288.16	NA	228.428	NA	NA	NA	NA	NA	NA	NA	NA	NA	NA	NA	NA	NA	374.862		99.7208	288.16	99.7208	228.428	99.7208	374.862		0.26602	0.26602	0.34606		FALSE					0.806669	0.503735
VOC	802.94_30	NA	NA	NA	NA	NA	NA	NA	NA	NA	NA	NA	NA	NA	NA	NA	NA	NA	NA	NA	NA	NA	NA	NA	NA	NA	NA	NA	NA		99.7208	99.7208	99.7208	99.7208	99.7208	99.7208		1	1	1		FALSE					NaN	NaN
VOC	803.15_42	356.33	NA	614.344	302.406	NA	NA	365.135	591.736	1012.27	NA	826.387	1210.62	487.296	NA	369.581	NA	807.584	NA	NA	NA	NA	238.383	616.267	456.468	404.631	661.24	276.735	300.203		99.7208	1210.62	99.7208	807.584	99.7208	661.24		0.12348	0.0823718	0.0823718		FALSE					0.364321	0.118711
VOC	803.34_84	197.496	168.324	NA	193.104	860.474	217.419	254.31	291.482	784.968	244.389	NA	764.523	NA	226.918	NA	NA	2222.21	167.423	NA	NA	344.623	NA	540.779	180.842	NA	237.224	NA	212.192		99.7208	860.474	99.7208	2222.21	99.7208	540.779		0.0448746	0.115891	0.0448746		FALSE					0.744757	0.556257
VOC	803.52_70	NA	NA	1013.52	NA	NA	NA	752.422	823.329	1546.68	1015.23	1882.96	1955.19	983.774	1211.22	826.93	NA	NA	NA	NA	NA	NA	322.808	1613.53	244.332	530.144	1090.76	307.248	657.389		99.7208	1955.19	99.7208	1211.22	99.7208	1613.53		0.0618028	0.0510031	0.0510031		FALSE					0.44794	0.00151541
VOC	803.53_71	NA	NA	NA	NA	NA	NA	NA	NA	NA	NA	NA	NA	NA	NA	NA	NA	NA	NA	NA	NA	NA	NA	NA	NA	NA	NA	NA	NA		99.7208	99.7208	99.7208	99.7208	99.7208	99.7208		1	1	1		FALSE					NaN	NaN
VOC	803.54_57	NA	NA	NA	NA	NA	NA	NA	NA	NA	NA	NA	NA	NA	NA	NA	NA	NA	NA	NA	NA	NA	NA	NA	NA	NA	NA	NA	NA		99.7208	99.7208	99.7208	99.7208	99.7208	99.7208		1	1	1		FALSE					NaN	NaN
VOC	803.72_36	NA	NA	NA	NA	NA	NA	NA	NA	NA	NA	NA	NA	NA	NA	NA	NA	NA	NA	NA	NA	NA	NA	NA	NA	NA	NA	NA	NA		99.7208	99.7208	99.7208	99.7208	99.7208	99.7208		1	1	1		FALSE					NaN	NaN
VOC	803.72_37	NA	NA	NA	NA	NA	NA	NA	NA	NA	NA	NA	NA	NA	NA	NA	NA	NA	NA	NA	NA	NA	NA	NA	NA	NA	NA	NA	NA		99.7208	99.7208	99.7208	99.7208	99.7208	99.7208		1	1	1		FALSE					NaN	NaN
VOC	803.72_38	NA	NA	NA	NA	NA	NA	NA	NA	NA	NA	NA	NA	NA	NA	NA	NA	NA	NA	NA	NA	NA	NA	NA	NA	NA	NA	NA	NA		99.7208	99.7208	99.7208	99.7208	99.7208	99.7208		1	1	1		FALSE					NaN	NaN
VOC	803.72_48	NA	NA	NA	NA	NA	NA	NA	NA	NA	NA	NA	NA	NA	NA	NA	NA	NA	NA	NA	NA	NA	NA	NA	NA	NA	NA	NA	NA		99.7208	99.7208	99.7208	99.7208	99.7208	99.7208		1	1	1		FALSE					NaN	NaN
VOC	803.73_54	NA	NA	NA	NA	NA	NA	NA	NA	NA	NA	NA	195.88	NA	NA	NA	NA	NA	NA	NA	NA	NA	NA	NA	NA	NA	NA	NA	NA		99.7208	195.88	99.7208	99.7208	99.7208	99.7208		1	0.509091	0.509091		FALSE					0.530972	0.317206
VOC	803.73_55	726.141	857.145	1306.68	635.339	NA	894.356	837.757	1111.53	2201.08	1279.28	1874.8	2918.49	1168.09	1729.62	563.394	1104.78	3017.11	NA	NA	602.02	799.586	272.554	1936.65	422.348	669.776	1302.49	391.707	1686.01		99.7208	2918.49	99.7208	3017.11	272.554	1936.65		0.0330517	0.0341687	0.0903361		FALSE					0.713164	0.149854
VOC	803.73_64	NA	NA	NA	NA	NA	NA	NA	NA	NA	NA	NA	NA	NA	NA	NA	NA	NA	NA	NA	NA	NA	NA	NA	NA	NA	NA	NA	NA		99.7208	99.7208	99.7208	99.7208	99.7208	99.7208		1	1	1		FALSE					NaN	NaN
VOC	803.73_67	NA	NA	NA	NA	NA	NA	NA	NA	NA	NA	NA	NA	NA	NA	NA	NA	NA	NA	NA	NA	NA	NA	NA	NA	NA	NA	NA	NA		99.7208	99.7208	99.7208	99.7208	99.7208	99.7208		1	1	1		FALSE					NaN	NaN
VOC	803.74_53	NA	NA	NA	NA	NA	NA	NA	NA	368.367	NA	NA	653.862	NA	NA	NA	NA	1055.57	500.506	NA	NA	NA	NA	NA	NA	NA	NA	NA	NA		99.7208	653.862	99.7208	1055.57	99.7208	99.7208		0.094471	0.15251	0.094471		FALSE					0.303422	0.0652556
VOC	803.91_56	NA	NA	NA	NA	NA	NA	NA	819.245	1651.5	NA	NA	1961.01	976.893	1250.25	640.494	NA	NA	NA	NA	473.087	254.618	NA	746.094	NA	NA	780.289	296.916	628.887		99.7208	1961.01	99.7208	1250.25	99.7208	780.289		0.0797608	0.0508517	0.0508517		FALSE					0.936255	0.111894
VOC	804.91_52	NA	2647.68	NA	NA	5384.8	2924.25	NA	NA	1148.6	3678.44	1959.44	NA	NA	1636.95	NA	NA	5919.31	2575.25	3715.56	2090.7	1783.6	3448.67	2492.29	NA	2658.72	1681.19	2236.53	1984.11		99.7208	5384.8	99.7208	5919.31	99.7208	3448.67		0.0168467	0.0185189	0.0168467		FALSE					0.734236	0.156255
VOC	804.31_51	NA	NA	NA	NA	2727.29	NA	NA	NA	NA	NA	NA	NA	NA	NA	NA	NA	NA	NA	1862.34	NA	NA	NA	NA	NA	NA	NA	NA	NA		99.7208	2727.29	99.7208	1862.34	99.7208	99.7208		0.0535459	0.0365641	0.0365641		FALSE					0.687456	0.77286
VOC	803.73_80	NA	NA	NA	NA	NA	NA	NA	NA	NA	NA	NA	NA	NA	NA	NA	NA	NA	NA	NA	NA	NA	NA	NA	NA	NA	NA	NA	NA		99.7208	99.7208	99.7208	99.7208	99.7208	99.7208		1	1	1		FALSE					NaN	NaN
VOC	803.73_49	NA	NA	NA	NA	NA	NA	NA	NA	NA	NA	NA	NA	NA	NA	NA	NA	NA	NA	NA	NA	NA	NA	NA	NA	NA	NA	NA	NA		99.7208	99.7208	99.7208	99.7208	99.7208	99.7208		1	1	1		FALSE					NaN	NaN
VOC	804.12_50	NA	NA	NA	NA	2092.05	NA	NA	NA	NA	NA	NA	NA	NA	NA	NA	NA	2260.22	NA	1443.39	NA	618.041	NA	NA	NA	NA	NA	NA	NA		99.7208	2092.05	99.7208	2260.22	99.7208	618.041		0.04412	0.0476666	0.04412		FALSE					0.434769	0.244403
VOC	804.12_83	NA	NA	179.674	NA	205.246	NA	NA	NA	390.25	156.937	NA	409.424	NA	325.07	150.638	NA	1169.57	NA	NA	NA	NA	NA	223.812	NA	NA	349.352	NA	407.027		99.7208	409.424	99.7208	1169.57	99.7208	407.027		0.0852631	0.243564	0.0852631		FALSE					0.610089	0.535518
VOC	805.49_61	623.316	432.111	701.747	758.943	1419.25	557.936	493.309	1381.13	715.062	619.122	1895.79	605.138	725.005	708.677	642.556	724.587	876.906	785.02	1028.05	710.672	588.166	467.22	427.253	1168.94	391.126	1646.82	767.457	477.212		432.111	1895.79	642.556	1028.05	391.126	1646.82		0.262391	0.338938	0.206313		FALSE					0.816269	0.921527
VOC	805.69_47	472.484	329.941	540.57	375.558	596.669	454.48	NA	433.802	371.671	490.334	500.411	439.93	484.602	602.003	524.253	611.099	745.278	669.781	825.034	561.773	470.472	369.743	354.102	376.069	375.626	500.846	606.377	341.712		99.7208	596.669	484.602	825.034	341.712	606.377		0.120869	0.799177	0.414179		FALSE					0.00115538	0.00480557
VOC	805.98_98	NA	NA	NA	NA	NA	NA	NA	NA	NA	NA	NA	NA	NA	NA	NA	NA	NA	NA	NA	NA	NA	NA	NA	NA	NA	NA	NA	139.015		99.7208	99.7208	99.7208	99.7208	99.7208	139.015		0.717337	0.717337	1		FALSE					0.296845	0.317206
VOC	806.08_75	664.976	543.752	893.584	630.832	1036.18	650.9	551.956	775.394	520.014	726.425	980.995	680.439	868.694	830.119	754.579	806.26	1088.99	901.294	1055.53	778.16	625.748	591.461	487.387	803.017	487.987	804.076	859.595	481.884		520.014	1036.18	754.579	1088.99	481.884	859.595		0.47752	0.728234	0.442507		FALSE					0.0133646	0.0819335
VOC	807.45_59	927.633	737.384	1158.82	777.28	1411.65	814.649	666.002	860.921	775.827	983.342	1121.09	1010.91	1264.53	1171.93	1031.84	1304.03	1487.5	1862.43	3303.59	1203.02	825.548	715.196	625.198	4019.57	690.09	6417.95	1161.77	769.433		666.002	1411.65	1031.84	3303.59	625.198	6417.95		0.103772	0.160774	0.189248		FALSE					0.212054	0.497968
VOC	808.64_103	NA	NA	NA	NA	NA	NA	NA	NA	NA	NA	NA	NA	NA	NA	NA	NA	NA	166.909	NA	NA	NA	NA	NA	NA	NA	NA	NA	NA		99.7208	99.7208	99.7208	166.909	99.7208	99.7208		0.597455	1	0.597455		FALSE					0.296845	0.317206
VOC	808.82_131	NA	NA	NA	NA	290.886	NA	NA	NA	NA	NA	NA	NA	NA	134.626	NA	NA	298.437	504.059	261.864	200.222	NA	NA	132.981	409.817	NA	175.776	174.94	NA		99.7208	290.886	99.7208	504.059	99.7208	409.817		0.197836	0.24333	0.197836		FALSE					0.126405	0.0121362
VOC	809.22_133	NA	NA	NA	NA	NA	NA	NA	NA	NA	NA	NA	NA	NA	NA	NA	NA	NA	NA	NA	NA	NA	NA	NA	NA	NA	NA	NA	NA		99.7208	99.7208	99.7208	99.7208	99.7208	99.7208		1	1	1		FALSE					NaN	NaN
VOC	809.41_119	NA	NA	NA	NA	NA	NA	NA	NA	NA	NA	NA	NA	NA	NA	NA	NA	NA	NA	NA	NA	NA	NA	NA	NA	NA	NA	NA	NA		99.7208	99.7208	99.7208	99.7208	99.7208	99.7208		1	1	1		FALSE					NaN	NaN
VOC	809.42_135	NA	NA	NA	NA	NA	185.588	NA	NA	NA	NA	NA	NA	NA	NA	NA	NA	NA	NA	NA	NA	NA	NA	NA	NA	NA	NA	NA	NA		99.7208	185.588	99.7208	99.7208	99.7208	99.7208		1	0.537323	0.537323		FALSE					0.530972	0.809413
VOC	809.61_72	1618.61	700.6	801.732	491.027	270.234	224.916	NA	854.622	215.413	1052.55	251.687	276.677	486.837	352.716	817.461	221.808	394.233	162.088	229.515	242.544	1416.8	480.92	233.141	286.27	237.313	213.591	200.091	742.62		99.7208	1618.61	162.088	817.461	200.091	1416.8		0.0703847	0.10014	0.123619		FALSE					0.512865	0.660782
VOC	809.62_44	2995.42	1235.22	1497.29	909.576	504.441	348.025	294.48	1605.69	337.276	1847.41	638.624	552.521	980.52	563.468	1484.81	384.315	654.502	305.657	412.83	NA	2528.99	836.219	405.427	540.715	329.285	421.013	313.903	1386.56		294.48	2995.42	99.7208	1484.81	313.903	2528.99		0.116442	0.0332911	0.104794		FALSE					0.391725	0.540885
VOC	809.62_58	1535.78	718.133	815.739	526.512	276.548	230.746	NA	849.342	230.398	1090.21	288.68	NA	519.003	340.211	875.786	NA	NA	244.033	407.335	NA	1488.16	500.919	NA	296.733	NA	NA	NA	701.281		99.7208	1535.78	99.7208	875.786	99.7208	1488.16		0.0670095	0.0649319	0.0649319		FALSE					0.481222	0.541155
VOC	809.8_54	925.805	417.303	468.866	325.409	NA	NA	NA	537.333	NA	610.409	196.894	188.066	294.833	191.098	461.404	169.816	180.963	NA	185.567	NA	832.619	326.834	NA	182.831	NA	NA	NA	433.228		99.7208	925.805	99.7208	461.404	99.7208	832.619		0.119768	0.107713	0.107713		FALSE					0.475498	0.585221
VOC	809.8_115	531.65	273.645	287.519	NA	NA	NA	NA	293.145	NA	351.689	NA	NA	184.164	NA	281.095	NA	NA	NA	NA	NA	509.856	NA	NA	NA	NA	NA	NA	262.203		99.7208	531.65	99.7208	281.095	99.7208	509.856		0.195586	0.187568	0.187568		FALSE					0.496481	0.720965
VOC	809.81_30	249.652	NA	NA	NA	NA	NA	NA	NA	NA	NA	NA	NA	NA	NA	NA	NA	NA	NA	NA	NA	NA	NA	NA	NA	NA	NA	NA	NA		99.7208	249.652	99.7208	99.7208	99.7208	99.7208		1	0.399439	0.399439		FALSE					0.530972	0.809413
VOC	809.81_39	11961.2	5175.97	6050.11	5690.54	7616.04	1948.77	2095.12	11012.5	3860.69	7802.65	10397.3	3137.03	3704.31	2238.83	5630.35	1773.21	2319.1	1969.4	2564.69	1571.04	9861.51	3395.62	1939.57	2071.47	1610.27	1508.4	1289.65	5793.2		1948.77	11961.2	1571.04	5630.35	1289.65	9861.51		0.197614	0.131346	0.10782		FALSE					0.0179689	0.125095
VOC	809.81_55	12804.9	5750.25	6803.36	4028.87	2581.31	1910.1	1373.58	6884.72	1894.83	8609.5	2292.54	2660.77	4121.11	2782.08	6100.11	2098.66	3021.64	2676.13	4254.33	1942.36	11283.2	3970.99	2128.57	2371.07	1987.47	1703.71	1503.76	6165.3		1373.58	12804.9	1942.36	6100.11	1503.76	11283.2		0.121737	0.151688	0.117436		FALSE					0.56891	0.744613
VOC	809.81_43	91937.5	39544.2	47102.8	27978	14273.9	12634.4	8569.02	47286.5	12120.4	60189.4	14538	16185.5	27975.2	16786.9	44899.6	12144.6	20566.7	8188.9	12278.2	11939.7	79886.9	27975.1	12913.6	15967.2	12729.2	11958.6	10494.2	41934		8569.02	91937.5	8188.9	44899.6	10494.2	79886.9		0.107264	0.0890703	0.114144		FALSE					0.426738	0.597226
VOC	809.81_85	47037.4	20296.4	23607	14465.9	5019.18	6116.8	4213.03	24356.5	5567.84	30766.1	7271.64	7770.7	14310.9	8435.94	23194.1	6089.11	9981.24	3753.23	5882.23	6048.63	42223.6	14709.7	6550.96	8250.98	6439.12	6100.49	5268.84	21781.7		4213.03	47037.4	3753.23	23194.1	5268.84	42223.6		0.0997789	0.0797926	0.112014		FALSE					0.463474	0.613772
VOC	809.81_41	39804.4	17390.9	20270.5	12355.1	6436.77	5669.99	3802.39	21034.9	5492.59	25806.3	7100.31	7397.46	12416.9	7917.94	19706.2	5805.66	8478.59	5092.26	7920.73	5294.79	34267.6	11896.8	5748.25	6889.53	5618.55	5140.12	4518.52	17880.1		3802.39	39804.4	5092.26	19706.2	4518.52	34267.6		0.110961	0.127932	0.113518		FALSE					0.467836	0.636969
VOC	809.81_57	39200.8	17234.9	20094.7	12017.6	5178.15	5313.97	3665.51	20365.8	5033.05	25746	6144.61	7175.1	12175.3	7389.94	19219	5674.99	8685.31	4506.22	7865.88	5231.52	34649.6	11977.4	5642.57	6867.24	5391.23	5144.41	4507.83	17777		3665.51	39200.8	4506.22	19219	4507.83	34649.6		0.105788	0.114952	0.114993		FALSE					0.50616	0.664826
VOC	809.81_71	28656	12212.1	14463.7	8701.05	3134.59	3669.25	2483.31	14383	3334.56	18532.9	4077.15	4759.42	8513.01	5018.72	14022.2	3669.32	6077.18	2321.12	3628.98	3685.5	25384.6	8646.76	3874.81	5089.26	3899.04	3610.87	3176.91	13066.9		2483.31	28656	2321.12	14022.2	3176.91	25384.6		0.0978273	0.0809994	0.110864		FALSE					0.469031	0.621272
VOC	809.81_56	21596.4	9599.35	11553.9	6815.79	4382.94	3448.37	2215.02	11286.8	3340.39	14711.6	3782.19	4490.28	6871	4352	10770.4	3305.92	4982.01	3057.68	5316.04	3007.29	18820.3	6566.86	3181.23	3722.8	3075.33	2840.31	2623.59	9722.41		2215.02	21596.4	3007.29	10770.4	2623.59	18820.3		0.117693	0.13925	0.121483		FALSE					0.450703	0.649698
VOC	809.81_70	16240.3	7200.96	8396.13	5086.58	2649.29	2429.9	1581.73	8467.89	2341.88	10787.2	2804.28	3172.16	5181.45	3300.5	8117.23	2517.66	3936.77	2801.87	4582.28	2277.19	14339.6	5044.42	2386.16	2949.41	2382.1	2180.89	1966	7383.18		1581.73	16240.3	2277.19	8117.23	1966	14339.6		0.110305	0.140218	0.121057		FALSE					0.570278	0.732804
VOC	809.8_42	13726.1	6144.06	7013.7	4169.5	2266.66	2035.38	1322.57	7216.08	1940.62	9025.02	2356.33	2552.19	4140.5	2450.69	6747.42	1975.65	2987.64	2081.83	3235.98	1858.57	11752.2	4235.51	2020.2	2424.62	2039.09	1772.15	1679.31	6026.82		1322.57	13726.1	1858.57	6747.42	1679.31	11752.2		0.112538	0.135405	0.122345		FALSE					0.474879	0.665712
VOC	809.81_84	9967.88	4171.93	4891.37	3065.3	1038.42	1233.19	885.617	5164.02	1159.77	6414.46	1483.67	1689.69	2981.17	1702.61	4711.55	1278.89	2209.32	730.333	1205.5	1222.06	8796.46	2996.12	1362.5	1816.52	1375.83	1287.29	1182.35	4552.07		885.617	9967.88	730.333	4711.55	1182.35	8796.46		0.100679	0.0732687	0.118616		FALSE					0.447791	0.617025
VOC	809.81_114	5946.68	2582.41	3058.75	1795.01	593.925	801.528	531.459	3102.33	699.686	3920.99	875.499	1034.91	1822.8	1101.18	2914.48	803.422	1315.68	503.922	762.44	776.614	5402.23	1802.32	905.213	1079.91	781.904	812.422	721.362	2730.12		531.459	5946.68	503.922	2914.48	721.362	5402.23		0.0983777	0.08474	0.121305		FALSE					0.476582	0.620872
VOC	809.81_53	2164.75	965.747	1037.41	867.419	554.282	362.195	297.293	1383.75	419.239	1394.1	992.108	410.264	647.506	364.906	1072.58	NA	411.41	325.544	461.195	266.705	1827.96	633.142	317.113	427.708	330.975	261.591	291.052	995.479		297.293	2164.75	99.7208	1072.58	261.591	1827.96		0.162637	0.0460657	0.120841		FALSE					0.143787	0.413182
VOC	809.81_68	173.163	NA	NA	NA	181.586	NA	NA	NA	NA	NA	NA	NA	NA	NA	NA	NA	NA	NA	NA	NA	NA	NA	NA	NA	NA	NA	NA	NA		99.7208	181.586	99.7208	99.7208	99.7208	99.7208		1	0.549167	0.549167		FALSE					0.259718	0.417378
VOC	809.81_67	556.331	306.302	302.859	219.439	NA	NA	NA	332.935	NA	367.513	217.893	NA	184	159.116	332.25	NA	NA	NA	NA	NA	448.446	NA	NA	NA	NA	NA	NA	244.208		99.7208	556.331	99.7208	332.25	99.7208	448.446		0.22237	0.179247	0.179247		FALSE					0.262954	0.485831
VOC	809.81_69	2230.76	931.733	1090.41	696.465	287.042	281.223	189.491	1067.46	223.251	1448.03	407.445	417.919	775.168	534.169	1197.89	337.292	NA	287.208	479.08	319.501	1965.98	722.76	278.301	354.021	284.471	279.265	267.881	1016.97		189.491	2230.76	99.7208	1197.89	267.881	1965.98		0.0963851	0.0447027	0.120085		FALSE					0.567338	0.621009
VOC	809.81_86	3337.89	1378.52	1634.8	1135.85	874.642	472.823	382.139	2000.61	574.523	2098.94	1253.3	626.468	947.324	544.998	1558.6	414.629	686.335	266.549	404.782	392.292	2755.61	972.808	450.939	559.82	451.784	423.049	396.997	1509.91		382.139	3337.89	266.549	1558.6	396.997	2755.61		0.138677	0.0798554	0.118936		FALSE					0.168138	0.402008
VOC	810.2_52	NA	NA	NA	NA	NA	NA	NA	1443.33	615.065	NA	1793.03	NA	NA	NA	NA	NA	NA	NA	NA	NA	NA	NA	NA	NA	NA	NA	NA	NA		99.7208	1793.03	99.7208	99.7208	99.7208	99.7208		1	0.0556158	0.0556158		FALSE					0.165802	0.319012
VOC	810.2_73	NA	NA	242.176	NA	716.538	NA	NA	NA	226.414	254.741	327.493	NA	NA	NA	NA	NA	NA	NA	NA	NA	NA	NA	NA	NA	NA	NA	NA	NA		99.7208	716.538	99.7208	99.7208	99.7208	99.7208		1	0.13917	0.13917		FALSE					0.0887702	0.45034
VOC	810.3_63	1791.96	650.957	947.228	3001.97	5649.39	820.36	1311.01	6146.29	2657.22	883.149	8376.45	1393.67	597.775	634.51	604.078	689.925	894.242	910.449	857.686	658.547	563.08	442.556	628.075	448.504	404.79	555	701.318	1123.78		650.957	8376.45	597.775	910.449	404.79	1123.78		0.579256	0.0713637	0.0483247		FALSE					0.0109388	0.107054
VOC	810.39_38	768.475	328.477	396.685	894.582	1501.57	231.576	390.128	1761.09	712.747	482.296	2209.11	370.49	194.156	NA	276.274	NA	NA	203.073	NA	NA	402.303	NA	181.962	NA	NA	NA	NA	395.87		231.576	2209.11	99.7208	276.274	99.7208	402.303		0.575627	0.0451407	0.0451407		FALSE					0.00183009	0.0326561
VOC	810.4_51	1804.75	NA	NA	2596.63	4700.75	NA	1084.05	5099.59	2058.53	1056.08	6746.41	1166.98	455.31	NA	NA	NA	NA	NA	NA	NA	875.009	NA	NA	NA	NA	NA	NA	1080.13		99.7208	6746.41	99.7208	455.31	99.7208	1080.13		0.0923233	0.0147813	0.0147813		FALSE					0.00603692	0.0659061
VOC	810.4_87	159.992	NA	NA	208.282	425.492	NA	NA	432.665	165.146	NA	555.192	NA	NA	NA	NA	NA	NA	188.587	NA	NA	NA	NA	NA	NA	NA	NA	NA	132.515		99.7208	555.192	99.7208	188.587	99.7208	132.515		0.528779	0.179615	0.179615		FALSE					0.0607603	0.359211
VOC	810.49_50	1108.45	NA	558.848	1659.38	3116.56	NA	729.068	3362.7	1327.85	NA	4411.2	687.954	247.984	NA	NA	NA	NA	NA	NA	NA	433.51	NA	NA	NA	NA	NA	NA	728.6		99.7208	4411.2	99.7208	247.984	99.7208	728.6		0.136866	0.0226063	0.0226063		FALSE					0.00751004	0.0940129
VOC	810.58_94	NA	NA	NA	NA	NA	NA	NA	NA	NA	NA	NA	NA	NA	NA	NA	NA	NA	NA	NA	NA	NA	NA	NA	NA	NA	NA	NA	NA		99.7208	99.7208	99.7208	99.7208	99.7208	99.7208		1	1	1		FALSE					NaN	NaN
VOC	810.59_37	317.49	NA	142.172	408.385	691.883	NA	182.806	771.337	332.795	154.106	980.108	178.567	NA	NA	NA	NA	NA	NA	NA	NA	NA	NA	NA	NA	NA	NA	NA	NA		99.7208	980.108	99.7208	99.7208	99.7208	99.7208		1	0.101745	0.101745		FALSE					0.00645412	0.0815011
VOC	810.59_60	NA	NA	NA	NA	NA	NA	NA	NA	NA	NA	234.879	NA	NA	NA	NA	NA	NA	NA	NA	NA	NA	NA	NA	NA	NA	NA	NA	NA		99.7208	234.879	99.7208	99.7208	99.7208	99.7208		1	0.424561	0.424561		FALSE					0.530972	0.317206
VOC	810.59_66	394.157	NA	NA	547.17	1003.75	NA	264.823	1139.25	468.303	194.253	1631.92	241.196	NA	NA	NA	NA	NA	NA	NA	NA	NA	NA	NA	NA	NA	NA	NA	219.027		99.7208	1631.92	99.7208	99.7208	99.7208	219.027		0.455289	0.0611065	0.0611065		FALSE					0.0115257	0.103997
VOC	810.59_88	NA	NA	NA	NA	NA	NA	NA	NA	NA	NA	NA	NA	NA	NA	NA	NA	NA	NA	NA	NA	NA	NA	NA	NA	NA	NA	NA	NA		99.7208	99.7208	99.7208	99.7208	99.7208	99.7208		1	1	1		FALSE					NaN	NaN
VOC	810.78_49	156.991	NA	NA	248.107	401.676	NA	NA	443.02	NA	NA	586.682	NA	NA	NA	NA	NA	NA	NA	NA	NA	NA	NA	NA	NA	NA	NA	NA	NA		99.7208	586.682	99.7208	99.7208	99.7208	99.7208		1	0.169974	0.169974		FALSE					0.0532381	0.353122
VOC	810.78_64	376.825	149.663	155.677	615.821	1200.52	178.936	302.307	1344.97	565.878	167.433	1794.31	267.179	NA	NA	NA	NA	NA	170.256	NA	NA	NA	NA	NA	NA	NA	NA	NA	246.366		149.663	1794.31	99.7208	170.256	99.7208	246.366		0.607482	0.0555761	0.0555761		FALSE					0.00827189	0.0917043
VOC	810.78_65	2579.75	830.267	1063.72	4414.58	8503.52	1008.81	1905.99	9356.44	3949.29	1146.54	12791.3	1835.57	398.163	253.115	492.726	227.799	NA	961.074	149.592	NA	527.141	185.083	712.041	159.206	248.479	192.268	NA	1645.69		830.267	12791.3	99.7208	961.074	99.7208	1645.69		0.504511	0.00779598	0.00779598		FALSE					0.00458087	0.0592552
VOC	810.78_93	904.303	284.161	367.18	1754	3221.67	394.195	714.763	3517.81	1487.02	402.507	4841.81	726.1	169.492	NA	187.96	NA	NA	374.81	NA	NA	175.055	NA	281.788	NA	NA	NA	NA	628.726		284.161	4841.81	99.7208	374.81	99.7208	628.726		0.451964	0.0205958	0.0205958		FALSE					0.00565171	0.0683682
VOC	810.79_90	382.99	132.998	161.177	745.291	1371.94	183.266	327.471	1453.59	601.483	167.771	2084.01	306.815	NA	NA	NA	NA	NA	193.416	NA	NA	NA	NA	NA	NA	NA	NA	NA	281.205		132.998	2084.01	99.7208	193.416	99.7208	281.205		0.472958	0.0478505	0.0478505		FALSE					0.00983212	0.100696
VOC	810.79_91	21236	6398.18	8875	39424.6	76519.9	8795.69	16881.4	83217.4	34597.4	8851.73	115202	16315.6	3114.19	1899.8	3623.34	1830.67	2536.06	8312.12	1244.69	824.523	3300.88	882.983	6134.61	941.335	1715.81	1185.57	933.271	14003.4		6398.18	115202	824.523	8312.12	882.983	14003.4		0.456903	0.00715721	0.00766466		FALSE					0.00528218	0.0654882
VOC	810.79_92	12700.5	3806.32	5218.76	23208.9	45022.7	5263.65	9985.04	48908.8	20540.4	5229.4	67963.5	9788.25	1903.27	1179.15	2156.54	1118.9	1552.05	5077.54	792.751	540.519	2047.68	556.799	3631.35	566.643	1016.72	736.239	580.425	8342.47		3806.32	67963.5	540.519	5077.54	556.799	8342.47		0.456258	0.00795307	0.00819261		FALSE					0.00524353	0.0647242
VOC	810.79_89	895.81	293.149	363.02	1760.17	3199.03	390.525	760.267	3479.7	1471.21	408.833	4803.99	705.748	176.987	NA	174.803	NA	NA	373.34	NA	NA	154.379	NA	278.12	NA	NA	NA	NA	597.56		293.149	4803.99	99.7208	373.34	99.7208	597.56		0.490576	0.0207579	0.0207579		FALSE					0.0052574	0.0655273
VOC	810.99_45	1631.96	NA	NA	1760.95	3033.62	NA	1355.54	2959.7	1822.89	NA	3996.78	1799.74	NA	NA	1090.04	NA	1607.7	NA	NA	NA	NA	NA	NA	NA	NA	NA	NA	1102.24		99.7208	3996.78	99.7208	1607.7	99.7208	1102.24		0.0620272	0.0249503	0.0249503		FALSE					0.00709514	0.0669608
VOC	811.17_82	271.657	NA	NA	NA	NA	NA	NA	NA	NA	NA	NA	NA	NA	NA	NA	NA	NA	NA	NA	NA	243.742	NA	NA	NA	NA	NA	NA	NA		99.7208	271.657	99.7208	99.7208	99.7208	243.742		0.409124	0.367084	0.367084		FALSE					0.666815	0.726045
VOC	811.18_112	186.824	NA	NA	NA	NA	NA	NA	NA	NA	NA	NA	154.578	NA	NA	NA	NA	NA	NA	NA	NA	145.555	NA	NA	NA	NA	NA	NA	206.364		99.7208	186.824	99.7208	99.7208	99.7208	206.364		0.483228	0.483228	0.533769		FALSE					0.398226	0.803824
VOC	811.28_208	NA	NA	NA	NA	NA	NA	NA	NA	NA	NA	NA	NA	NA	NA	NA	NA	NA	NA	NA	NA	NA	NA	NA	NA	NA	NA	NA	NA		99.7208	99.7208	99.7208	99.7208	99.7208	99.7208		1	1	1		FALSE					NaN	NaN
VOC	812.16_83	754.807	232.795	333.192	218.432	NA	NA	NA	395.324	NA	500.45	NA	215.897	161.985	NA	360.403	NA	453.728	NA	NA	NA	654.029	320.83	NA	178.006	NA	NA	NA	501.539		99.7208	754.807	99.7208	453.728	99.7208	654.029		0.152472	0.132114	0.132114		FALSE					0.645472	0.89432
VOC	813.34_74	NA	NA	NA	NA	NA	NA	NA	NA	NA	NA	NA	NA	NA	NA	NA	NA	NA	NA	NA	NA	NA	NA	NA	NA	NA	NA	NA	NA		99.7208	99.7208	99.7208	99.7208	99.7208	99.7208		1	1	1		FALSE					NaN	NaN
VOC	813.54_69	NA	NA	NA	NA	NA	NA	NA	NA	NA	NA	NA	NA	NA	NA	NA	NA	NA	NA	NA	NA	NA	NA	NA	NA	NA	NA	NA	NA		99.7208	99.7208	99.7208	99.7208	99.7208	99.7208		1	1	1		FALSE					NaN	NaN
VOC	813.64_93	NA	NA	NA	NA	NA	NA	NA	NA	NA	NA	NA	NA	NA	NA	NA	NA	NA	NA	NA	NA	NA	NA	NA	NA	NA	NA	NA	NA		99.7208	99.7208	99.7208	99.7208	99.7208	99.7208		1	1	1		FALSE					NaN	NaN
VOC	813.73_101	NA	NA	NA	NA	148.773	NA	NA	NA	NA	NA	NA	NA	NA	NA	NA	NA	NA	NA	NA	NA	NA	NA	NA	NA	NA	NA	NA	NA		99.7208	148.773	99.7208	99.7208	99.7208	99.7208		1	0.670287	0.670287		FALSE					0.530972	0.809413
VOC	814.12_88	NA	NA	NA	NA	217.08	NA	NA	NA	NA	NA	NA	NA	NA	NA	NA	NA	NA	NA	NA	NA	NA	NA	NA	NA	NA	NA	NA	NA		99.7208	217.08	99.7208	99.7208	99.7208	99.7208		1	0.459373	0.459373		FALSE					0.530972	0.809413
VOC	814.12_94	NA	NA	NA	NA	NA	NA	NA	NA	NA	NA	NA	NA	NA	473.665	165.792	NA	522.211	222.905	NA	NA	NA	NA	NA	NA	NA	NA	NA	NA		99.7208	99.7208	99.7208	522.211	99.7208	99.7208		0.190959	1	0.190959		FALSE					0.0147977	0.153747
VOC	814.12_95	NA	NA	NA	NA	NA	NA	NA	NA	NA	NA	NA	NA	NA	NA	NA	NA	NA	NA	NA	NA	NA	NA	NA	NA	NA	NA	NA	NA		99.7208	99.7208	99.7208	99.7208	99.7208	99.7208		1	1	1		FALSE					NaN	NaN
VOC	814.13_53	NA	NA	NA	NA	NA	NA	NA	NA	NA	NA	NA	NA	NA	NA	NA	NA	NA	NA	NA	NA	NA	NA	NA	NA	NA	NA	NA	NA		99.7208	99.7208	99.7208	99.7208	99.7208	99.7208		1	1	1		FALSE					NaN	NaN
VOC	814.42_67	NA	NA	NA	NA	NA	NA	NA	NA	NA	NA	NA	NA	NA	NA	NA	NA	NA	NA	NA	NA	NA	NA	NA	NA	NA	NA	NA	NA		99.7208	99.7208	99.7208	99.7208	99.7208	99.7208		1	1	1		FALSE					NaN	NaN
VOC	814.71_82	381.152	NA	197.516	NA	NA	NA	NA	201.082	NA	249.223	NA	NA	NA	NA	187.621	NA	NA	NA	NA	NA	318.09	NA	NA	NA	NA	NA	NA	208.53		99.7208	381.152	99.7208	187.621	99.7208	318.09		0.313499	0.26163	0.26163		FALSE					0.484932	0.84853
VOC	815.1_76	859.968	648.064	1137.62	782.286	1205.99	893.139	672.638	895.488	737.034	948.511	1003	893.323	1114.37	1117.23	973.838	1135.53	1507.55	1188.27	1325.73	1032.47	878.971	723.46	684.176	809.557	652.791	901.557	1141.95	648.082		648.064	1205.99	973.838	1507.55	648.082	1141.95		0.429878	0.8075	0.42989		FALSE					0.000446211	0.00475174
VOC	817.16_112	NA	NA	NA	NA	NA	NA	NA	NA	NA	NA	NA	NA	NA	NA	NA	NA	NA	NA	NA	NA	NA	NA	NA	NA	NA	NA	NA	195.359		99.7208	99.7208	99.7208	99.7208	99.7208	195.359		0.51045	0.51045	1		FALSE					0.296845	0.317206
VOC	817.27_62	1164.97	772.028	1295.81	1563.38	2721.54	1016.41	877.463	2905.17	1491.87	1103.32	3939.98	1101.38	1311.88	1308.51	1138.66	1343.2	1731.99	1367.35	1559.95	1275.95	983.472	788.48	771.86	856.073	708.087	1090.01	1319.52	844.248		772.028	3939.98	1138.66	1731.99	708.087	1319.52		0.445747	0.289001	0.179719		FALSE					0.0712312	0.306594
VOC	817.36_69	NA	NA	NA	NA	NA	NA	NA	NA	NA	NA	NA	NA	NA	NA	NA	NA	NA	NA	NA	NA	NA	NA	NA	NA	NA	NA	NA	NA		99.7208	99.7208	99.7208	99.7208	99.7208	99.7208		1	1	1		FALSE					NaN	NaN
VOC	817.66_97	NA	NA	NA	NA	NA	NA	NA	NA	NA	NA	NA	NA	NA	NA	NA	NA	NA	NA	NA	NA	NA	NA	NA	NA	NA	NA	NA	162.348		99.7208	99.7208	99.7208	99.7208	99.7208	162.348		0.61424	0.61424	1		FALSE					0.296845	0.317206
VOC	818.25_58	NA	NA	NA	NA	NA	NA	NA	NA	NA	NA	NA	NA	NA	NA	NA	NA	NA	NA	NA	NA	NA	NA	NA	NA	NA	NA	NA	NA		99.7208	99.7208	99.7208	99.7208	99.7208	99.7208		1	1	1		FALSE					NaN	NaN
VOC	818.92_43	NA	NA	NA	NA	NA	NA	NA	NA	NA	NA	NA	NA	NA	NA	NA	NA	NA	NA	NA	NA	NA	NA	NA	NA	NA	NA	NA	NA		99.7208	99.7208	99.7208	99.7208	99.7208	99.7208		1	1	1		FALSE					NaN	NaN
VOC	819.61_55	NA	NA	459.848	NA	NA	NA	NA	NA	673.716	NA	NA	1006.08	404.481	912.77	NA	NA	NA	1366.45	1909.91	237.362	NA	NA	NA	NA	NA	NA	NA	587.586		99.7208	1006.08	99.7208	1909.91	99.7208	587.586		0.0522122	0.0991182	0.0522122		FALSE					0.0694591	0.0766998
VOC	819.91_51	NA	NA	NA	NA	NA	NA	NA	NA	NA	NA	NA	NA	NA	NA	NA	NA	NA	NA	NA	NA	NA	NA	NA	NA	NA	NA	NA	NA		99.7208	99.7208	99.7208	99.7208	99.7208	99.7208		1	1	1		FALSE					NaN	NaN
VOC	820_70	NA	NA	307.989	NA	NA	234.087	493.111	NA	437.637	313.366	340.163	681.115	268.823	475.285	NA	NA	NA	NA	2034.8	NA	NA	NA	NA	NA	NA	NA	NA	NA		99.7208	681.115	99.7208	2034.8	99.7208	99.7208		0.0490077	0.146408	0.0490077		FALSE					0.273763	0.379391
VOC	820.21_42	NA	NA	NA	NA	506.256	NA	363.464	NA	NA	NA	190.744	315.469	NA	NA	NA	NA	NA	NA	NA	NA	NA	NA	NA	NA	NA	NA	NA	NA		99.7208	506.256	99.7208	99.7208	99.7208	99.7208		1	0.196977	0.196977		FALSE					0.0864473	0.465891
VOC	820.21_112	NA	NA	120.336	NA	NA	NA	NA	NA	189.786	NA	NA	285.662	NA	NA	NA	NA	NA	NA	NA	NA	NA	NA	NA	NA	NA	NA	NA	201.528		99.7208	285.662	99.7208	99.7208	99.7208	201.528		0.494823	0.349087	0.349087		FALSE					0.45003	0.0888815
VOC	820.41_56	383.172	NA	NA	NA	1190.6	317.062	NA	NA	783.587	519.625	NA	732.727	292.958	654.797	184.616	351.984	4600.26	1085.55	1722.16	245.025	NA	NA	NA	NA	NA	NA	NA	NA		99.7208	1190.6	184.616	4600.26	99.7208	99.7208		0.0216772	0.155062	0.0216772		FALSE					0.0461481	0.0176821
VOC	821.16_57	NA	NA	NA	NA	645.154	NA	NA	NA	307.8	NA	NA	398.643	NA	382.872	NA	NA	NA	1039.92	1960.7	NA	NA	NA	NA	NA	NA	NA	NA	NA		99.7208	645.154	99.7208	1960.7	99.7208	99.7208		0.0508599	0.154569	0.0508599		FALSE					0.116789	0.0762649
VOC	821.18_41	735.987	NA	407.84	NA	2307.11	NA	3049.37	NA	1434.92	NA	389.296	792.207	NA	622.903	NA	NA	10189.6	1424.31	2085.95	NA	NA	NA	NA	NA	NA	NA	NA	NA		99.7208	3049.37	99.7208	10189.6	99.7208	99.7208		0.00978651	0.0327021	0.00978651		FALSE					0.214877	0.119949
VOC	821.57_80	NA	NA	NA	NA	NA	NA	NA	NA	NA	NA	NA	NA	NA	NA	NA	NA	NA	NA	NA	NA	NA	NA	NA	NA	NA	NA	NA	NA		99.7208	99.7208	99.7208	99.7208	99.7208	99.7208		1	1	1		FALSE					NaN	NaN
VOC	822.56_98	NA	NA	NA	NA	NA	NA	NA	NA	NA	NA	NA	NA	NA	NA	NA	NA	NA	NA	NA	NA	NA	NA	NA	NA	NA	NA	NA	NA		99.7208	99.7208	99.7208	99.7208	99.7208	99.7208		1	1	1		FALSE					NaN	NaN
VOC	822.76_46	NA	NA	NA	NA	NA	NA	NA	NA	NA	NA	NA	NA	NA	NA	NA	NA	NA	NA	NA	NA	NA	NA	NA	NA	NA	NA	NA	NA		99.7208	99.7208	99.7208	99.7208	99.7208	99.7208		1	1	1		FALSE					NaN	NaN
VOC	823.14_79	4603.06	5066.95	7007.13	4547.13	10064.7	5711.61	4113.35	3899.91	2817.65	7242.44	4156.67	7304.8	3947.11	4154.05	8144.79	2539.06	11334.7	5248.52	7390.14	4614.13	3714.3	6234.78	4725.47	12027.1	4886.97	3577.4	4975	3912.98		2817.65	10064.7	2539.06	11334.7	3577.4	12027.1		0.234275	0.211111	0.315615		FALSE					0.931545	0.564004
VOC	823.15_107	NA	NA	NA	NA	NA	NA	NA	NA	NA	NA	NA	NA	NA	NA	NA	NA	NA	NA	NA	NA	NA	NA	NA	NA	NA	NA	NA	NA		99.7208	99.7208	99.7208	99.7208	99.7208	99.7208		1	1	1		FALSE					NaN	NaN
VOC	823.15_205	NA	NA	NA	NA	NA	NA	NA	NA	NA	NA	NA	NA	NA	NA	NA	NA	NA	NA	NA	NA	NA	NA	NA	NA	NA	NA	NA	NA		99.7208	99.7208	99.7208	99.7208	99.7208	99.7208		1	1	1		FALSE					NaN	NaN
VOC	823.33_45	887.794	762.309	1042.57	798.563	1118.07	1052.95	1185.92	1006.15	701.02	902.942	1143.57	1168.82	970.334	957.691	739.118	1067.92	1331.59	642.273	1209.37	928.688	1053.89	782.488	783.372	699.942	531.802	NA	964.978	762.737		701.02	1185.92	642.273	1331.59	99.7208	1053.89		0.526453	0.541583	0.0748884		FALSE					0.0279426	0.0976759
VOC	823.34_47	220.826	158.495	NA	191.277	NA	202.424	180.326	195.764	174.456	199.081	211.884	NA	235.323	NA	176.3	212.98	NA	220.4	253.03	210.714	NA	NA	NA	NA	185.157	175.603	NA	151.67		99.7208	220.826	99.7208	253.03	99.7208	185.157		0.394107	0.451581	0.394107		FALSE					0.041848	0.125015
VOC	823.34_59	592.156	519.152	592.702	550.007	611.434	493.97	542.445	510.281	509.7	538.783	709.657	565.809	632.812	463.238	476.737	578.301	531.031	555.714	708.505	513.371	418.938	397.165	392.584	557.365	486.957	838.508	598.947	473.053		493.97	709.657	463.238	708.505	392.584	838.508		0.589105	0.552454	0.553202		FALSE					0.633603	0.221619
VOC	823.34_61	672.812	637.464	739.045	629.471	696.204	673.588	617.787	639.627	670.944	686.883	744.628	686.122	768.979	658.97	694.364	700.124	791.009	728.156	772.548	693.589	636.736	617.722	598.571	627.815	608.127	666.103	709.728	545.229		617.787	744.628	658.97	791.009	545.229	709.728		0.781012	0.884965	0.689283		FALSE					0.000631203	0.004214
VOC	823.34_72	NA	NA	NA	NA	NA	NA	NA	NA	NA	NA	NA	NA	NA	NA	NA	NA	NA	NA	NA	NA	NA	NA	NA	NA	NA	NA	NA	NA		99.7208	99.7208	99.7208	99.7208	99.7208	99.7208		1	1	1		FALSE					NaN	NaN
VOC	823.34_73	750.644	742.096	861.381	777.786	745.543	744.885	764.757	809.778	689.288	784.375	782.612	770.05	792.837	737.635	843.82	947.093	782.65	862.267	899.946	715.073	652.905	746.648	696.226	746.125	721.949	811.34	735.919	674.233		689.288	861.381	715.073	947.093	652.905	811.34		0.727794	0.830147	0.689378		FALSE					0.0068512	0.0723612
VOC	823.34_74	289.329	344.142	333.864	314.901	307.204	314.719	281.136	290.827	262.534	341.025	284.029	320.316	394.489	322.404	291.264	332.808	371.609	338.481	364.504	323.297	285.918	287.874	269.125	306.582	261.648	315.394	342.025	245.865		262.534	344.142	291.264	394.489	245.865	342.025		0.665505	0.846348	0.62325		FALSE					0.00438513	0.0553193
VOC	823.34_210	1875.11	1761.05	2097.12	1825.79	2052.68	1877.48	1703.21	1791.8	1818.68	1935.89	1954.51	1919.93	1993.11	1899.98	1908.92	2036.68	2131.24	1972.38	2161.61	1889.07	1890.96	1871.66	1684.22	1811.29	1655.52	1878.01	1932.75	1719.67		1703.21	2097.12	1889.07	2161.61	1655.52	1932.75		0.787936	0.900792	0.765876		FALSE					0.00599313	0.0538259
VOC	823.34_75	1269.46	1194.25	1351.57	1255.95	1387.93	1285.37	1179.41	1245.97	1145.9	1298.15	1358.17	1284.57	1412.46	1259.35	1199.09	1321.42	1339.72	1294.02	1452.72	1263.59	1197.93	1213.13	1064.33	1223.11	1125.08	1222.07	1284.01	1081.26		1145.9	1387.93	1199.09	1452.72	1064.33	1284.01		0.788796	0.863938	0.732646		FALSE					0.00387058	0.0535374
VOC	823.34_115	1316.47	1240.22	1364.09	1245.3	1482.24	1353.5	1256.89	1270.41	1263.5	1322.8	1373.66	1342.72	1417.61	1285.29	1327.04	1442.06	1467.19	1333.68	1487.4	1292.54	1308.78	1236.81	1195.78	1254.91	1227.74	1268.71	1364.16	1170.29		1240.22	1482.24	1285.29	1487.4	1170.29	1364.16		0.833817	0.867129	0.786803		FALSE					0.00543822	0.0721137
VOC	823.34_89	1299.62	1196.92	1323.41	1229.47	1407.26	1249.21	1143.93	1218.97	1184.22	1204.03	1319.66	1312.26	1402.48	1255.83	1238.43	1292.72	1358.38	1210.93	1376.08	1214.27	1196.09	1231.78	1106.14	1236.11	1128.07	1203.08	1322.12	1149.46		1143.93	1407.26	1210.93	1402.48	1106.14	1322.12		0.815649	0.860487	0.78602		FALSE					0.0443403	0.317235
VOC	823.34_88	627.977	538.457	568.527	607.828	638.243	582.946	541.451	554.862	576.042	591.592	566.54	589.679	622.652	548.528	595.367	624.615	644.205	609.39	662.972	625.788	583.027	556.912	495.907	557.539	510.952	557.133	605.937	527.553		538.457	638.243	548.528	662.972	495.907	605.937		0.812187	0.859434	0.748006		FALSE					0.00208212	0.0153117
VOC	823.34_106	NA	NA	NA	NA	NA	NA	NA	NA	NA	NA	NA	NA	NA	NA	NA	NA	NA	NA	NA	NA	NA	NA	NA	NA	NA	NA	NA	NA		99.7208	99.7208	99.7208	99.7208	99.7208	99.7208		1	1	1		FALSE					NaN	NaN
VOC	823.34_104	459.982	404.473	464.191	448.21	489.304	457.666	422.631	421.361	430.017	405.652	438.116	416.599	471.146	425.701	412.899	480.121	494.07	471.928	482.889	445.075	396.652	443.162	395.421	408.473	391.115	433.691	483.153	395.054		404.473	489.304	412.899	494.07	391.115	483.153		0.818656	0.84385	0.791619		FALSE					0.025687	0.0551698
VOC	823.34_117	645.649	575.958	680.869	599.654	671.065	594.116	599.11	600.184	620.664	646.398	645.683	621.613	656.139	627.324	584.36	678.789	685.03	638.697	690.319	612.804	579.17	591.917	540.079	576.846	557.96	608.451	665.241	575.558		575.958	680.869	584.36	690.319	540.079	665.241		0.834335	0.858255	0.782362		FALSE					0.00848587	0.0464279
VOC	823.34_118	136.829	NA	182.509	164.951	167.432	NA	142.156	NA	146.174	173.101	149.092	150.742	NA	161.444	157.297	160.822	183.298	163.247	163.407	NA	158.892	NA	138.475	155.531	154.654	NA	162.945	NA		99.7208	182.509	99.7208	183.298	99.7208	162.945		0.544036	0.546388	0.544036		FALSE					0.604189	0.819972
VOC	823.34_120	327.819	274.151	318.683	281.255	336.368	304.388	286.811	281.684	290.016	290.554	305.842	312.648	351.658	288.589	298.434	324.796	324.104	291.013	350.481	307.819	287.932	269.21	270.952	295.083	300.815	294.569	307.38	251.703		274.151	336.368	288.589	351.658	251.703	307.38		0.779595	0.857956	0.71576		FALSE					0.018779	0.170802
VOC	823.34_121	298.16	252.648	284.351	263.925	298.711	275.229	245.147	266.045	283.862	272.728	290.519	290	280.157	284.258	284.117	293.972	307.27	255.542	318.182	274.831	260.761	254.877	233.619	265.931	242.481	263.406	292.388	240.69		245.147	298.711	255.542	318.182	233.619	292.388		0.770461	0.855483	0.734231		FALSE					0.00842017	0.0701168
VOC	823.34_145	145.16	NA	179.511	NA	189.256	180.433	155.824	NA	NA	NA	185.919	148.246	NA	NA	NA	166.478	197.124	179.225	201.235	163.398	156.88	158.782	NA	159.012	149.814	156.281	181.267	165.52		99.7208	189.256	99.7208	201.235	99.7208	181.267		0.495543	0.52691	0.495543		FALSE					0.696369	0.0937631
VOC	823.34_135	674.482	618.148	710.381	595.498	713.548	659.924	623.617	632.464	593.677	661.41	690.993	697.938	726.321	682.641	679.523	708.612	735.521	696.15	753.47	673.596	611.537	646.731	581.899	624.138	610.117	639.942	673.586	603.565		593.677	713.548	673.596	753.47	581.899	673.586		0.787924	0.944009	0.772292		FALSE					0.0003658	0.0079647
VOC	823.34_164	293.492	306.811	357.186	306.405	375.343	337.211	318.307	312.669	310.674	322.535	330.171	316.821	356.329	318.251	319.282	344.807	348.937	332.678	368.498	319.313	307.286	330.884	290.784	315.404	320.803	338.213	328.882	298.194		293.492	375.343	318.251	368.498	290.784	338.213		0.796454	0.847892	0.774714		FALSE					0.104267	0.388735
VOC	823.34_162	323.653	287.492	332.686	298.407	355.858	343.695	280.155	296.998	283.194	313.214	322.676	312.159	340.152	311.253	296.78	343.311	349.763	314.003	319.32	320.655	297.108	291.223	267.283	319.051	289.977	305.909	304.705	292.53		280.155	355.858	296.78	349.763	267.283	319.051		0.800986	0.833983	0.751094		FALSE					0.0327196	0.231983
VOC	823.34_148	351.987	322.481	356.359	304.573	344.357	312.224	313.809	303.495	313.986	313.043	337.488	293.503	330.505	312.258	329.928	318.475	352.586	332.315	357.286	325.804	297.772	331.856	260.458	324.408	274.144	325.067	303.062	285.855		293.503	356.359	312.258	357.286	260.458	331.856		0.82148	0.876246	0.728991		FALSE					0.0152304	0.061737
VOC	823.34_150	NA	NA	NA	NA	NA	NA	NA	NA	NA	NA	NA	NA	NA	NA	NA	NA	NA	NA	139.237	NA	NA	NA	NA	NA	NA	NA	NA	NA		99.7208	99.7208	99.7208	139.237	99.7208	99.7208		0.716195	1	0.716195		FALSE					0.296845	0.317206
VOC	823.34_195	278.658	289.481	302.852	274.916	314.707	286.391	257.64	279.179	264.053	305.209	307.337	302.839	324.493	276.248	287.102	321.314	336.424	277.374	327.683	278.662	282.258	285.214	278.952	297.764	288.981	280.571	324.543	242.527		257.64	314.707	276.248	336.424	242.527	324.543		0.765818	0.851191	0.720898		FALSE					0.207951	0.630547
VOC	823.34_194	545.991	487.805	549.369	500.012	608.256	512.141	503.961	525.9	525.43	555.443	556.737	548.524	620.818	518.177	530.719	587.967	621.03	579.722	606.352	553.845	522.825	539.256	494.242	522.244	520.459	536.629	559.622	470.214		487.805	608.256	518.177	621.03	470.214	559.622		0.785476	0.851906	0.757151		FALSE					0.00616552	0.0444107
VOC	823.34_180	NA	NA	NA	NA	NA	NA	NA	NA	NA	NA	NA	NA	NA	NA	NA	NA	NA	NA	NA	NA	NA	NA	NA	NA	NA	NA	NA	NA		99.7208	99.7208	99.7208	99.7208	99.7208	99.7208		1	1	1		FALSE					NaN	NaN
VOC	823.34_211	549.648	525.971	590.863	507.507	610.24	528.974	507.795	543.852	562.052	518.794	603.367	564.672	598.31	544.181	558.054	571.959	638.372	561.728	654.356	575.668	529.335	560.764	517.257	524.893	486.793	516.314	593.949	512.716		507.507	610.24	544.181	654.356	486.793	593.949		0.775583	0.891749	0.743928		FALSE					0.0125711	0.0480235
VOC	823.53_207	104317	96729.5	110475	98280.3	112762	104197	94648.3	99257.2	99364.3	104754	108189	105954	113262	102470	104054	111449	116090	106830	117760	104704	100384	97747.8	92196.5	100649	93755	100344	108648	92736.7		94648.3	112762	102470	117760	92196.5	108648		0.803741	0.908735	0.782921		FALSE					0.00207454	0.0263331
VOC	823.35_208	21799.1	20037	22872.5	20631.5	23504	21588.4	19492.2	20795.8	20757.1	21894.9	22520	21971.9	23638.7	21260.8	21782.6	22901.2	24288.3	22091.7	24538.7	21696.5	20957.5	20339.4	19183.8	21144.7	19415.5	20660.9	22472.8	19524.5		19492.2	23504	21260.8	24538.7	19183.8	22472.8		0.794347	0.904562	0.78178		FALSE					0.00246815	0.0295729
VOC	823.34_209	13003.6	12018	13912.3	12215.4	14070.7	12943.6	11821.2	12404.1	12358.7	13052.8	13450.8	13256.8	14099.7	12757.9	13055	13806.5	14319.6	13121.1	14673.9	13137.1	12419.7	12237.1	11445.9	12575.5	11684.3	12483.2	13469.2	11465		11821.2	14070.7	12757.9	14673.9	11445.9	13469.2		0.805594	0.906698	0.780016		FALSE					0.00224319	0.0309667
VOC	823.34_96	10746.2	9907.16	11388.1	10285.5	11344.7	10688.2	9584.45	10257.9	10212.3	10811.3	11140	11009.2	11897.5	10410.6	10702.6	11291.2	11821.8	10691.2	12290.9	10694	10136.9	10087.3	9310.79	10299.3	9684.31	10203.1	11382.8	9561.42		9584.45	11388.1	10410.6	12290.9	9310.79	11382.8		0.779803	0.914173	0.757537		FALSE					0.00482282	0.04761
VOC	823.53_191	9495.53	8699.17	9816.9	8729.57	10180.7	9318.07	8561.35	8928.15	8801.75	9303.2	9792.45	9510.65	10174.6	9343.75	9320.37	10160.6	10302.1	9598.46	10602.7	9320.52	8989.89	8559.06	8311	8836.69	8473.11	8908.44	9658.84	8251.3		8561.35	10180.7	9320.37	10602.7	8251.3	9658.84		0.807467	0.915495	0.778224		FALSE					0.000757151	0.0148787
VOC	823.35_133	6558.45	6120.97	6865.09	6189.84	7128.41	6495.42	5933.37	6291.23	6280.73	6452.77	6687.46	6702.46	7178.97	6425.7	6466.72	7013.54	7154.43	6635.63	7478.03	6618.73	6320.24	5983.7	5747.59	6233.4	5995.36	6284.4	6746.79	5814.38		5933.37	7128.41	6425.7	7478.03	5747.59	6746.79		0.79344	0.901421	0.768596		FALSE					0.00126252	0.0185599
VOC	823.35_177	3376.74	3179.65	3550.87	3182.88	3659.83	3386.08	3136.28	3212.69	3184.34	3460.8	3435.76	3491.96	3595.56	3367.07	3408.96	3628.9	3742.9	3443.51	3772.5	3476.29	3326.49	3212.03	2951.01	3345.96	3043.75	3251.22	3488.85	3055.33		3136.28	3659.83	3367.07	3772.5	2951.01	3488.85		0.831353	0.920006	0.782243		FALSE					0.00168254	0.0230953
VOC	823.35_193	2940.57	2724.35	3047.35	2695.06	3124.56	2957.76	2626.98	2760.35	2732.67	2868.19	2955.16	2885.47	3159.1	2863.85	2852.4	3035.94	3199.52	2998.35	3232.13	2877.14	2753.09	2736.81	2499.1	2787.82	2644.61	2773.19	3083.79	2553.42		2626.98	3124.56	2852.4	3232.13	2499.1	3083.79		0.81277	0.912897	0.773206		FALSE					0.00412131	0.0446888
VOC	823.34_119	2233.26	2000.56	2332.66	2019.58	2273.4	2065.58	1967.53	2004.07	2003.46	2132.99	2200.41	2145.92	2360.29	2124.74	2178.18	2283.03	2360.31	2178.27	2462.73	2184.53	2094.53	1986.98	1894.52	2017.61	1954.33	2088.8	2231.15	1891.84		1967.53	2332.66	2124.74	2462.73	1891.84	2231.15		0.798921	0.910868	0.768188		FALSE					0.00135926	0.0225443
VOC	823.35_192	1978.09	1817.88	2060.63	1902.74	2128.12	1993.59	1805.69	1909.81	1897.91	2033.37	2061.46	1946.05	2138.1	1930.44	1922.61	2045.85	2212.21	2004.3	2224.98	2015.82	1941.53	1866.69	1703.56	1889.42	1834.84	1954.62	2099.52	1778.52		1805.69	2128.12	1922.61	2224.98	1703.56	2099.52		0.811555	0.903432	0.765654		FALSE					0.0129983	0.0535943
VOC	823.35_103	1725.94	1626.9	1807.78	1705.8	1868.73	1743.69	1618.38	1651.99	1633.91	1682.34	1824.25	1775.3	1929.62	1677.71	1732.13	1877.68	1953.26	1747.63	1958.34	1756.97	1701.57	1659.93	1515.92	1670.71	1578.37	1706.56	1797.31	1598.64		1618.38	1868.73	1677.71	1958.34	1515.92	1797.31		0.826405	0.897783	0.774087		FALSE					0.00346304	0.0437632
VOC	823.52_163	1756.44	1585.72	1794.44	1629.67	1874.9	1746.35	1580.06	1635.04	1699.63	1748.47	1803.26	1676.37	1877.77	1703.49	1729.49	1835.01	1916.11	1716.46	1987.96	1706.81	1695.89	1657.09	1509.44	1680.77	1529.22	1689.58	1749.65	1547.17		1580.06	1874.9	1703.49	1987.96	1509.44	1749.65		0.794814	0.908577	0.759288		FALSE					0.00481149	0.057987
VOC	823.44_147	1694.11	1559.22	1759.62	1553.21	1825.59	1682.2	1492.55	1578.91	1587.97	1627.19	1670.17	1678.55	1793.12	1651	1637.81	1760.02	1871.63	1661.35	1852.34	1620.38	1581.04	1581.82	1493.42	1536.84	1464.39	1655.1	1752	1523.14		1492.55	1825.59	1620.38	1871.63	1464.39	1752		0.797463	0.887595	0.782418		FALSE					0.0110996	0.0975301
VOC	823.35_134	925.475	884.285	1018.9	894.742	1038.42	993.624	881.767	893.319	932.647	955.78	969.175	977.593	1028.98	992.065	965.289	1024.58	1071.76	961.187	1059.1	1020.06	970.629	931.256	831.039	919.895	870.593	913.03	1055.94	863.914		881.767	1038.42	961.187	1071.76	831.039	1055.94		0.822727	0.910269	0.775396		FALSE					0.00584612	0.0654624
VOC	823.35_161	1096.47	958.443	1102.4	976.049	1135.72	1035.12	996.276	1008.86	1005.42	1048.58	1076.62	1067.05	1140.47	1050.86	1040.95	1115.25	1176.26	1068.31	1202.14	1050.19	1047.35	1003.38	958.186	1042.93	957.752	1013.65	1120.56	955.269		958.443	1135.72	1040.95	1202.14	955.269	1120.56		0.797279	0.916563	0.794638		FALSE					0.0106176	0.0941831
VOC	823.35_149	648.317	617.465	670.202	622.155	707.369	635.925	559.287	595.325	606.185	627.091	658.656	655.441	682.483	634.476	653.371	710.106	663.867	662.172	714.25	640.289	615.701	589.428	563.247	606.811	573.294	593.796	662.08	551.388		559.287	707.369	634.476	714.25	551.388	662.08		0.783042	0.896953	0.771982		FALSE					0.00099193	0.023446
VOC	823.35_87	983.132	1012.44	1116.56	941.556	1083.22	1034.45	1009.76	960.318	1035.71	976.629	1065.46	1024.77	1169.15	982.751	996.963	1090.93	1099.61	1028.51	1204.49	1030.05	921.657	916.581	949.53	1018.79	915.751	986.85	1069.45	941.428		941.556	1116.56	982.751	1204.49	915.751	1069.45		0.781702	0.880161	0.760278		FALSE					0.00593325	0.063039
VOC	823.35_132	369.332	281.148	382.526	335.569	395.671	369.359	332.47	343.445	360.769	343.532	379.644	377.951	402.492	380.551	387.768	399.314	396.243	391.486	415.129	371.283	354.797	335.498	306.289	335.238	355.481	354.865	384.849	317.542		281.148	395.671	371.283	415.129	306.289	384.849		0.677253	0.938363	0.737815		FALSE					0.00153068	0.0144483
VOC	823.35_159	NA	NA	136.175	NA	NA	NA	NA	NA	NA	NA	NA	NA	146.995	NA	NA	NA	NA	NA	NA	132.255	NA	NA	NA	NA	NA	NA	NA	NA		99.7208	136.175	99.7208	146.995	99.7208	99.7208		0.678397	0.732301	0.678397		FALSE					0.258893	0.690517
VOC	823.35_179	685.477	586.465	725.201	640.641	675.719	645.262	596.286	596.635	611.33	648.247	693.656	705.278	715.819	660.312	656.698	668.591	718.683	656.035	723.963	641.945	612.694	643.367	570.4	610.642	560.431	605.457	680.074	596.057		586.465	725.201	641.945	723.963	560.431	680.074		0.810075	0.885197	0.772795		FALSE					0.00761365	0.0783715
VOC	823.35_175	203.321	184.168	184.179	184.116	221.569	182.428	162.822	169.496	NA	205.253	200.895	167.731	175.152	198.283	171.957	186.654	189.969	176.247	201.541	186.723	NA	225.584	194.473	181.481	165.991	151.114	NA	168.528		99.7208	221.569	171.957	201.541	99.7208	225.584		0.442056	0.762274	0.450066		FALSE					0.25447	0.392044
VOC	823.44_71	NA	NA	NA	NA	NA	NA	NA	NA	NA	NA	NA	NA	NA	NA	NA	NA	NA	NA	NA	NA	NA	NA	NA	NA	NA	NA	NA	NA		99.7208	99.7208	99.7208	99.7208	99.7208	99.7208		1	1	1		FALSE					NaN	NaN
VOC	823.44_97	945.266	664.597	715.673	584.511	581.749	712.401	768.554	608.839	541.203	674.268	799.269	790.664	459.507	NA	452.793	709.665	688.516	738.41	525.825	627.139	746.091	688.892	564.917	616.461	656.589	667.695	554.451	741.617		541.203	945.266	99.7208	738.41	554.451	746.091		0.725384	0.105495	0.586556		FALSE					0.0556415	0.0672476
VOC	823.44_151	NA	NA	NA	NA	NA	NA	NA	NA	NA	NA	NA	NA	NA	NA	NA	NA	NA	NA	NA	NA	NA	NA	NA	NA	NA	NA	NA	NA		99.7208	99.7208	99.7208	99.7208	99.7208	99.7208		1	1	1		FALSE					NaN	NaN
VOC	823.53_44	NA	NA	NA	NA	NA	NA	NA	NA	NA	NA	NA	NA	NA	NA	NA	NA	314.744	NA	NA	NA	NA	NA	NA	NA	NA	NA	NA	NA		99.7208	99.7208	99.7208	314.744	99.7208	99.7208		0.316831	1	0.316831		FALSE					0.296845	0.317206
VOC	823.53_165	808.316	770.597	857.883	787.932	893.974	845.516	742.272	742.676	776.624	807.352	843.739	839.183	877.811	777.94	831.685	890.941	951.964	908.722	882.979	839.828	769.084	744.65	729.383	779.846	751.276	825.874	822.348	748.251		742.272	893.974	777.94	951.964	729.383	825.874		0.779727	0.870205	0.766187		FALSE					0.00095242	0.00548624
VOC	823.53_176	703.478	638.955	762.538	643.803	751.027	710.739	611.289	683.365	672.278	717.057	775.446	702.76	741.651	728.808	715.838	734.454	816.32	719.181	790.553	710.237	716.744	627.224	648.564	654.954	633.952	691.252	743.205	619.395		611.289	775.446	710.237	816.32	619.395	743.205		0.748835	0.915909	0.758765		FALSE					0.00846801	0.0553116
VOC	823.53_82	583.647	559.782	626.864	535.18	724.043	572.459	543.953	594.784	614.495	611.939	631.842	561.506	604.972	681.973	647.373	653.641	938.295	628.174	669.156	577.814	600.56	558.424	588.745	560.996	547.121	538.593	642.422	485.89		535.18	724.043	577.814	938.295	485.89	642.422		0.570376	0.798038	0.517844		FALSE					0.0153305	0.0985213
VOC	823.53_90	178.158	147.829	181.679	NA	NA	NA	NA	151.325	NA	169.268	175.903	NA	NA	169.622	NA	196.822	161.638	168.913	180.739	NA	NA	164.252	NA	NA	NA	NA	167.609	NA		99.7208	181.679	99.7208	196.822	99.7208	167.609		0.506655	0.548884	0.506655		FALSE					0.252426	0.731546
VOC	823.53_105	584.315	533.971	623.367	558.003	658.561	608.103	546.29	560.727	557.739	595.596	611.202	594.974	634.666	577.334	619.215	612.3	642.535	611.849	654.18	572.99	568.027	528.277	530.255	544.713	526.794	557.972	589.773	520.209		533.971	658.561	572.99	654.18	520.209	589.773		0.816244	0.870064	0.789918		FALSE					0.000621102	0.0147491
VOC	823.53_102	283.656	286.471	316.181	282.748	307.38	299.052	255.823	280.319	284.514	280.885	335.157	315.828	335.325	309.073	284.094	311.982	308.937	276.042	311.992	302.149	292.589	278.551	254.63	283.76	301.643	308.216	313.881	276.689		255.823	335.157	276.042	335.325	254.63	313.881		0.762908	0.823619	0.759353		FALSE					0.270431	0.202625
VOC	823.53_116	225.326	212.656	235.848	225.604	243.737	230.254	209.318	204.436	236.922	230.236	259.034	236.361	264.99	243.102	224.961	222.816	239.623	217.718	270.855	218.706	213.739	231.736	206.297	243.123	245.309	225.411	235.581	231.521		204.436	259.034	217.718	270.855	206.297	245.309		0.754778	0.840499	0.761652		FALSE					0.464444	0.385581
VOC	823.53_131	292.988	295.97	307.024	252.253	330.865	302.888	272.982	285.339	275.045	278.238	307.01	298.501	304.994	294.918	273.612	318.143	331.93	308.495	340.941	306.818	289.91	309.885	256.959	276.268	264.479	298.072	284.386	239.69		252.253	330.865	273.612	340.941	239.69	309.885		0.739874	0.826958	0.703026		FALSE					0.0187991	0.0589957
VOC	823.53_146	170.999	NA	173.684	NA	179.591	NA	NA	NA	NA	NA	150.426	179.067	166.833	NA	NA	NA	194.292	NA	NA	NA	163.223	NA	140.977	NA	143.152	160.447	158.939	NA		99.7208	179.591	99.7208	194.292	99.7208	163.223		0.513251	0.555265	0.513251		FALSE					0.741012	0.962782
VOC	823.53_203	NA	NA	NA	NA	NA	NA	NA	NA	NA	NA	NA	NA	NA	NA	NA	NA	NA	NA	NA	NA	NA	NA	NA	NA	NA	NA	NA	NA		99.7208	99.7208	99.7208	99.7208	99.7208	99.7208		1	1	1		FALSE					NaN	NaN
VOC	823.53_189	466.485	404.478	499.696	435.531	476.142	435.175	395.135	407.217	428.374	464.655	465.099	446.747	502.815	440.374	434.081	456.962	492.571	445.795	513.498	432.576	432.816	398.505	437.255	419.001	415.8	470.169	443.168	409.216		395.135	499.696	432.576	513.498	398.505	470.169		0.769497	0.865679	0.776061		FALSE					0.0667303	0.294988
VOC	823.53_190	224.492	208.982	211.512	204.436	211.912	210.591	197.988	217.936	188.452	191.921	209.234	211.384	206.491	192.104	205.448	230.14	225.291	192.25	231.036	195.388	206.561	186.078	183.967	178.018	NA	165.118	228.906	177.184		188.452	224.492	192.104	231.036	99.7208	228.906		0.815681	0.839228	0.431624		FALSE					0.0144059	0.0695179
VOC	823.53_178	709.808	691.95	732.051	702.803	774.344	725.064	645.95	688.733	730.052	719.543	741.804	734.242	795.145	715.128	678.023	792.441	799.995	736.104	795.72	699.586	666.717	621.713	655.052	687.405	665.446	711.922	754.384	665.9		645.95	774.344	678.023	799.995	621.713	754.384		0.807442	0.875609	0.777146		FALSE					0.0048841	0.0217841
VOC	823.53_166	161.328	NA	167.01	NA	168.597	158.271	139.488	NA	NA	NA	159.754	NA	164.826	167.781	NA	164.645	167.965	150.923	174.089	160.246	149.378	NA	135.979	NA	NA	149.616	NA	NA		99.7208	168.597	99.7208	174.089	99.7208	149.616		0.572814	0.591476	0.572814		FALSE					0.024149	0.095382
VOC	823.53_206	288.497	257.487	333.526	246.763	338.863	287.89	261.807	283.036	259.062	284.716	291.352	278.187	303.818	289.596	267.444	273.15	336.606	289.347	292.727	272.167	260.902	NA	255.135	257.587	257.144	266.06	269.229	256.856		246.763	338.863	267.444	336.606	99.7208	269.229		0.733093	0.78924	0.294281		FALSE					0.0218584	0.0655108
VOC	823.73_43	NA	NA	NA	NA	NA	NA	NA	NA	NA	NA	NA	NA	NA	NA	NA	NA	NA	761.802	NA	NA	NA	NA	NA	NA	NA	477.84	NA	NA		99.7208	99.7208	99.7208	761.802	99.7208	477.84		0.130901	0.208691	0.130901		FALSE					0.445169	0.400235
VOC	823.73_101	NA	NA	NA	NA	147.764	NA	NA	NA	NA	NA	NA	NA	NA	NA	NA	NA	NA	NA	NA	NA	NA	NA	NA	NA	NA	NA	NA	NA		99.7208	147.764	99.7208	99.7208	99.7208	99.7208		1	0.674864	0.674864		FALSE					0.530972	0.809413
VOC	823.73_167	NA	NA	NA	NA	NA	NA	NA	NA	NA	NA	NA	NA	NA	NA	NA	NA	NA	NA	NA	NA	NA	NA	NA	NA	NA	NA	NA	NA		99.7208	99.7208	99.7208	99.7208	99.7208	99.7208		1	1	1		FALSE					NaN	NaN
VOC	823.74_58	NA	NA	NA	NA	NA	NA	214.48	NA	NA	NA	NA	NA	NA	NA	NA	NA	NA	NA	222.071	NA	NA	NA	NA	NA	NA	255.722	NA	NA		99.7208	214.48	99.7208	222.071	99.7208	255.722		0.389957	0.389957	0.449049		FALSE					0.876735	0.672452
VOC	823.74_129	NA	NA	NA	NA	NA	NA	NA	NA	NA	NA	NA	NA	NA	NA	NA	NA	NA	NA	NA	NA	NA	NA	NA	NA	NA	NA	NA	NA		99.7208	99.7208	99.7208	99.7208	99.7208	99.7208		1	1	1		FALSE					NaN	NaN
VOC	823.92_69	NA	NA	NA	NA	379.486	NA	4392.25	NA	NA	NA	NA	NA	NA	NA	NA	NA	2171.14	NA	228.737	NA	NA	NA	NA	NA	NA	NA	NA	NA		99.7208	4392.25	99.7208	2171.14	99.7208	99.7208		0.0459301	0.0227038	0.0227038		FALSE					0.653213	0.768243
VOC	823.92_77	NA	NA	NA	NA	NA	NA	NA	NA	NA	NA	NA	NA	NA	NA	NA	NA	NA	NA	NA	NA	NA	NA	NA	NA	NA	NA	NA	NA		99.7208	99.7208	99.7208	99.7208	99.7208	99.7208		1	1	1		FALSE					NaN	NaN
VOC	823.92_86	NA	NA	NA	NA	NA	NA	778.261	NA	NA	NA	NA	NA	NA	NA	NA	NA	NA	NA	NA	NA	NA	NA	NA	NA	NA	NA	NA	NA		99.7208	778.261	99.7208	99.7208	99.7208	99.7208		1	0.128133	0.128133		FALSE					0.530972	0.809413
VOC	823.93_68	NA	NA	NA	NA	NA	NA	342.132	NA	NA	NA	NA	NA	NA	NA	NA	NA	500.368	NA	NA	NA	NA	NA	NA	NA	NA	NA	NA	NA		99.7208	342.132	99.7208	500.368	99.7208	99.7208		0.199295	0.291468	0.199295		FALSE					0.527785	0.537265
VOC	824.02_114	NA	NA	NA	NA	NA	NA	251.475	NA	NA	NA	NA	NA	NA	NA	NA	NA	NA	NA	NA	NA	NA	NA	NA	NA	NA	NA	NA	NA		99.7208	251.475	99.7208	99.7208	99.7208	99.7208		1	0.396543	0.396543		FALSE					0.530972	0.809413
VOC	824.32_91	158.66	NA	NA	242.093	233.074	NA	NA	318.826	170.657	NA	289.356	NA	NA	252.573	NA	NA	326.425	NA	NA	NA	NA	NA	NA	NA	NA	NA	NA	NA		99.7208	318.826	99.7208	326.425	99.7208	99.7208		0.305494	0.312775	0.305494		FALSE					0.141401	0.578869
VOC	824.9_55	2131.12	NA	1061.88	NA	4959.97	1157.76	679.257	NA	3326.5	1788.76	NA	1493.63	NA	NA	NA	NA	26474.4	NA	NA	NA	NA	NA	NA	NA	NA	NA	NA	NA		99.7208	4959.97	99.7208	26474.4	99.7208	99.7208		0.00376668	0.0201051	0.00376668		FALSE					0.429983	0.408397
VOC	824.02_99	NA	NA	NA	NA	NA	NA	863.418	NA	NA	NA	NA	NA	NA	NA	NA	NA	NA	NA	NA	NA	NA	NA	NA	NA	NA	NA	NA	NA		99.7208	863.418	99.7208	99.7208	99.7208	99.7208		1	0.115495	0.115495		FALSE					0.530972	0.809413
VOC	824.5_81	1127.65	973.977	1235.41	908.899	2408.82	1089.11	911.416	1050.46	2090.54	1340.11	930.038	1113.38	1023.3	2472.12	1528.84	1092.2	2389.8	1309.2	1159.92	1009.75	1884.36	896.135	2688.72	776.573	1070.23	1179.61	975.785	1015.45		908.899	2408.82	1009.75	2472.12	776.573	2688.72		0.338042	0.375552	0.314133		FALSE					0.658229	0.773338
VOC	824.51_160	NA	NA	NA	NA	NA	NA	NA	NA	NA	NA	NA	NA	NA	NA	NA	NA	NA	NA	NA	NA	NA	NA	NA	NA	NA	NA	NA	NA		99.7208	99.7208	99.7208	99.7208	99.7208	99.7208		1	1	1		FALSE					NaN	NaN
VOC	824.52_66	193.493	NA	NA	NA	282.72	148.446	NA	141.995	271.531	NA	NA	162.737	NA	212.269	NA	NA	1377.86	NA	NA	NA	NA	NA	NA	NA	NA	NA	NA	NA		99.7208	282.72	99.7208	1377.86	99.7208	99.7208		0.0723738	0.35272	0.0723738		FALSE					0.34261	0.424903
VOC	824.71_38	160.497	NA	NA	NA	292.543	NA	201.819	NA	253.765	NA	NA	NA	NA	NA	NA	NA	1684.08	NA	NA	NA	NA	NA	NA	NA	NA	NA	NA	NA		99.7208	292.543	99.7208	1684.08	99.7208	99.7208		0.0592137	0.340876	0.0592137		FALSE					0.384435	0.37885
VOC	824.71_54	NA	NA	NA	NA	214.581	NA	NA	NA	165.816	NA	NA	NA	NA	NA	NA	NA	1126.91	NA	NA	NA	NA	NA	NA	NA	NA	NA	NA	NA		99.7208	214.581	99.7208	1126.91	99.7208	99.7208		0.0884904	0.464724	0.0884904		FALSE					0.348704	0.355107
VOC	824.71_110	140.831	NA	175.339	NA	438.484	NA	NA	150.678	392.587	219.584	NA	NA	NA	510.507	273.782	NA	345.59	185.911	NA	NA	366.617	NA	538.775	NA	NA	156.102	NA	141.687		99.7208	438.484	99.7208	510.507	99.7208	538.775		0.185088	0.185088	0.195337		FALSE					0.834119	0.665518
VOC	824.71_39	796.828	NA	NA	NA	2289.85	354.713	1398.15	561.715	1502.31	795.48	NA	711.758	NA	NA	NA	NA	11652.4	NA	862.828	NA	NA	NA	NA	NA	NA	NA	NA	NA		99.7208	2289.85	99.7208	11652.4	99.7208	99.7208		0.00855797	0.043549	0.00855797		FALSE					0.382893	0.324158
VOC	824.9_49	NA	NA	NA	NA	136.111	NA	NA	NA	NA	NA	NA	NA	NA	NA	NA	NA	639.509	NA	NA	NA	NA	NA	NA	NA	NA	NA	NA	NA		99.7208	136.111	99.7208	639.509	99.7208	99.7208		0.155933	0.732646	0.155933		FALSE					0.316776	0.330857
VOC	824.72_37	NA	NA	NA	NA	204.752	NA	NA	NA	NA	NA	NA	NA	NA	NA	NA	NA	825.615	NA	NA	NA	NA	NA	NA	NA	NA	NA	NA	NA		99.7208	204.752	99.7208	825.615	99.7208	99.7208		0.120784	0.487031	0.120784		FALSE					0.342863	0.351215
VOC	824.12_85	NA	NA	NA	NA	162.761	NA	156.156	NA	NA	NA	NA	NA	NA	NA	NA	NA	735.815	NA	NA	NA	NA	NA	NA	NA	NA	NA	NA	NA		99.7208	162.761	99.7208	735.815	99.7208	99.7208		0.135524	0.612683	0.135524		FALSE					0.351835	0.352397
VOC	824.72_67	NA	NA	NA	NA	NA	NA	NA	NA	NA	NA	NA	NA	NA	NA	NA	NA	409.898	NA	NA	NA	NA	NA	NA	NA	NA	NA	NA	NA		99.7208	99.7208	99.7208	409.898	99.7208	99.7208		0.243282	1	0.243282		FALSE					0.296845	0.317206
VOC	824.9_51	192.326	NA	NA	NA	524.767	NA	NA	NA	349.139	232.074	NA	173.415	NA	NA	NA	NA	2237.63	NA	NA	NA	NA	NA	NA	NA	NA	NA	NA	NA		99.7208	524.767	99.7208	2237.63	99.7208	99.7208		0.0445653	0.190029	0.0445653		FALSE					0.416368	0.401924
VOC	824.9_53	410.479	NA	NA	NA	1117.53	337.71	179.148	262.068	879.22	407.347	NA	309.159	NA	795.942	NA	NA	5279.27	NA	268.226	NA	244.758	NA	387.963	NA	NA	NA	NA	NA		99.7208	1117.53	99.7208	5279.27	99.7208	387.963		0.0188891	0.0892334	0.0188891		FALSE					0.348386	0.436815
VOC	824.91_50	222.823	NA	NA	NA	502.798	NA	NA	158.02	NA	182.43	NA	NA	NA	NA	NA	NA	2392.91	NA	NA	NA	NA	NA	NA	NA	NA	NA	NA	NA		99.7208	502.798	99.7208	2392.91	99.7208	99.7208		0.0416734	0.198332	0.0416734		FALSE					0.380944	0.375804
VOC	824.91_83	1356.64	500.133	607.704	337.564	2908.92	817.033	419.615	861.022	2044.1	1124.21	472.068	806.05	384.026	1606.66	606.048	563.941	16803.3	852.029	380.496	886.976	210.063	229.406	NA	160.699	NA	192.426	NA	NA		337.564	2908.92	380.496	16803.3	99.7208	229.406		0.0200891	0.130803	0.00593459		FALSE					0.235451	0.299436
VOC	824.91_84	979.638	262.295	329.006	211.94	2112.26	521.97	236.646	658.245	1530.17	717.189	NA	592.144	248.689	1054.47	362.758	349.649	12660.5	540.374	207.222	530.672	NA	NA	NA	NA	NA	NA	NA	NA		99.7208	2112.26	207.222	12660.5	99.7208	99.7208		0.00787655	0.0981046	0.00787655		FALSE					0.261235	0.322073
VOC	825.3_78	2416.2	2055.56	3130.91	2090.51	3583.96	2534.09	1878.43	2338.31	1927.18	2883.34	2627.06	2731.87	2912.74	2886.56	3057.88	2853.35	4535.82	3139.71	3678.84	2973.62	2348.81	2209.73	1915.36	2942.14	1934.98	2345.38	3189.68	1807.04		1878.43	3583.96	2853.35	4535.82	1807.04	3189.68		0.414132	0.796145	0.398393		FALSE					0.00390255	0.0194507
VOC	825.5_65	NA	NA	NA	NA	308.701	NA	NA	NA	199.128	NA	NA	NA	NA	255.769	186.129	NA	1155.08	NA	NA	NA	NA	NA	NA	NA	NA	NA	NA	197.689		99.7208	308.701	99.7208	1155.08	99.7208	197.689		0.0863322	0.323034	0.0863322		FALSE					0.250179	0.457062
VOC	825.98_92	NA	NA	NA	NA	NA	NA	NA	181.635	NA	NA	169.742	NA	NA	NA	NA	NA	NA	NA	NA	NA	NA	NA	NA	NA	NA	NA	NA	NA		99.7208	181.635	99.7208	99.7208	99.7208	99.7208		1	0.549017	0.549017		FALSE					0.260981	0.721101
VOC	827.06_93	NA	NA	NA	NA	NA	NA	NA	NA	NA	NA	NA	NA	NA	NA	NA	NA	NA	NA	NA	NA	NA	NA	NA	NA	NA	NA	NA	NA		99.7208	99.7208	99.7208	99.7208	99.7208	99.7208		1	1	1		FALSE					NaN	NaN
VOC	827.26_80	NA	NA	NA	NA	NA	NA	NA	NA	NA	NA	NA	NA	NA	NA	NA	NA	NA	NA	NA	NA	NA	NA	NA	NA	NA	NA	NA	NA		99.7208	99.7208	99.7208	99.7208	99.7208	99.7208		1	1	1		FALSE					NaN	NaN
VOC	827.45_94	NA	NA	NA	NA	NA	NA	NA	NA	NA	NA	NA	NA	NA	498.479	185.626	NA	590.544	247.563	NA	176.729	NA	NA	NA	NA	NA	NA	NA	NA		99.7208	99.7208	99.7208	590.544	99.7208	99.7208		0.168863	1	0.168863		FALSE					0.00606065	0.0702301
VOC	828.04_52	NA	NA	NA	NA	266.222	NA	NA	NA	174.976	NA	NA	NA	NA	278.252	263.963	199.491	759.636	NA	NA	NA	NA	NA	NA	NA	NA	NA	NA	412.868		99.7208	266.222	99.7208	759.636	99.7208	412.868		0.131274	0.241532	0.131274		FALSE					0.170479	0.514203
VOC	828.05_154	NA	NA	NA	NA	NA	NA	NA	NA	NA	NA	NA	NA	NA	NA	NA	NA	NA	NA	NA	NA	NA	NA	NA	NA	NA	NA	NA	NA		99.7208	99.7208	99.7208	99.7208	99.7208	99.7208		1	1	1		FALSE					NaN	NaN
VOC	828.24_112	NA	NA	NA	NA	NA	NA	NA	NA	NA	NA	NA	174.908	NA	NA	NA	NA	NA	NA	NA	NA	NA	NA	NA	NA	NA	NA	NA	135.183		99.7208	174.908	99.7208	99.7208	99.7208	135.183		0.737675	0.570134	0.570134		FALSE					0.687686	0.390789
VOC	828.43_137	NA	NA	258.197	220.437	229.09	NA	NA	NA	NA	NA	197.902	210.548	262.348	263.108	246.954	257.151	250.593	237.7	225.401	NA	193.729	205.942	179.958	201.466	198.48	247.264	234.394	205.025		99.7208	258.197	99.7208	263.108	179.958	247.264		0.379011	0.38622	0.683969		FALSE					0.00752029	0.0395769
VOC	828.43_153	407.976	369.609	434.051	394.398	465.523	375.684	324.995	355.97	355.032	373.695	388.986	369.786	472.862	444.395	435.927	470.946	437.213	413.936	407.604	385.753	362.125	369.888	307.93	335.009	381.979	404.554	410.981	376.374		324.995	465.523	385.753	472.862	307.93	410.981		0.687293	0.828645	0.651205		FALSE					0.00237406	0.000941908
VOC	828.64_46	NA	NA	NA	NA	NA	NA	NA	NA	NA	NA	NA	NA	NA	188.455	NA	NA	NA	NA	NA	NA	168.399	NA	NA	NA	NA	NA	NA	252.855		99.7208	99.7208	99.7208	188.455	99.7208	252.855		0.394379	0.394379	0.52915		FALSE					0.222735	0.494913
VOC	828.64_54	NA	NA	NA	NA	NA	NA	NA	NA	NA	NA	NA	NA	414.485	872.644	705.519	712.908	626.181	533.36	296.68	382.895	699.735	383.884	476.57	NA	NA	258.754	182.412	1350.66		99.7208	99.7208	296.68	872.644	99.7208	1350.66		0.0738312	0.219656	0.114274		FALSE					0.000665444	0.00913767
VOC	828.64_71	NA	NA	NA	NA	NA	NA	NA	NA	NA	NA	NA	NA	535.484	1196.05	1027.48	980.236	NA	741.043	441.405	417.374	987.005	444.859	612.221	NA	NA	267.58	NA	1934.21		99.7208	99.7208	99.7208	1196.05	99.7208	1934.21		0.0515562	0.0515562	0.0833751		FALSE					0.00565262	0.0214376
VOC	828.82_33	NA	NA	NA	NA	NA	NA	NA	NA	NA	NA	NA	NA	NA	214.612	173.806	NA	NA	NA	NA	NA	164.56	NA	NA	NA	NA	NA	NA	360.872		99.7208	99.7208	99.7208	214.612	99.7208	360.872		0.276333	0.276333	0.464656		FALSE					0.262764	0.339059
VOC	828.82_38	NA	NA	NA	NA	NA	NA	NA	NA	NA	NA	NA	NA	346.821	719.86	599.56	641.1	NA	438.748	NA	348.093	583.72	287.08	397.238	NA	NA	228.09	NA	1107.92		99.7208	99.7208	99.7208	719.86	99.7208	1107.92		0.0900068	0.0900068	0.138528		FALSE					0.0080052	0.017562
VOC	828.82_53	NA	NA	NA	NA	NA	NA	NA	NA	NA	NA	NA	NA	609.471	1488.35	1170.6	1191.86	1850.17	905.16	584.847	601.395	1073.03	513.18	686.701	NA	NA	348.063	273.529	2201.24		99.7208	99.7208	584.847	1850.17	99.7208	2201.24		0.045302	0.265689	0.0538981		FALSE					0.000295725	0.00828949
VOC	828.82_68	NA	NA	NA	NA	NA	NA	NA	NA	NA	NA	NA	NA	NA	NA	NA	NA	NA	NA	NA	NA	NA	NA	NA	NA	NA	NA	NA	NA		99.7208	99.7208	99.7208	99.7208	99.7208	99.7208		1	1	1		FALSE					NaN	NaN
VOC	828.82_87	NA	NA	NA	NA	NA	NA	NA	NA	NA	NA	NA	NA	NA	NA	NA	NA	NA	NA	NA	NA	NA	NA	NA	NA	NA	NA	NA	229.363		99.7208	99.7208	99.7208	99.7208	99.7208	229.363		0.434773	0.434773	1		FALSE					0.296845	0.317206
VOC	828.83_37	NA	NA	NA	NA	NA	NA	NA	NA	NA	NA	NA	NA	161.153	322.93	239.958	259.812	NA	NA	NA	NA	NA	NA	NA	NA	NA	NA	NA	442.712		99.7208	99.7208	99.7208	322.93	99.7208	442.712		0.22525	0.22525	0.3088		FALSE					0.143501	0.0148623
VOC	828.83_58	NA	NA	NA	NA	NA	NA	NA	NA	NA	NA	NA	NA	932.323	1378.99	1145.78	1219.22	NA	1027.44	911.292	534.652	919.695	447.388	644.22	NA	NA	293.216	312.52	1759.03		99.7208	99.7208	99.7208	1378.99	99.7208	1759.03		0.0566906	0.0566906	0.0723145		FALSE					0.000198885	0.00109561
VOC	828.83_60	NA	NA	NA	NA	NA	NA	NA	NA	NA	NA	NA	NA	265.497	470.898	436.93	383.963	NA	310.983	NA	NA	359.63	NA	267.448	NA	NA	NA	NA	840.925		99.7208	99.7208	99.7208	470.898	99.7208	840.925		0.118585	0.118585	0.211767		FALSE					0.0494891	0.0587317
VOC	828.83_69	NA	NA	NA	NA	NA	NA	NA	NA	NA	NA	NA	258.838	1389.62	3084.47	2403.55	2592.56	1181.48	1903.93	1208.47	1259.93	2441.15	1173.62	1655.17	NA	254.125	873.539	616.872	4903.56		99.7208	258.838	1181.48	3084.47	99.7208	4903.56		0.0203364	0.240944	0.03233		FALSE					0.000506904	0.00517237
VOC	828.84_51	NA	NA	NA	NA	NA	NA	NA	NA	NA	NA	NA	NA	311.664	673.993	555.083	529.637	595.491	452.202	NA	328.773	454.653	256.895	331.927	NA	NA	NA	NA	1004.93		99.7208	99.7208	99.7208	673.993	99.7208	1004.93		0.0992321	0.0992321	0.147955		FALSE					0.00207502	0.0254602
VOC	828.93_50	NA	NA	NA	NA	NA	NA	NA	NA	NA	NA	NA	NA	263.491	614.034	430.241	492.442	436.385	347.586	242.051	299.632	430.145	NA	261.443	NA	NA	NA	NA	929.443		99.7208	99.7208	242.051	614.034	99.7208	929.443		0.107291	0.260426	0.162403		FALSE					0.00314951	0.0320546
VOC	829.02_43	NA	NA	NA	NA	937.459	NA	NA	712.437	1012.55	NA	NA	423.105	4718	10176	8016.82	8634.4	5542.53	6702.14	3474.59	4267.47	7592.2	3823.84	5439.1	338.433	756.225	2749.01	1781.74	16230		99.7208	1012.55	3474.59	10176	338.433	16230		0.00614423	0.214085	0.0332578		FALSE					0.000350752	0.00468337
VOC	829.02_39	406.497	503.11	378.531	NA	824.531	NA	NA	671.198	801.912	NA	NA	542.51	3915.54	8379.69	6610.98	6957.88	4782.88	5392.19	3337.51	3560.65	6513.37	3204.19	4433.13	491.959	710.216	2188.8	1523.4	13068.3		99.7208	824.531	3337.51	8379.69	491.959	13068.3		0.00763074	0.25539	0.0587086		FALSE					0.000283373	0.00440458
VOC	829.02_45	NA	NA	NA	NA	NA	520.809	NA	665.242	NA	NA	NA	633.278	1512.97	2653.51	2042.88	2346.11	1725.92	1498.19	1441.29	1279.22	2270.66	1124.57	1433.4	NA	NA	1306.18	835.809	3679.08		99.7208	665.242	1279.22	2653.51	99.7208	3679.08		0.0271048	0.347702	0.0375807		FALSE					8.06895e-05	0.001487
VOC	829.02_49	NA	NA	NA	NA	NA	NA	NA	NA	NA	NA	NA	NA	NA	NA	NA	NA	NA	NA	NA	NA	NA	NA	NA	NA	NA	NA	NA	162.689		99.7208	99.7208	99.7208	99.7208	99.7208	162.689		0.612952	0.612952	1		FALSE					0.296845	0.317206
VOC	829.02_56	376.664	538.122	432.863	NA	742.871	336.542	NA	719.214	822.511	531.306	244.2	546.198	3414.04	7314.83	5916.29	6163.67	3797.13	4843.7	3258.18	3058.86	5810.08	2742.68	4039.59	295.02	599.937	2070.66	1377.47	11724.6		99.7208	822.511	3058.86	7314.83	295.02	11724.6		0.00850525	0.260892	0.0403317		FALSE					0.000484574	0.00658654
VOC	829.03_30	NA	NA	NA	NA	NA	NA	NA	NA	NA	NA	NA	NA	NA	NA	NA	NA	NA	269.862	NA	NA	312.622	NA	NA	NA	NA	NA	NA	822.453		99.7208	99.7208	99.7208	269.862	99.7208	822.453		0.121248	0.121248	0.369525		FALSE					0.187161	0.420687
VOC	829.03_42	2100.29	2683.94	1924.55	1572.21	2893.39	1501.25	1641.07	3455.24	3872.53	1920.15	1616.65	2054.27	17794.4	39677.9	31825	33225.2	21023.2	24264.4	13979.6	16620.3	32446.9	15395	21848	2342.56	3689.55	10908.2	7422.76	64812.2		1501.25	3872.53	13979.6	39677.9	2342.56	64812.2		0.0231631	0.215694	0.0590395		FALSE					0.000675785	0.00781692
VOC	829.03_55	2136.6	2590.76	1887.01	1454.08	3011.79	1340.13	1535.74	3335.41	3716.83	1978.6	1575.54	2138.06	16989.5	36162.6	28941.8	30071.9	19963.7	22452.2	13697.7	15397.4	29395.5	14002.9	19842	2165.46	3423.43	10072.8	6702.78	58732.2		1340.13	3716.83	13697.7	36162.6	2165.46	58732.2		0.0228177	0.233223	0.0598811		FALSE					0.000567928	0.00715451
VOC	829.03_41	1384.96	1922	1324.8	1133.67	2287.53	1048.94	1238.73	2383.48	2687.57	NA	1180.89	1599.2	12717.7	27428.2	22077.2	22822.2	14312.3	17205.7	10601.9	11646.2	21324.5	10366.4	14557.8	1565.52	2456.35	7468.32	5125.17	43610.2		99.7208	2687.57	10601.9	27428.2	1565.52	43610.2		0.00228664	0.243106	0.057077		FALSE					0.000462342	0.00571592
VOC	829.03_70	1241.96	1601.53	1151.94	932.051	1804.2	945.963	1041.58	1965.41	2329.79	1239.39	1014.15	1414.18	10058.5	22367.5	17828.3	18596	11797.6	14008.5	8413.69	9328.14	18245.2	8508.17	12302.7	1378.22	2144.57	6079.22	4122.34	36453.3		932.051	2329.79	8413.69	22367.5	1378.22	36453.3		0.0255684	0.230807	0.061617		FALSE					0.000685508	0.00829587
VOC	829.03_31	878.637	1067.09	803.915	606.334	1224.6	564.793	664.463	1424.42	1597.99	868.679	737.12	870.811	7447.53	15947.6	13066.4	13411.2	8442.83	9988.76	6187.59	6733.6	13098.9	6252.03	8729.15	967.62	1509.31	4472.58	3163.97	26201.7		564.793	1597.99	6187.59	15947.6	967.62	26201.7		0.0215556	0.236152	0.0606749		FALSE					0.000569792	0.00688575
VOC	829.03_44	NA	NA	NA	NA	NA	NA	NA	NA	NA	NA	NA	NA	951.651	1948.85	1557.4	1565.01	2813.25	1218.24	607.812	787.276	1416.33	634.347	1060.45	NA	NA	622.272	356.832	3031.66		99.7208	99.7208	607.812	2813.25	99.7208	3031.66		0.0328932	0.200488	0.0354469		FALSE					0.000363192	0.00972282
VOC	829.03_73	NA	NA	NA	NA	NA	NA	NA	NA	NA	NA	NA	NA	772.833	590.06	579.517	692.6	NA	881.038	1055.47	NA	NA	NA	NA	NA	NA	294.373	NA	NA		99.7208	99.7208	99.7208	1055.47	99.7208	294.373		0.09448	0.338757	0.09448		FALSE					7.1413e-06	0.00031998
VOC	829.12_47	NA	NA	NA	NA	NA	NA	NA	NA	NA	NA	NA	NA	NA	NA	NA	NA	NA	NA	NA	NA	NA	NA	NA	NA	NA	NA	NA	NA		99.7208	99.7208	99.7208	99.7208	99.7208	99.7208		1	1	1		FALSE					NaN	NaN
VOC	829.22_57	513.824	679.273	453.701	NA	932.301	NA	NA	864.669	997.035	552.274	NA	556.2	4652.99	9998.98	8145.34	8397.23	14608.2	6518.06	4447.42	4157.28	7871.47	3796.69	5287.03	559.393	875.064	2790.78	1807.8	15831.6		99.7208	997.035	4157.28	14608.2	559.393	15831.6		0.00629884	0.262594	0.038293		FALSE					0.000224289	0.00714205
VOC	829.22_59	NA	NA	NA	178.281	NA	NA	NA	219.911	261.526	NA	247.873	358.606	2259.57	1897.41	1731.64	1896.97	NA	2145.56	2822.08	872.127	501.445	391.363	509.064	NA	256.968	520.306	832.469	619.254		99.7208	358.606	99.7208	2822.08	99.7208	832.469		0.035336	0.119789	0.035336		FALSE					4.92338e-07	1.91259e-05
VOC	829.72_61	NA	NA	NA	NA	NA	NA	NA	NA	NA	NA	NA	NA	NA	NA	NA	NA	NA	NA	NA	NA	NA	NA	NA	NA	NA	NA	NA	NA		99.7208	99.7208	99.7208	99.7208	99.7208	99.7208		1	1	1		FALSE					NaN	NaN
VOC	830.5_67	NA	NA	NA	NA	NA	NA	NA	NA	NA	NA	NA	NA	NA	676.648	463.226	358.622	1975.31	241.511	NA	NA	282.897	NA	NA	NA	NA	NA	NA	624.733		99.7208	99.7208	99.7208	1975.31	99.7208	624.733		0.0504836	0.159621	0.0504836		FALSE					0.0521235	0.277106
VOC	830.69_96	NA	NA	NA	NA	168.933	NA	NA	NA	NA	NA	NA	NA	NA	191.61	NA	NA	259.267	NA	NA	NA	NA	NA	NA	NA	NA	NA	NA	NA		99.7208	168.933	99.7208	259.267	99.7208	99.7208		0.384626	0.590299	0.384626		FALSE					0.169888	0.559924
VOC	830.79_95	590.821	203.655	506.519	163.947	2284.2	466.5	227.475	390.265	1433.41	785.846	208.383	367.777	551.649	2766.8	1422.18	878.389	3967.76	980.39	571.51	492.884	NA	NA	NA	NA	NA	NA	NA	NA		163.947	2284.2	492.884	3967.76	99.7208	99.7208		0.0413198	0.215779	0.0251328		FALSE					0.00717988	0.0972479
VOC	830.79_109	NA	NA	NA	NA	NA	NA	NA	NA	NA	NA	NA	NA	NA	164.95	NA	NA	196.289	NA	NA	NA	NA	NA	NA	NA	NA	NA	NA	NA		99.7208	99.7208	99.7208	196.289	99.7208	99.7208		0.50803	1	0.50803		FALSE					0.0777212	0.407354
VOC	830.79_110	202.665	NA	177.342	NA	712.375	150.114	NA	158.666	449.339	244.732	NA	NA	199.161	874.394	483.72	299.472	1227.89	326.18	207.533	NA	NA	NA	NA	NA	NA	NA	NA	NA		99.7208	712.375	99.7208	1227.89	99.7208	99.7208		0.0812129	0.139983	0.0812129		FALSE					0.0163879	0.173053
VOC	831.18_66	NA	NA	NA	NA	NA	NA	NA	NA	NA	NA	NA	NA	NA	NA	NA	NA	208.453	NA	NA	NA	NA	NA	NA	NA	NA	NA	NA	NA		99.7208	99.7208	99.7208	208.453	99.7208	99.7208		0.478385	1	0.478385		FALSE					0.296845	0.317206
VOC	831.76_71	NA	NA	NA	NA	NA	NA	NA	NA	NA	NA	NA	NA	NA	NA	NA	NA	809.278	NA	NA	NA	NA	NA	NA	NA	NA	NA	NA	NA		99.7208	99.7208	99.7208	809.278	99.7208	99.7208		0.123222	1	0.123222		FALSE					0.296845	0.317206
VOC	831.76_75	NA	NA	NA	NA	NA	NA	NA	NA	NA	NA	NA	NA	NA	NA	NA	NA	NA	NA	NA	NA	NA	NA	NA	NA	NA	NA	NA	NA		99.7208	99.7208	99.7208	99.7208	99.7208	99.7208		1	1	1		FALSE					NaN	NaN
VOC	831.88_86	NA	NA	NA	NA	NA	NA	NA	NA	NA	NA	NA	NA	NA	NA	201.289	NA	1066.21	NA	NA	NA	NA	NA	NA	NA	NA	NA	NA	NA		99.7208	99.7208	99.7208	1066.21	99.7208	99.7208		0.0935279	1	0.0935279		FALSE					0.224299	0.335701
VOC	831.96_68	NA	NA	NA	NA	NA	NA	NA	NA	NA	NA	NA	NA	NA	356.431	352.957	NA	1582.88	NA	NA	NA	NA	NA	NA	NA	NA	NA	NA	NA		99.7208	99.7208	99.7208	1582.88	99.7208	99.7208		0.0629994	1	0.0629994		FALSE					0.109606	0.33559
VOC	832.95_97	NA	NA	NA	NA	NA	NA	NA	133.86	NA	NA	NA	449.227	156.496	433.706	NA	NA	NA	NA	NA	NA	NA	NA	NA	NA	NA	NA	NA	784.41		99.7208	449.227	99.7208	433.706	99.7208	784.41		0.127128	0.127128	0.221983		FALSE					0.756647	0.480951
VOC	833.74_33	NA	NA	NA	NA	NA	NA	NA	NA	NA	NA	NA	NA	NA	NA	NA	NA	NA	NA	NA	NA	NA	NA	NA	NA	NA	179.432	NA	NA		99.7208	99.7208	99.7208	99.7208	99.7208	179.432		0.555757	0.555757	1		FALSE					0.296845	0.317206
VOC	833.82_87	NA	NA	NA	NA	NA	NA	NA	NA	NA	NA	NA	NA	NA	NA	NA	NA	NA	NA	NA	NA	NA	NA	NA	NA	NA	194.591	NA	NA		99.7208	99.7208	99.7208	99.7208	99.7208	194.591		0.512464	0.512464	1		FALSE					0.296845	0.317206
VOC	835.4_54	NA	NA	NA	NA	NA	NA	NA	NA	NA	NA	NA	NA	NA	NA	NA	NA	NA	NA	NA	NA	NA	NA	NA	NA	NA	NA	NA	NA		99.7208	99.7208	99.7208	99.7208	99.7208	99.7208		1	1	1		FALSE					NaN	NaN
VOC	835.69_112	NA	NA	208.173	NA	NA	NA	NA	NA	412.893	NA	NA	318.484	210.813	340.397	239.274	NA	NA	NA	NA	NA	NA	NA	NA	NA	NA	NA	NA	322.205		99.7208	412.893	99.7208	340.397	99.7208	322.205		0.292954	0.241518	0.241518		FALSE					0.759308	0.0798285
VOC	835.7_58	NA	NA	NA	NA	NA	NA	NA	NA	NA	NA	NA	NA	NA	NA	NA	NA	937.728	NA	NA	NA	NA	NA	NA	NA	NA	NA	NA	NA		99.7208	99.7208	99.7208	937.728	99.7208	99.7208		0.106343	1	0.106343		FALSE					0.296845	0.317206
VOC	835.7_83	NA	NA	NA	NA	NA	NA	NA	NA	221.931	NA	NA	NA	NA	NA	NA	NA	NA	NA	NA	NA	NA	NA	NA	NA	NA	NA	NA	NA		99.7208	221.931	99.7208	99.7208	99.7208	99.7208		1	0.449333	0.449333		FALSE					0.530972	0.317206
VOC	835.89_70	578.814	NA	677.19	NA	NA	NA	394.139	NA	1284.87	627.08	564.199	820.377	NA	NA	NA	NA	NA	NA	NA	NA	NA	NA	NA	NA	NA	NA	NA	NA		99.7208	1284.87	99.7208	99.7208	99.7208	99.7208		1	0.0776117	0.0776117		FALSE					0.0041814	4.2658e-05
VOC	836.07_53	NA	NA	NA	NA	NA	NA	NA	NA	NA	NA	NA	NA	NA	NA	NA	NA	NA	NA	227.273	NA	183.043	NA	NA	NA	NA	NA	NA	NA		99.7208	99.7208	99.7208	227.273	99.7208	183.043		0.438771	0.544795	0.438771		FALSE					0.45692	0.406064
VOC	836.08_55	1081.13	NA	1257.38	608.343	NA	635.766	NA	1226.98	2265.36	1044.21	829.891	1519.11	NA	NA	NA	NA	NA	NA	NA	NA	NA	NA	NA	NA	1193.04	NA	NA	NA		99.7208	2265.36	99.7208	99.7208	99.7208	1193.04		0.0835853	0.0440198	0.0440198		FALSE					0.00181159	0.00102342
VOC	836.18_51	NA	NA	NA	NA	NA	NA	NA	NA	NA	NA	NA	NA	NA	NA	NA	NA	NA	NA	NA	NA	NA	NA	NA	NA	NA	NA	NA	NA		99.7208	99.7208	99.7208	99.7208	99.7208	99.7208		1	1	1		FALSE					NaN	NaN
VOC	836.28_42	968.832	NA	1029.21	NA	1528.99	769.384	700.608	NA	NA	977.109	770.75	1064.54	NA	NA	NA	NA	NA	NA	NA	NA	NA	NA	NA	743.094	NA	NA	NA	NA		99.7208	1528.99	99.7208	99.7208	99.7208	743.094		0.134197	0.0652201	0.0652201		FALSE					0.0012065	0.0225033
VOC	836.38_38	NA	NA	NA	NA	NA	NA	NA	NA	NA	NA	NA	NA	NA	NA	NA	NA	NA	NA	NA	NA	NA	NA	NA	NA	NA	NA	NA	NA		99.7208	99.7208	99.7208	99.7208	99.7208	99.7208		1	1	1		FALSE					NaN	NaN
VOC	836.47_56	572.158	373.662	582.188	NA	NA	NA	NA	556.781	881.968	556.108	NA	704.252	NA	NA	1259.87	NA	NA	NA	1460.11	642.975	943.441	604.541	NA	NA	454.636	NA	NA	NA		99.7208	881.968	99.7208	1460.11	99.7208	943.441		0.0682967	0.105699	0.0682967		FALSE					0.696057	0.711743
VOC	836.48_39	650.829	NA	695.872	NA	1020.23	NA	302.46	NA	694.853	724.687	NA	624.145	NA	NA	NA	NA	NA	NA	1404.03	NA	1302.41	707.82	886.026	401.948	396.271	NA	432.855	NA		99.7208	1020.23	99.7208	1404.03	99.7208	1302.41		0.0710247	0.0765664	0.0710247		FALSE					0.375209	0.147564
VOC	836.48_69	609.815	225.992	411.343	229.1	NA	NA	NA	332.039	285.499	370.351	NA	NA	499.508	714.596	808.09	555.454	NA	NA	873.695	NA	724.112	450.934	382.435	282.758	338.481	325.045	305.224	780.757		99.7208	609.815	99.7208	873.695	282.758	780.757		0.114137	0.127723	0.323634		FALSE					0.0711844	0.0757644
VOC	836.49_41	2164.8	1344.12	2093.77	1061.54	2792.16	1529.44	1246.76	1842.88	2263.95	1970.27	1298.13	1770.6	NA	NA	NA	NA	NA	NA	3762.13	NA	4020.07	2189.83	NA	1335.48	1456.54	1929.41	1559.08	NA		1061.54	2792.16	99.7208	3762.13	99.7208	4020.07		0.264061	0.0248057	0.0265065		FALSE					0.0370194	0.124839
VOC	836.67_57	1318.46	765.964	786.201	588.166	NA	NA	342.649	915.532	665.867	953.92	NA	597.691	NA	NA	NA	NA	NA	NA	NA	NA	1627.84	1136.02	NA	691.237	731.933	NA	672.597	NA		99.7208	1318.46	99.7208	99.7208	99.7208	1627.84		0.0612594	0.0612594	0.075634		FALSE					0.0129455	0.0448419
VOC	836.68_88	NA	NA	203.347	NA	326.866	184.596	NA	NA	165.821	NA	153.753	176.218	NA	NA	NA	NA	297.598	NA	NA	NA	NA	NA	NA	NA	NA	NA	NA	NA		99.7208	326.866	99.7208	297.598	99.7208	99.7208		0.335085	0.305082	0.305082		FALSE					0.177894	0.463754
VOC	836.85_86	184.66	NA	NA	NA	NA	NA	NA	NA	NA	NA	NA	NA	NA	NA	NA	NA	NA	NA	173.209	NA	NA	NA	NA	NA	NA	NA	NA	NA		99.7208	184.66	99.7208	173.209	99.7208	99.7208		0.575725	0.540023	0.540023		FALSE					0.662375	0.718114
VOC	836.86_43	5334.42	2442.89	4262.08	2003.5	4568.65	2768.77	2260.6	3736.2	2696.34	4587.07	2197.78	2782.14	2566.18	3616.87	4686.33	2803.4	NA	2276.11	5285.98	2655.36	5120.62	3510.19	3147.8	2918.22	2673.46	2494.87	2443.52	3484.64		2003.5	5334.42	99.7208	5285.98	2443.52	5120.62		0.37902	0.0186938	0.458066		FALSE					0.858673	0.774669
VOC	836.86_71	826.148	359.494	527.53	310.755	232.062	272.731	NA	584.016	190.291	574.268	NA	NA	384.541	419.714	801.595	338.455	NA	NA	913.201	NA	727.082	502.533	294.62	370.658	386.784	261.596	232.745	504.231		99.7208	826.148	99.7208	913.201	232.745	727.082		0.109199	0.120706	0.254867		FALSE					0.837906	0.676746
VOC	836.87_73	471.177	NA	706.374	216.113	1363.48	579.113	470.463	422.788	582.901	705.876	519.405	549.491	NA	NA	NA	222.151	1149.91	353.009	428.08	NA	683.751	276.174	502.764	342.615	231.473	339.838	NA	NA		99.7208	1363.48	99.7208	1149.91	99.7208	683.751		0.0867203	0.0731369	0.0731369		FALSE					0.137504	0.123649
VOC	836.87_85	2504.26	1166.13	1359.59	932.77	373.672	844.36	577.334	1480.07	495.272	1592	460.226	693.1	929.807	819.935	2122.22	823.213	388.11	347.003	2434.97	720.824	1641.91	1397.25	711.026	1155.16	1104.25	683.862	805.868	1025.99		373.672	2504.26	347.003	2434.97	683.862	1641.91		0.153461	0.138565	0.27308		FALSE					0.991615	0.900981
VOC	836.87_84	1502.96	544.636	735.547	548.018	NA	405.843	259.342	894.639	295.879	891.932	NA	386.261	561.912	401.882	1254.79	481.957	NA	NA	1482.36	319.174	1055.04	852.196	381.768	642.261	679.768	374.075	489.466	631.937		99.7208	1502.96	99.7208	1482.36	374.075	1055.04		0.0672718	0.0663496	0.248892		FALSE					0.902313	0.891871
VOC	837.45_40	918.652	517.464	536.377	410.567	333.68	NA	321.448	723.437	331.609	626.752	255.382	NA	707.317	1369.49	1185.31	1172.21	1813.66	861.898	677.956	659.705	1044.67	561.884	758.513	463.395	NA	413.869	337.685	2258.43		99.7208	918.652	659.705	1813.66	99.7208	2258.43		0.0441548	0.292107	0.0549832		FALSE					0.0181344	0.158222
VOC	837.46_239	NA	NA	NA	NA	NA	NA	NA	NA	NA	NA	NA	NA	NA	NA	NA	NA	NA	NA	NA	NA	NA	NA	NA	NA	NA	NA	NA	NA		99.7208	99.7208	99.7208	99.7208	99.7208	99.7208		1	1	1		FALSE					NaN	NaN
VOC	837.65_225	NA	NA	NA	NA	NA	NA	NA	NA	NA	NA	NA	NA	NA	NA	NA	NA	NA	NA	NA	NA	NA	NA	NA	NA	NA	NA	NA	NA		99.7208	99.7208	99.7208	99.7208	99.7208	99.7208		1	1	1		FALSE					NaN	NaN
VOC	838.05_45	932.808	762.149	1098.92	741.093	1353.15	1092.43	974.923	1032.19	788.584	1069.56	1127.7	1209.65	NA	1342.91	962.73	1225.59	2641.54	808.975	1051.3	1017.6	1466.36	1114.55	1132.31	693.303	664.292	1030.59	939.333	1203.12		741.093	1353.15	99.7208	2641.54	664.292	1466.36		0.280553	0.0680056	0.251479		FALSE					0.78432	0.664979
VOC	838.05_46	NA	NA	NA	NA	NA	NA	NA	NA	NA	NA	NA	NA	NA	NA	NA	NA	NA	NA	NA	NA	NA	NA	NA	NA	NA	NA	NA	NA		99.7208	99.7208	99.7208	99.7208	99.7208	99.7208		1	1	1		FALSE					NaN	NaN
VOC	838.05_59	215.496	NA	NA	208.436	206.59	NA	NA	NA	NA	NA	309.847	216.87	315.135	283.102	230.787	240.312	NA	254.898	356.2	NA	NA	NA	NA	NA	NA	661.938	259.4	203.695		99.7208	309.847	99.7208	356.2	99.7208	661.938		0.15065	0.15065	0.279957		FALSE					0.363912	0.119433
VOC	838.25_31	441.819	472.638	501.858	336.741	658.886	341.225	376.635	539.414	626.957	493.801	480.077	494.877	NA	NA	NA	NA	4428.72	NA	NA	1121.01	NA	NA	NA	459.453	504.795	778.859	693.429	NA		336.741	658.886	99.7208	4428.72	99.7208	778.859		0.0760359	0.128034	0.0225169		FALSE					0.58911	0.222959
VOC	839.04_72	1155.96	532.502	683.711	470.206	427.996	363.537	403.965	750.817	390.251	723.859	416.793	384.275	516.88	436.376	963.412	447.798	450.062	421.945	720.063	460.066	831.789	584.866	392.097	510.411	437.809	400.692	386.515	486.572		363.537	1155.96	421.945	963.412	386.515	831.789		0.377344	0.365016	0.334366		FALSE					0.825144	0.746181
VOC	839.23_61	NA	NA	NA	NA	NA	NA	NA	NA	NA	NA	NA	NA	NA	NA	NA	NA	NA	NA	NA	NA	NA	NA	NA	NA	NA	NA	NA	NA		99.7208	99.7208	99.7208	99.7208	99.7208	99.7208		1	1	1		FALSE					NaN	NaN
VOC	839.81_37	NA	NA	NA	NA	NA	NA	NA	NA	NA	NA	NA	NA	NA	NA	NA	NA	392.709	NA	NA	NA	NA	NA	NA	NA	NA	NA	NA	NA		99.7208	99.7208	99.7208	392.709	99.7208	99.7208		0.25393	1	0.25393		FALSE					0.296845	0.317206
VOC	839.82_49	NA	NA	NA	NA	NA	NA	NA	NA	NA	NA	NA	NA	NA	NA	NA	NA	201.941	NA	NA	NA	NA	NA	NA	NA	NA	NA	NA	NA		99.7208	99.7208	99.7208	201.941	99.7208	99.7208		0.493812	1	0.493812		FALSE					0.296845	0.317206
VOC	840.98_66	NA	NA	NA	NA	NA	NA	NA	NA	NA	NA	NA	NA	NA	NA	NA	NA	431.38	NA	NA	NA	NA	NA	NA	NA	NA	NA	NA	NA		99.7208	99.7208	99.7208	431.38	99.7208	99.7208		0.231167	1	0.231167		FALSE					0.296845	0.317206
VOC	840.98_97	NA	NA	NA	NA	NA	NA	NA	143.502	NA	NA	NA	357.112	NA	290.244	NA	NA	NA	NA	NA	NA	NA	NA	NA	NA	NA	NA	NA	764.234		99.7208	357.112	99.7208	290.244	99.7208	764.234		0.130485	0.130485	0.279242		FALSE					0.606354	0.468651
VOC	840.99_44	2041.79	857.133	1192.58	745.46	478.299	515.306	417.828	1278.71	403.557	1216.15	334.821	574.652	931.888	1406.74	2060.95	794.788	6641.33	821.71	1321.52	824.369	1388.14	910.511	588.225	829.194	623.457	558.441	542.311	844.641		334.821	2041.79	794.788	6641.33	542.311	1388.14		0.0504148	0.389261	0.081657		FALSE					0.104972	0.261238
VOC	841.09_30	NA	NA	NA	NA	NA	NA	NA	NA	NA	NA	NA	NA	NA	NA	NA	NA	NA	NA	NA	NA	NA	NA	NA	NA	NA	NA	NA	NA		99.7208	99.7208	99.7208	99.7208	99.7208	99.7208		1	1	1		FALSE					NaN	NaN
VOC	841.19_68	297.487	152.993	167.012	NA	NA	NA	NA	214.384	NA	177.092	NA	NA	369.66	1278.39	706.866	342.97	7960.61	632.972	437.563	464.371	290.912	NA	NA	NA	NA	NA	NA	NA		99.7208	297.487	342.97	7960.61	99.7208	290.912		0.0125268	1.15289	0.0125268		FALSE					0.0755303	0.165081
VOC	841.28_50	175.657	NA	NA	NA	NA	NA	NA	NA	NA	NA	NA	NA	NA	223.096	NA	NA	906.418	NA	183.271	151.919	161.722	NA	NA	NA	NA	NA	NA	NA		99.7208	175.657	99.7208	906.418	99.7208	161.722		0.110016	0.567702	0.110016		FALSE					0.143273	0.178958
VOC	841.38_38	243.998	NA	NA	NA	NA	NA	NA	NA	NA	NA	NA	NA	NA	NA	259.594	NA	982.893	NA	NA	NA	211.064	NA	NA	NA	NA	NA	NA	NA		99.7208	243.998	99.7208	982.893	99.7208	211.064		0.101456	0.408696	0.101456		FALSE					0.2623	0.428325
VOC	841.39_55	7961.73	3867.82	4723.98	2907.91	1815.52	2143.36	1571.14	5280.48	1976.56	5049.98	1493.49	2400.63	4270.34	4959.9	7815.18	3950.99	7229.94	NA	6720.79	3161.53	7637.35	4765.16	3168.49	3353.02	3023.59	2598.92	2654.67	5968.14		1493.49	7961.73	99.7208	7815.18	2598.92	7637.35		0.191101	0.012525	0.326426		FALSE					0.384406	0.63439
VOC	841.38_42	6701.48	3256.38	3904.9	2615.14	1586.81	1858.47	1416.99	4484.68	1738.19	4353.72	1325.41	1854.59	3605.81	4382.27	7061.61	3674.64	5159.7	NA	5722.59	2927.14	6807.6	4257.71	3083.51	2793.13	2663.48	2368.38	2373.76	5218.83		1325.41	6701.48	99.7208	7061.61	2368.38	6807.6		0.187693	0.0146484	0.335388		FALSE					0.347551	0.505919
VOC	841.38_52	195.99	NA	NA	NA	NA	NA	NA	NA	NA	NA	NA	NA	NA	NA	205.124	NA	NA	NA	163.599	NA	148.729	NA	NA	NA	NA	NA	NA	NA		99.7208	195.99	99.7208	205.124	99.7208	148.729		0.486148	0.508806	0.486148		FALSE					0.540375	0.831286
VOC	841.38_58	940.805	401.662	486.363	317.577	NA	230.249	NA	583.682	NA	574.765	NA	NA	404.192	504.827	925.563	354.958	1934.62	251.045	748.632	283.873	722.615	524.731	NA	385.827	296.98	NA	232.236	401.744		99.7208	940.805	251.045	1934.62	99.7208	722.615		0.0515454	0.266841	0.0515454		FALSE					0.107653	0.284884
VOC	841.38_63	NA	NA	NA	NA	NA	NA	NA	NA	NA	NA	NA	NA	NA	NA	NA	NA	289.096	NA	NA	NA	NA	NA	NA	NA	NA	NA	NA	NA		99.7208	99.7208	99.7208	289.096	99.7208	99.7208		0.34494	1	0.34494		FALSE					0.296845	0.317206
VOC	841.38_112	181.828	NA	NA	NA	NA	NA	NA	NA	NA	142.607	NA	182.9	NA	NA	159.947	NA	NA	NA	NA	NA	NA	NA	NA	NA	NA	NA	NA	265.206		99.7208	182.9	99.7208	159.947	99.7208	265.206		0.376012	0.376012	0.54522		FALSE					0.784658	0.589653
VOC	841.39_39	6102.48	2882.2	3501.72	2067.14	1103.21	1403.31	1061.47	3874.26	1202.48	3788.54	971.733	1639.37	2753.86	2766.9	5753.94	2374.81	8127.37	1750.66	4594.52	1965.12	4962.08	3232.12	1707.68	2526.87	2145.18	1557.95	1786.11	2851.93		971.733	6102.48	1750.66	8127.37	1557.95	4962.08		0.119563	0.286876	0.191692		FALSE					0.230891	0.487929
VOC	841.39_51	412.819	192.971	232.356	161.461	NA	NA	NA	263.348	NA	280.719	NA	NA	NA	247.761	426.878	NA	1176.98	NA	319.176	188.398	301.803	220.198	NA	NA	NA	NA	NA	NA		99.7208	412.819	99.7208	1176.98	99.7208	301.803		0.0847261	0.24156	0.0847261		FALSE					0.156846	0.274017
VOC	841.39_54	371.995	197.151	251.681	176.621	NA	128.455	NA	236.569	NA	249.395	NA	NA	203.674	304.412	432.728	194.16	1091.37	NA	307.334	181.739	339.114	218.385	NA	NA	NA	NA	NA	220.2		99.7208	371.995	99.7208	1091.37	99.7208	339.114		0.0913717	0.26807	0.0913717		FALSE					0.076406	0.273213
VOC	841.57_69	4592.35	2083.92	2615.67	1649.05	561.933	1101.25	806.512	2765.02	673.274	2784.5	673.611	1138.34	1854.66	1395.71	3975.4	1376.53	NA	694.101	3106.94	1166.23	3494.84	2356.86	1178.28	1834.58	1649.23	1177.54	1392.61	1994.98		561.933	4592.35	99.7208	3975.4	1177.54	3494.84		0.141353	0.0217145	0.256413		FALSE					0.952224	0.693141
VOC	841.57_57	23395.1	10710.3	13139.9	8518.08	3540.9	6030.26	4117.2	14539.4	4280.32	14775.1	3752.1	5515.24	9270.6	9077.67	21135.6	7505.17	32137.7	4532.98	16441	6424.43	17202.9	11920.2	5689.97	9330.96	7763.9	5855.87	6498.3	9304.65		3540.9	23395.1	4532.98	32137.7	5689.97	17202.9		0.110179	0.193757	0.17705		FALSE					0.375896	0.623374
VOC	841.57_41	18538.4	8742.96	10513.7	6765.54	3212.85	4934.16	3538.83	11743.1	3707.42	11516.4	3288.6	4719.79	7936.79	7473.33	16782.4	6678.15	11423.2	4161.6	13253.4	5660.93	14613.4	9735.96	5313.9	7365.88	6425.01	4865.05	5546.45	8903.37		3212.85	18538.4	4161.6	16782.4	4865.05	14613.4		0.191442	0.224485	0.262431		FALSE					0.706103	0.74504
VOC	841.57_70	12214.4	5682.42	6967.07	4504.28	1954.5	3315.94	2265.67	7863.55	2505.59	7784.76	2151.44	3097.38	5070.89	4393.83	10906.3	4336.1	3260.36	2643.15	9038.21	3456.58	10024.4	6695.08	3586.03	4985.4	4451.36	3285.96	3672.08	6046.41		1954.5	12214.4	2643.15	10906.3	3285.96	10024.4		0.179208	0.216395	0.269023		FALSE					0.952875	0.772163
VOC	841.57_53	1362.96	594.313	748.563	539.535	NA	371.035	240.67	841.847	272.907	802.011	NA	320.498	713.73	869.129	1469.28	600.259	4148.02	501.075	1060.41	559.013	1235.42	716.952	389.417	577.335	467.798	352.915	445.817	635.434		99.7208	1362.96	501.075	4148.02	352.915	1235.42		0.0240406	0.367638	0.0850805		FALSE					0.0855388	0.234433
VOC	841.57_65	317.82	161.821	207.182	NA	NA	NA	NA	225.072	NA	193.088	NA	NA	NA	171.29	318.254	NA	730.151	NA	201.245	NA	228.72	177.912	NA	NA	NA	NA	NA	156.692		99.7208	317.82	99.7208	730.151	99.7208	228.72		0.136576	0.313765	0.136576		FALSE					0.290427	0.516659
VOC	841.57_67	635.81	303.665	408.018	287.092	NA	173.773	NA	399.027	NA	378.676	NA	NA	475.512	1048.75	853.609	355.626	6213.45	509.521	580.682	464.049	554.867	312.011	NA	304.913	205.815	NA	241.577	278.216		99.7208	635.81	355.626	6213.45	99.7208	554.867		0.0160492	0.559328	0.0160492		FALSE					0.0798053	0.180682
VOC	841.57_98	NA	NA	NA	NA	NA	NA	NA	NA	NA	NA	NA	NA	NA	NA	NA	NA	NA	NA	NA	NA	NA	NA	NA	NA	NA	NA	NA	NA		99.7208	99.7208	99.7208	99.7208	99.7208	99.7208		1	1	1		FALSE					NaN	NaN
VOC	841.57_43	61438	27971.9	34591	22031.1	8839.02	15623.1	10930.3	38389.6	10961.6	37941.5	10316.2	14758.5	22740.8	16730.7	51849.9	17298.1	14108.2	7379.39	39240.4	14474.4	44453.8	30842.7	14957.4	24200.7	20732.2	15058.1	17125.2	23897.8		8839.02	61438	7379.39	51849.9	14957.4	44453.8		0.170473	0.120111	0.243455		FALSE					0.973695	0.755946
VOC	841.58_85	39429	17736.6	21967.4	13985.6	5192.06	9837.84	6897.34	24412.3	6745.3	24180.4	6414.22	9079.28	14073.2	9890.84	32867.6	10570.8	6707.44	4075.79	25146.5	8808.35	28578.6	19680	9301.46	15421.8	13184.8	9481.12	10819.2	14690.5		5192.06	39429	4075.79	32867.6	9301.46	28578.6		0.157969	0.10337	0.235904		FALSE					0.940052	0.735771
VOC	841.58_71	20506.4	9313.42	11539.7	7375.09	2880.67	5250.2	3576.51	12785.7	3605.76	12836.1	3378.16	4802.19	7826.07	5559.65	17289.4	5745.69	4607.64	2598.43	13406.9	5240.5	15298.8	10236.7	4941.26	8086.28	6716.65	5091.27	5659.48	8031.82		2880.67	20506.4	2598.43	17289.4	4941.26	15298.8		0.166615	0.126713	0.240962		FALSE					0.985932	0.767706
VOC	841.58_84	12536.1	5626.25	7083.13	4563.65	1665.48	3260.77	2185.36	8042.51	2155.78	7847.15	2007.34	2859.84	4497.25	3113.56	10699.6	3394.27	2260.99	1211.21	8087.37	2792.78	9209.07	6392.37	2999.92	5020.03	4261.81	2962.29	3558.05	4781.29		1665.48	12536.1	1211.21	10699.6	2962.29	9209.07		0.155658	0.0966178	0.2363		FALSE					0.937971	0.72932
VOC	841.57_56	9440.89	4434.18	5394.03	3355.11	1458.39	2517.4	1602.57	5877.08	1753.78	5951.18	1485.62	2395.62	3796.19	2992.55	8101.91	2939.54	NA	1640.09	6578.86	2409.46	6949.66	4878.36	2478.05	3747.89	3232.29	2407.42	2715.91	4050		1458.39	9440.89	99.7208	8101.91	2407.42	6949.66		0.180005	0.0105626	0.254999		FALSE					0.970046	0.707025
VOC	841.57_86	2584.44	1148.26	1455.59	940.92	349.196	709.73	481.505	1593.42	445.695	1608.33	457.732	647.31	986.892	785.118	2257.21	760.757	1154.6	343.709	1691.76	645.005	1936.82	1323.94	640.548	1058.93	859.948	654.004	701.205	1001.84		349.196	2584.44	343.709	2257.21	640.548	1936.82		0.154702	0.132992	0.247848		FALSE					0.980637	0.794235
VOC	841.58_83	515.147	220.815	287.177	230.774	NA	NA	NA	342.786	NA	282.722	NA	NA	NA	NA	350.39	181.81	448.885	NA	252.024	NA	339.427	268.216	NA	254.759	244.142	NA	202.576	308.193		99.7208	515.147	99.7208	448.885	99.7208	339.427		0.222152	0.193577	0.193577		FALSE					0.914962	0.859172
VOC	841.58_99	344.987	NA	204.844	NA	NA	NA	NA	247.877	NA	224.408	NA	NA	NA	NA	273.268	NA	NA	NA	202.071	NA	254.926	NA	NA	NA	NA	NA	NA	204.529		99.7208	344.987	99.7208	273.268	99.7208	254.926		0.364919	0.289057	0.289057		FALSE					0.804883	0.959708
VOC	841.58_113	656.488	293.652	365.863	239.603	NA	170.27	NA	406.861	NA	410.491	NA	NA	226.197	170.13	510.86	168.31	NA	NA	400.613	NA	473.527	326.653	NA	266.627	233.148	163.961	199.098	247.379		99.7208	656.488	99.7208	510.86	99.7208	473.527		0.195202	0.1519	0.1519		FALSE					0.894763	0.716708
VOC	841.58_128	883.803	400.164	496.364	310.423	NA	266.234	176.497	591.806	167.329	566.767	NA	222.196	353.541	252.1	737.298	263.303	181.469	NA	582.705	220.55	639.344	464.755	229.289	385.174	288.97	253.101	260.236	349.225		99.7208	883.803	99.7208	737.298	229.289	639.344		0.135252	0.112831	0.259434		FALSE					0.970697	0.709707
VOC	841.58_129	NA	NA	NA	NA	NA	NA	NA	NA	NA	NA	NA	NA	NA	NA	NA	NA	NA	NA	NA	NA	NA	NA	NA	NA	NA	NA	NA	NA		99.7208	99.7208	99.7208	99.7208	99.7208	99.7208		1	1	1		FALSE					NaN	NaN
VOC	843.73_95	NA	NA	NA	NA	NA	NA	NA	NA	NA	NA	NA	NA	NA	410.025	231.955	NA	477.91	163.931	NA	NA	NA	NA	NA	NA	NA	NA	NA	NA		99.7208	99.7208	99.7208	477.91	99.7208	99.7208		0.20866	1	0.20866		FALSE					0.0115502	0.137598
VOC	843.93_110	NA	NA	NA	NA	NA	NA	NA	NA	NA	NA	NA	NA	NA	206.767	NA	NA	242.112	NA	NA	NA	NA	NA	NA	NA	NA	NA	NA	NA		99.7208	99.7208	99.7208	242.112	99.7208	99.7208		0.411879	1	0.411879		FALSE					0.073767	0.410927
VOC	845.11_100	NA	NA	NA	NA	605.408	NA	NA	NA	356.937	NA	NA	241.35	NA	NA	NA	NA	794.837	NA	NA	NA	NA	NA	NA	NA	NA	NA	NA	NA		99.7208	605.408	99.7208	794.837	99.7208	99.7208		0.125461	0.164717	0.125461		FALSE					0.521931	0.626829
VOC	845.5_83	NA	NA	NA	NA	NA	NA	NA	NA	NA	NA	NA	NA	NA	NA	NA	NA	NA	NA	NA	NA	NA	NA	NA	NA	NA	446.823	NA	NA		99.7208	99.7208	99.7208	99.7208	99.7208	446.823		0.223177	0.223177	1		FALSE					0.296845	0.317206
VOC	848.05_44	NA	NA	NA	NA	NA	NA	NA	NA	NA	NA	NA	NA	NA	NA	NA	NA	NA	NA	NA	NA	NA	NA	NA	NA	NA	NA	NA	NA		99.7208	99.7208	99.7208	99.7208	99.7208	99.7208		1	1	1		FALSE					NaN	NaN
VOC	848.05_53	NA	NA	NA	NA	NA	NA	NA	NA	NA	NA	NA	NA	NA	NA	NA	NA	NA	NA	NA	NA	NA	NA	NA	NA	NA	NA	NA	NA		99.7208	99.7208	99.7208	99.7208	99.7208	99.7208		1	1	1		FALSE					NaN	NaN
VOC	848.06_41	NA	NA	180.009	NA	NA	NA	NA	287.454	NA	NA	NA	210.053	NA	NA	NA	NA	NA	NA	NA	NA	NA	NA	NA	NA	NA	NA	NA	NA		99.7208	287.454	99.7208	99.7208	99.7208	99.7208		1	0.346911	0.346911		FALSE					0.152164	0.610797
VOC	848.06_57	292.495	NA	NA	NA	NA	NA	NA	NA	NA	NA	NA	NA	NA	NA	NA	NA	NA	NA	NA	NA	NA	NA	NA	NA	NA	NA	NA	581.373		99.7208	292.495	99.7208	99.7208	99.7208	581.373		0.171526	0.171526	0.340931		FALSE					0.445277	0.447115
VOC	848.24_43	NA	323.495	414.696	NA	NA	NA	291.145	506.655	NA	399.323	551.015	614.165	659.514	1051.31	653.264	NA	NA	NA	NA	NA	NA	NA	NA	379.998	446.632	461.672	303.708	932.44		99.7208	614.165	99.7208	1051.31	99.7208	932.44		0.0948535	0.106946	0.0948535		FALSE					0.874969	0.014903
VOC	848.24_68	NA	NA	NA	NA	NA	NA	NA	NA	NA	NA	NA	NA	NA	314.585	236.285	NA	NA	NA	NA	NA	NA	NA	NA	NA	NA	NA	NA	NA		99.7208	99.7208	99.7208	314.585	99.7208	99.7208		0.316991	1	0.316991		FALSE					0.080496	0.0192415
VOC	848.24_71	254.325	NA	236.844	NA	NA	NA	NA	253.371	NA	220.906	NA	NA	NA	297.571	NA	NA	NA	NA	NA	NA	NA	NA	NA	NA	NA	NA	NA	402.051		99.7208	254.325	99.7208	297.571	99.7208	402.051		0.24803	0.24803	0.335115		FALSE					0.836275	0.701508
VOC	848.24_113	NA	NA	NA	NA	NA	NA	NA	NA	NA	NA	NA	NA	NA	NA	NA	NA	NA	NA	NA	NA	NA	NA	NA	NA	NA	NA	NA	143.517		99.7208	99.7208	99.7208	99.7208	99.7208	143.517		0.694838	0.694838	1		FALSE					0.296845	0.317206
VOC	848.25_56	NA	NA	NA	NA	NA	NA	NA	NA	NA	NA	NA	NA	NA	NA	NA	NA	NA	NA	NA	NA	NA	NA	NA	NA	NA	NA	NA	NA		99.7208	99.7208	99.7208	99.7208	99.7208	99.7208		1	1	1		FALSE					NaN	NaN
VOC	848.44_85	NA	NA	NA	NA	NA	NA	NA	NA	NA	NA	NA	NA	NA	137.463	NA	NA	NA	NA	NA	NA	NA	NA	NA	NA	NA	NA	NA	NA		99.7208	99.7208	99.7208	137.463	99.7208	99.7208		0.725436	1	0.725436		FALSE					0.296845	0.317206
VOC	848.54_73	NA	NA	NA	NA	NA	NA	NA	NA	NA	NA	NA	NA	NA	NA	NA	NA	NA	NA	NA	NA	NA	NA	NA	NA	NA	NA	NA	NA		99.7208	99.7208	99.7208	99.7208	99.7208	99.7208		1	1	1		FALSE					NaN	NaN
VOC	848.64_81	NA	NA	NA	NA	NA	NA	NA	NA	NA	NA	NA	NA	NA	248.586	190.301	NA	NA	NA	NA	NA	NA	NA	NA	NA	NA	NA	NA	NA		99.7208	99.7208	99.7208	248.586	99.7208	99.7208		0.401152	1	0.401152		FALSE					0.0827095	0.020659
VOC	849.62_45	NA	NA	NA	NA	NA	NA	180.811	169.347	NA	NA	NA	226.898	NA	NA	NA	NA	NA	NA	NA	NA	NA	NA	NA	NA	NA	NA	NA	NA		99.7208	226.898	99.7208	99.7208	99.7208	99.7208		1	0.439496	0.439496		FALSE					0.134959	0.513087
VOC	849.62_89	NA	NA	NA	NA	NA	NA	NA	NA	NA	NA	NA	NA	NA	NA	NA	NA	NA	NA	NA	NA	NA	NA	NA	NA	NA	NA	NA	NA		99.7208	99.7208	99.7208	99.7208	99.7208	99.7208		1	1	1		FALSE					NaN	NaN
VOC	849.82_61	NA	NA	NA	NA	NA	NA	NA	NA	NA	NA	NA	NA	NA	NA	NA	NA	NA	NA	NA	NA	NA	NA	NA	NA	NA	NA	NA	NA		99.7208	99.7208	99.7208	99.7208	99.7208	99.7208		1	1	1		FALSE					NaN	NaN
VOC	849.82_67	NA	NA	NA	NA	NA	NA	NA	NA	NA	NA	NA	NA	240.503	437.833	282.761	NA	NA	NA	NA	NA	NA	NA	NA	NA	NA	NA	NA	NA		99.7208	99.7208	99.7208	437.833	99.7208	99.7208		0.22776	1	0.22776		FALSE					0.0242406	0.000430281
VOC	850.2_135	NA	NA	NA	NA	NA	NA	NA	NA	NA	NA	NA	NA	NA	NA	NA	NA	NA	NA	NA	NA	NA	NA	NA	NA	NA	NA	NA	NA		99.7208	99.7208	99.7208	99.7208	99.7208	99.7208		1	1	1		FALSE					NaN	NaN
VOC	850.2_151	NA	NA	NA	NA	NA	NA	NA	NA	NA	NA	NA	NA	NA	NA	NA	NA	NA	NA	NA	NA	NA	NA	NA	NA	NA	NA	NA	NA		99.7208	99.7208	99.7208	99.7208	99.7208	99.7208		1	1	1		FALSE					NaN	NaN
VOC	850.21_115	NA	NA	NA	NA	NA	NA	NA	NA	NA	NA	NA	NA	NA	NA	NA	NA	NA	NA	NA	NA	NA	NA	NA	NA	NA	NA	NA	NA		99.7208	99.7208	99.7208	99.7208	99.7208	99.7208		1	1	1		FALSE					NaN	NaN
VOC	850.4_133	907.642	730.355	739.722	750.09	654.461	777.497	789.344	794.507	611.938	659.058	1052.58	593.284	893.909	731.143	911.16	929.924	787.762	854.378	706.014	889.555	770.919	866.575	813.485	828.996	836.438	884.235	950.523	848.742		593.284	1052.58	706.014	929.924	770.919	950.523		0.624166	0.670748	0.732412		FALSE					0.0860451	0.278127
VOC	850.41_134	NA	NA	NA	NA	NA	NA	NA	NA	NA	NA	NA	NA	NA	NA	NA	155.984	NA	NA	NA	NA	NA	NA	NA	NA	NA	NA	NA	NA		99.7208	99.7208	99.7208	155.984	99.7208	99.7208		0.639301	1	0.639301		FALSE					0.296845	0.317206
VOC	850.41_149	1103.65	1033.3	920.243	981.703	914.209	1045.72	987.998	1027.15	863.16	865.652	1405.82	861.339	1172.91	1042.18	1184.58	1068.42	1029.86	1200.07	944.045	1180.55	1103.87	1205.62	990.627	1226.59	1110.08	1139.98	1187.79	1071.92		861.339	1405.82	944.045	1200.07	990.627	1226.59		0.70222	0.671526	0.704661		FALSE					0.052659	0.343979
VOC	850.41_150	182.326	NA	167.015	NA	NA	NA	NA	NA	NA	NA	NA	NA	NA	NA	189.453	187.825	NA	211.903	NA	197.04	NA	NA	NA	189.802	197.656	NA	NA	NA		99.7208	182.326	99.7208	211.903	99.7208	197.656		0.470597	0.504518	0.470597		FALSE					0.175328	0.568068
VOC	851_75	205.993	210.968	NA	195.449	244.727	177.102	NA	177.755	203.099	NA	256.755	NA	222.192	483.543	195.118	201.815	NA	240.057	187.571	NA	NA	196.43	NA	NA	NA	202.435	225.734	NA		99.7208	256.755	99.7208	483.543	99.7208	225.734		0.206229	0.388389	0.206229		FALSE					0.185339	0.148777
VOC	851.38_31	NA	NA	NA	NA	NA	NA	NA	NA	NA	NA	NA	NA	NA	NA	NA	NA	260.959	NA	NA	NA	NA	175.07	NA	NA	NA	NA	NA	NA		99.7208	99.7208	99.7208	260.959	99.7208	175.07		0.382131	0.569605	0.382131		FALSE					0.425597	0.390316
VOC	851.38_56	NA	NA	NA	NA	NA	NA	NA	NA	NA	NA	NA	NA	NA	NA	NA	NA	NA	NA	NA	NA	NA	NA	NA	NA	NA	NA	NA	NA		99.7208	99.7208	99.7208	99.7208	99.7208	99.7208		1	1	1		FALSE					NaN	NaN
VOC	851.68_42	NA	NA	NA	NA	NA	NA	NA	199.159	NA	NA	NA	214.879	NA	874.271	516.674	NA	NA	597.867	NA	446.764	NA	NA	515.929	NA	NA	253.325	NA	948.744		99.7208	214.879	99.7208	874.271	99.7208	948.744		0.105108	0.105108	0.114062		FALSE					0.0801429	0.325559
VOC	854.52_70	NA	695.97	NA	NA	NA	NA	NA	NA	NA	NA	NA	NA	NA	NA	280.89	NA	NA	NA	568.018	NA	NA	NA	NA	NA	NA	NA	NA	NA		99.7208	695.97	99.7208	568.018	99.7208	99.7208		0.175559	0.143283	0.143283		FALSE					0.535282	0.803104
VOC	854.91_55	NA	NA	NA	NA	NA	NA	NA	NA	NA	NA	NA	NA	673.128	930.748	NA	700.814	428.636	943.486	729.994	440.584	385.535	NA	NA	NA	NA	NA	NA	796.808		99.7208	99.7208	99.7208	943.486	99.7208	796.808		0.105694	0.12515	0.105694		FALSE					2.69584e-05	0.00114147
VOC	855.01_112	NA	NA	NA	NA	NA	NA	NA	NA	NA	NA	NA	NA	NA	NA	NA	NA	NA	NA	NA	NA	NA	NA	NA	NA	NA	NA	NA	NA		99.7208	99.7208	99.7208	99.7208	99.7208	99.7208		1	1	1		FALSE					NaN	NaN
VOC	855.11_44	NA	NA	NA	NA	NA	NA	NA	NA	NA	NA	NA	NA	NA	NA	NA	NA	NA	NA	NA	NA	NA	NA	NA	NA	NA	NA	NA	NA		99.7208	99.7208	99.7208	99.7208	99.7208	99.7208		1	1	1		FALSE					NaN	NaN
VOC	855.5_39	NA	NA	NA	NA	201.077	NA	NA	NA	NA	NA	NA	NA	202.154	NA	NA	NA	NA	395.924	366.495	NA	NA	NA	NA	NA	NA	NA	NA	NA		99.7208	201.077	99.7208	395.924	99.7208	99.7208		0.251868	0.495933	0.251868		FALSE					0.0434656	0.0402141
VOC	855.69_71	NA	NA	NA	NA	155.939	NA	NA	NA	NA	NA	NA	NA	NA	NA	NA	NA	NA	NA	NA	NA	NA	NA	NA	NA	NA	NA	NA	NA		99.7208	155.939	99.7208	99.7208	99.7208	99.7208		1	0.639485	0.639485		FALSE					0.530972	0.809413
VOC	855.7_43	269.654	249.31	497.364	NA	2379.52	NA	NA	253.268	894.307	619.252	244.555	553.707	NA	942.162	651.655	568.287	1138.94	570.806	NA	430.707	1185.6	601.226	2925.25	225.294	534.089	980.469	551.976	964.126		99.7208	2379.52	99.7208	1138.94	225.294	2925.25		0.0340897	0.0340897	0.0946808		FALSE					0.249606	0.591993
VOC	855.7_58	NA	242.33	292.849	NA	1294.64	189.267	127.656	NA	433.548	414.012	NA	370.621	NA	439.677	333.751	219.972	583.859	NA	148.075	253.826	853.841	353.685	1737.27	NA	325.131	493.133	290.055	618.235		99.7208	1294.64	99.7208	583.859	99.7208	1737.27		0.057401	0.057401	0.0770259		FALSE					0.159556	0.409346
VOC	855.7_100	NA	NA	NA	NA	317.19	NA	NA	NA	133.022	NA	NA	NA	NA	NA	NA	NA	NA	NA	NA	NA	203.228	NA	400.774	NA	NA	NA	NA	149.516		99.7208	317.19	99.7208	99.7208	99.7208	400.774		0.24882	0.24882	0.314388		FALSE					0.272369	0.315277
VOC	855.89_85	NA	520.969	NA	NA	226.408	NA	NA	NA	NA	NA	NA	NA	NA	NA	NA	NA	NA	NA	NA	NA	NA	NA	243.961	NA	NA	NA	NA	NA		99.7208	520.969	99.7208	99.7208	99.7208	243.961		0.408756	0.191414	0.191414		FALSE					0.504305	0.659526
VOC	855.9_83	NA	3762.98	NA	NA	NA	NA	NA	NA	NA	NA	NA	NA	NA	NA	NA	NA	NA	NA	570.874	NA	NA	NA	NA	NA	NA	NA	NA	NA		99.7208	3762.98	99.7208	570.874	99.7208	99.7208		0.174681	0.0265005	0.0265005		FALSE					0.591796	0.833386
VOC	855.9_117	NA	1959.08	NA	NA	NA	NA	NA	NA	NA	NA	NA	NA	NA	NA	NA	NA	NA	NA	NA	NA	NA	NA	NA	NA	NA	NA	NA	NA		99.7208	1959.08	99.7208	99.7208	99.7208	99.7208		1	0.0509018	0.0509018		FALSE					0.530972	0.809413
VOC	856.28_50	NA	186.157	NA	NA	NA	NA	NA	NA	NA	NA	NA	NA	NA	NA	NA	NA	NA	NA	NA	NA	NA	NA	NA	NA	NA	NA	NA	NA		99.7208	186.157	99.7208	99.7208	99.7208	99.7208		1	0.535682	0.535682		FALSE					0.530972	0.809413
VOC	856.38_60	NA	782.793	NA	NA	NA	NA	NA	NA	NA	NA	NA	NA	NA	NA	NA	NA	NA	NA	NA	NA	NA	NA	NA	NA	NA	NA	NA	NA		99.7208	782.793	99.7208	99.7208	99.7208	99.7208		1	0.127391	0.127391		FALSE					0.530972	0.809413
VOC	856.48_48	NA	629.147	NA	NA	NA	NA	NA	NA	NA	NA	NA	NA	NA	NA	NA	NA	NA	NA	NA	NA	NA	NA	NA	NA	NA	NA	NA	NA		99.7208	629.147	99.7208	99.7208	99.7208	99.7208		1	0.158502	0.158502		FALSE					0.530972	0.809413
VOC	856.48_72	NA	476.484	NA	NA	NA	NA	NA	NA	NA	NA	NA	NA	NA	NA	NA	NA	NA	NA	NA	NA	NA	NA	NA	NA	NA	NA	NA	NA		99.7208	476.484	99.7208	99.7208	99.7208	99.7208		1	0.209284	0.209284		FALSE					0.530972	0.809413
VOC	856.48_95	NA	2090.22	NA	NA	NA	NA	NA	NA	NA	NA	NA	NA	NA	NA	NA	NA	NA	NA	NA	NA	NA	NA	NA	NA	NA	NA	NA	NA		99.7208	2090.22	99.7208	99.7208	99.7208	99.7208		1	0.0477082	0.0477082		FALSE					0.530972	0.809413
VOC	856.48_93	NA	173.147	NA	NA	NA	NA	NA	NA	NA	NA	NA	NA	NA	NA	NA	NA	NA	NA	NA	NA	NA	NA	NA	NA	NA	NA	NA	NA		99.7208	173.147	99.7208	99.7208	99.7208	99.7208		1	0.575932	0.575932		FALSE					0.530972	0.809413
VOC	856.48_97	NA	1304.28	NA	NA	NA	NA	NA	NA	NA	NA	NA	NA	NA	NA	NA	NA	NA	NA	NA	NA	NA	NA	NA	NA	NA	NA	NA	NA		99.7208	1304.28	99.7208	99.7208	99.7208	99.7208		1	0.0764567	0.0764567		FALSE					0.530972	0.809413
VOC	856.48_163	NA	223.158	NA	NA	NA	NA	NA	NA	NA	NA	NA	NA	NA	NA	NA	NA	NA	NA	NA	NA	NA	NA	NA	NA	NA	NA	NA	NA		99.7208	223.158	99.7208	99.7208	99.7208	99.7208		1	0.446862	0.446862		FALSE					0.530972	0.809413
VOC	856.49_165	NA	4246.95	NA	NA	NA	NA	NA	NA	NA	NA	NA	NA	NA	NA	NA	NA	NA	NA	NA	NA	NA	NA	NA	NA	NA	NA	NA	NA		99.7208	4246.95	99.7208	99.7208	99.7208	99.7208		1	0.0234806	0.0234806		FALSE					0.530972	0.809413
VOC	856.49_132	NA	3537.65	NA	NA	NA	NA	NA	NA	NA	NA	NA	NA	NA	NA	NA	NA	NA	NA	NA	NA	NA	NA	NA	NA	NA	NA	NA	NA		99.7208	3537.65	99.7208	99.7208	99.7208	99.7208		1	0.0281884	0.0281884		FALSE					0.530972	0.809413
VOC	856.49_62	NA	218.161	NA	NA	NA	NA	NA	NA	NA	NA	NA	NA	NA	NA	NA	NA	NA	NA	NA	NA	NA	NA	NA	NA	NA	NA	NA	NA		99.7208	218.161	99.7208	99.7208	99.7208	99.7208		1	0.457097	0.457097		FALSE					0.530972	0.809413
VOC	856.49_99	NA	202.143	NA	NA	NA	NA	NA	NA	NA	NA	NA	NA	NA	NA	NA	NA	NA	NA	NA	NA	NA	NA	NA	NA	NA	NA	NA	NA		99.7208	202.143	99.7208	99.7208	99.7208	99.7208		1	0.493319	0.493319		FALSE					0.530972	0.809413
VOC	856.58_167	NA	5220.1	NA	NA	NA	NA	NA	NA	NA	NA	NA	NA	NA	NA	NA	NA	NA	NA	NA	NA	NA	NA	NA	NA	NA	NA	NA	NA		99.7208	5220.1	99.7208	99.7208	99.7208	99.7208		1	0.0191032	0.0191032		FALSE					0.530972	0.809413
VOC	856.58_128	NA	231.166	NA	NA	NA	NA	NA	NA	NA	NA	NA	NA	NA	NA	NA	NA	NA	NA	NA	NA	NA	NA	NA	NA	NA	NA	NA	NA		99.7208	231.166	99.7208	99.7208	99.7208	99.7208		1	0.431382	0.431382		FALSE					0.530972	0.809413
VOC	856.58_172	NA	1852.41	NA	NA	NA	NA	NA	NA	NA	NA	NA	NA	NA	NA	NA	NA	NA	NA	NA	NA	NA	NA	NA	NA	NA	NA	NA	NA		99.7208	1852.41	99.7208	99.7208	99.7208	99.7208		1	0.053833	0.053833		FALSE					0.530972	0.809413
VOC	856.66_134	NA	1169.94	NA	NA	NA	NA	NA	NA	NA	NA	NA	NA	NA	NA	NA	NA	NA	NA	NA	NA	NA	NA	NA	NA	NA	NA	NA	NA		99.7208	1169.94	99.7208	99.7208	99.7208	99.7208		1	0.0852355	0.0852355		FALSE					0.530972	0.809413
VOC	856.67_121	NA	571.298	NA	NA	NA	NA	NA	NA	NA	NA	NA	NA	NA	NA	NA	NA	NA	NA	NA	NA	NA	NA	NA	NA	NA	NA	NA	NA		99.7208	571.298	99.7208	99.7208	99.7208	99.7208		1	0.174551	0.174551		FALSE					0.530972	0.809413
VOC	856.67_169	NA	2514.74	NA	NA	NA	NA	NA	NA	NA	NA	NA	NA	NA	NA	NA	NA	NA	NA	NA	NA	NA	NA	NA	NA	NA	NA	NA	NA		99.7208	2514.74	99.7208	99.7208	99.7208	99.7208		1	0.0396546	0.0396546		FALSE					0.530972	0.809413
VOC	856.68_164	NA	187239	NA	NA	NA	NA	NA	NA	NA	NA	NA	NA	NA	NA	NA	NA	NA	NA	NA	NA	NA	NA	NA	NA	NA	NA	NA	NA		99.7208	187239	99.7208	99.7208	99.7208	99.7208		1	0.000532585	0.000532585		FALSE					0.530972	0.809413
VOC	856.69_166	NA	239186	NA	NA	NA	NA	NA	NA	NA	NA	NA	NA	NA	NA	NA	NA	NA	NA	NA	NA	NA	NA	NA	NA	NA	NA	NA	NA		99.7208	239186	99.7208	99.7208	99.7208	99.7208		1	0.000416917	0.000416917		FALSE					0.530972	0.809413
VOC	856.68_129	NA	167713	NA	NA	NA	NA	NA	NA	NA	NA	NA	NA	NA	NA	NA	NA	NA	NA	NA	NA	NA	NA	NA	NA	NA	NA	NA	NA		99.7208	167713	99.7208	99.7208	99.7208	99.7208		1	0.000594592	0.000594592		FALSE					0.530972	0.809413
VOC	856.69_131	NA	161586	NA	NA	NA	NA	NA	NA	NA	NA	NA	NA	NA	NA	NA	NA	NA	NA	NA	NA	NA	NA	NA	NA	NA	NA	NA	NA		99.7208	161586	99.7208	99.7208	99.7208	99.7208		1	0.000617138	0.000617138		FALSE					0.530972	0.809413
VOC	856.68_168	NA	114698	NA	NA	NA	NA	NA	NA	NA	NA	NA	NA	NA	NA	NA	NA	NA	NA	NA	NA	NA	NA	NA	NA	NA	NA	NA	NA		99.7208	114698	99.7208	99.7208	99.7208	99.7208		1	0.00086942	0.00086942		FALSE					0.530972	0.809413
VOC	856.68_170	NA	24483.7	NA	NA	NA	NA	NA	NA	NA	NA	NA	NA	NA	NA	NA	NA	NA	NA	NA	NA	NA	NA	NA	NA	NA	NA	NA	NA		99.7208	24483.7	99.7208	99.7208	99.7208	99.7208		1	0.00407294	0.00407294		FALSE					0.530972	0.809413
VOC	857.66_133	NA	51797.9	NA	NA	NA	NA	NA	NA	NA	NA	NA	NA	NA	NA	NA	NA	NA	NA	NA	NA	NA	NA	NA	NA	NA	NA	NA	NA		99.7208	51797.9	99.7208	99.7208	99.7208	99.7208		1	0.00192519	0.00192519		FALSE					0.530972	0.809413
VOC	856.49_130	NA	3832.32	NA	NA	NA	NA	NA	NA	NA	NA	NA	NA	NA	NA	NA	NA	NA	NA	NA	NA	NA	NA	NA	NA	NA	NA	NA	NA		99.7208	3832.32	99.7208	99.7208	99.7208	99.7208		1	0.026021	0.026021		FALSE					0.530972	0.809413
VOC	856.68_94	NA	89057.4	NA	NA	NA	NA	NA	NA	NA	NA	NA	NA	NA	NA	NA	NA	NA	NA	NA	NA	NA	NA	NA	NA	NA	NA	NA	NA		99.7208	89057.4	99.7208	99.7208	99.7208	99.7208		1	0.00111974	0.00111974		FALSE					0.530972	0.809413
VOC	856.68_96	NA	57773.7	NA	NA	NA	NA	NA	NA	NA	NA	NA	NA	NA	NA	NA	NA	NA	NA	NA	NA	NA	NA	NA	NA	NA	NA	NA	NA		99.7208	57773.7	99.7208	99.7208	99.7208	99.7208		1	0.00172606	0.00172606		FALSE					0.530972	0.809413
VOC	856.68_47	NA	41969.3	NA	NA	NA	NA	NA	NA	NA	NA	NA	NA	NA	NA	NA	NA	NA	NA	NA	NA	NA	NA	NA	NA	NA	NA	NA	NA		99.7208	41969.3	99.7208	99.7208	99.7208	99.7208		1	0.00237604	0.00237604		FALSE					0.530972	0.809413
VOC	856.67_59	NA	31850.5	NA	NA	NA	NA	NA	NA	NA	NA	NA	NA	NA	NA	NA	NA	NA	NA	NA	NA	NA	NA	NA	NA	NA	NA	NA	NA		99.7208	31850.5	99.7208	99.7208	99.7208	99.7208		1	0.0031309	0.0031309		FALSE					0.530972	0.809413
VOC	856.67_35	NA	16105	NA	NA	NA	NA	NA	NA	NA	NA	NA	NA	NA	NA	NA	NA	NA	NA	NA	NA	NA	NA	NA	NA	NA	NA	NA	NA		99.7208	16105	99.7208	99.7208	99.7208	99.7208		1	0.00619192	0.00619192		FALSE					0.530972	0.809413
VOC	856.68_84	NA	11950.7	NA	NA	NA	NA	NA	NA	NA	NA	NA	NA	NA	NA	NA	NA	NA	NA	NA	NA	NA	NA	NA	NA	NA	NA	NA	NA		99.7208	11950.7	99.7208	99.7208	99.7208	99.7208		1	0.00834434	0.00834434		FALSE					0.530972	0.809413
VOC	856.68_37	NA	5333.37	NA	NA	NA	NA	NA	NA	NA	NA	NA	NA	NA	NA	NA	NA	NA	NA	NA	NA	NA	NA	NA	NA	NA	NA	NA	NA		99.7208	5333.37	99.7208	99.7208	99.7208	99.7208		1	0.0186975	0.0186975		FALSE					0.530972	0.809413
VOC	856.68_86	NA	1675.59	NA	NA	NA	NA	NA	NA	NA	NA	NA	NA	NA	NA	NA	NA	NA	NA	NA	NA	NA	NA	NA	NA	NA	NA	NA	NA		99.7208	1675.59	99.7208	99.7208	99.7208	99.7208		1	0.0595139	0.0595139		FALSE					0.530972	0.809413
VOC	856.68_82	NA	18638.3	NA	NA	NA	NA	NA	NA	NA	NA	NA	NA	NA	NA	NA	NA	NA	NA	NA	NA	NA	NA	NA	NA	NA	NA	NA	NA		99.7208	18638.3	99.7208	99.7208	99.7208	99.7208		1	0.00535031	0.00535031		FALSE					0.530972	0.809413
VOC	856.68_49	NA	13933.8	NA	NA	NA	NA	NA	NA	NA	NA	NA	NA	NA	NA	NA	NA	NA	NA	NA	NA	NA	NA	NA	NA	NA	NA	NA	NA		99.7208	13933.8	99.7208	99.7208	99.7208	99.7208		1	0.00715675	0.00715675		FALSE					0.530972	0.809413
VOC	856.68_119	NA	1882.92	NA	NA	NA	NA	NA	NA	NA	NA	NA	NA	NA	NA	NA	NA	NA	NA	NA	NA	NA	NA	NA	NA	NA	NA	NA	NA		99.7208	1882.92	99.7208	99.7208	99.7208	99.7208		1	0.0529608	0.0529608		FALSE					0.530972	0.809413
VOC	856.68_64	NA	808.296	NA	NA	NA	NA	NA	NA	NA	NA	NA	NA	NA	NA	NA	NA	NA	NA	NA	NA	NA	NA	NA	NA	NA	NA	NA	NA		99.7208	808.296	99.7208	99.7208	99.7208	99.7208		1	0.123372	0.123372		FALSE					0.530972	0.809413
VOC	856.68_61	NA	10613.7	NA	NA	NA	NA	NA	NA	NA	NA	NA	NA	NA	NA	NA	NA	NA	NA	NA	NA	NA	NA	NA	NA	NA	NA	NA	NA		99.7208	10613.7	99.7208	99.7208	99.7208	99.7208		1	0.00939547	0.00939547		FALSE					0.530972	0.809413
VOC	856.68_66	NA	292.474	NA	NA	NA	NA	NA	NA	NA	NA	NA	NA	NA	NA	NA	NA	NA	NA	NA	NA	NA	NA	NA	NA	NA	NA	NA	NA		99.7208	292.474	99.7208	99.7208	99.7208	99.7208		1	0.340956	0.340956		FALSE					0.530972	0.809413
VOC	856.68_98	NA	9352.31	NA	NA	NA	NA	NA	NA	NA	NA	NA	NA	NA	NA	NA	NA	NA	NA	NA	NA	NA	NA	NA	NA	NA	NA	NA	NA		99.7208	9352.31	99.7208	99.7208	99.7208	99.7208		1	0.0106627	0.0106627		FALSE					0.530972	0.809413
VOC	856.69_135	NA	5545.55	NA	NA	NA	NA	NA	NA	NA	NA	NA	NA	NA	NA	NA	NA	NA	NA	NA	NA	NA	NA	NA	NA	NA	NA	NA	NA		99.7208	5545.55	99.7208	99.7208	99.7208	99.7208		1	0.0179821	0.0179821		FALSE					0.530972	0.809413
VOC	856.69_65	NA	769.289	NA	NA	NA	NA	NA	NA	NA	NA	NA	NA	NA	NA	NA	NA	NA	NA	NA	NA	NA	NA	NA	NA	NA	NA	NA	NA		99.7208	769.289	99.7208	99.7208	99.7208	99.7208		1	0.129627	0.129627		FALSE					0.530972	0.809413
VOC	856.78_36	NA	1449.58	NA	NA	NA	NA	NA	NA	NA	NA	NA	NA	NA	NA	NA	NA	NA	NA	NA	NA	NA	NA	NA	NA	NA	NA	NA	NA		99.7208	1449.58	99.7208	99.7208	99.7208	99.7208		1	0.068793	0.068793		FALSE					0.530972	0.809413
VOC	856.78_38	NA	491.64	NA	NA	NA	NA	NA	NA	NA	NA	NA	NA	NA	NA	NA	NA	NA	NA	NA	NA	NA	NA	NA	NA	NA	NA	NA	NA		99.7208	491.64	99.7208	99.7208	99.7208	99.7208		1	0.202833	0.202833		FALSE					0.530972	0.809413
VOC	856.87_171	NA	782.486	NA	NA	NA	NA	NA	NA	NA	NA	NA	NA	NA	NA	NA	NA	NA	NA	NA	NA	NA	NA	NA	NA	NA	NA	NA	NA		99.7208	782.486	99.7208	99.7208	99.7208	99.7208		1	0.127441	0.127441		FALSE					0.530972	0.809413
VOC	857.27_41	NA	NA	NA	NA	361.817	NA	NA	NA	NA	NA	NA	NA	485.979	940.729	583.877	605.173	NA	763.739	570.198	514.198	NA	NA	NA	NA	NA	NA	NA	615.9		99.7208	361.817	99.7208	940.729	99.7208	615.9		0.106004	0.161911	0.106004		FALSE					9.31062e-06	0.000146468
VOC	857.85_67	NA	NA	NA	NA	NA	NA	NA	NA	147.839	NA	NA	NA	308.827	530.668	362.089	272.133	621.04	316.67	318.869	283.151	NA	NA	NA	NA	237.977	217.736	301.226	243.854		99.7208	147.839	272.133	621.04	99.7208	301.226		0.160571	0.90342	0.160571		FALSE					4.80585e-07	1.73806e-06
VOC	857.85_78	NA	NA	NA	NA	NA	NA	NA	NA	NA	NA	NA	NA	NA	NA	NA	NA	NA	NA	NA	NA	NA	NA	NA	NA	NA	NA	NA	NA		99.7208	99.7208	99.7208	99.7208	99.7208	99.7208		1	1	1		FALSE					NaN	NaN
VOC	858.05_68	NA	NA	NA	NA	NA	NA	NA	NA	NA	NA	NA	NA	NA	NA	NA	NA	NA	NA	NA	NA	NA	NA	NA	NA	NA	NA	NA	NA		99.7208	99.7208	99.7208	99.7208	99.7208	99.7208		1	1	1		FALSE					NaN	NaN
VOC	858.06_110	NA	NA	NA	NA	NA	NA	NA	NA	NA	NA	NA	NA	147.831	236.921	142.308	NA	209.454	NA	151.595	NA	NA	NA	NA	NA	NA	NA	NA	NA		99.7208	99.7208	99.7208	236.921	99.7208	99.7208		0.420903	1	0.420903		FALSE					0.001108	0.0196559
VOC	858.15_56	NA	NA	NA	NA	NA	NA	NA	NA	NA	NA	NA	NA	NA	NA	NA	NA	NA	NA	NA	NA	NA	NA	NA	NA	NA	NA	NA	NA		99.7208	99.7208	99.7208	99.7208	99.7208	99.7208		1	1	1		FALSE					NaN	NaN
VOC	858.24_54	NA	NA	NA	NA	NA	NA	NA	NA	NA	NA	NA	NA	292.497	514.329	306.262	319.646	404.409	NA	275.388	215.036	NA	NA	NA	NA	NA	NA	NA	235.686		99.7208	99.7208	99.7208	514.329	99.7208	235.686		0.193885	0.423108	0.193885		FALSE					2.18325e-06	1.47633e-05
VOC	858.44_81	NA	NA	NA	NA	NA	NA	NA	NA	NA	NA	NA	NA	NA	NA	NA	NA	NA	NA	NA	NA	NA	NA	NA	NA	NA	NA	NA	NA		99.7208	99.7208	99.7208	99.7208	99.7208	99.7208		1	1	1		FALSE					NaN	NaN
VOC	858.63_59	NA	NA	NA	NA	NA	NA	NA	NA	NA	NA	NA	NA	265.486	583.356	NA	NA	NA	419.424	286.879	NA	NA	NA	NA	NA	NA	NA	NA	NA		99.7208	99.7208	99.7208	583.356	99.7208	99.7208		0.170943	1	0.170943		FALSE					0.00552813	0.075443
VOC	858.64_43	NA	NA	NA	NA	NA	NA	NA	NA	NA	NA	NA	NA	NA	NA	NA	NA	NA	NA	NA	NA	NA	NA	NA	NA	NA	NA	NA	NA		99.7208	99.7208	99.7208	99.7208	99.7208	99.7208		1	1	1		FALSE					NaN	NaN
VOC	858.64_57	337.662	178.478	233.52	NA	352.68	NA	NA	330.319	269.199	261.562	NA	371.797	305.145	1372.05	464.262	350.496	NA	NA	473.572	NA	348.444	255.501	471.423	NA	NA	NA	NA	719.731		99.7208	371.797	99.7208	1372.05	99.7208	719.731		0.07268	0.138553	0.07268		FALSE					0.331755	0.167755
VOC	858.64_73	NA	NA	NA	NA	NA	NA	NA	NA	NA	NA	NA	NA	NA	NA	NA	NA	NA	214.565	NA	NA	NA	NA	NA	NA	NA	NA	NA	NA		99.7208	99.7208	99.7208	214.565	99.7208	99.7208		0.464758	1	0.464758		FALSE					0.296845	0.317206
VOC	861.58_80	NA	NA	NA	NA	NA	NA	NA	NA	NA	NA	NA	NA	NA	NA	NA	NA	NA	NA	NA	NA	NA	NA	NA	NA	NA	NA	NA	NA		99.7208	99.7208	99.7208	99.7208	99.7208	99.7208		1	1	1		FALSE					NaN	NaN
VOC	861.77_149	NA	NA	NA	NA	NA	NA	NA	NA	NA	NA	NA	NA	NA	NA	NA	NA	NA	NA	NA	NA	142.893	NA	NA	NA	NA	NA	NA	NA		99.7208	99.7208	99.7208	99.7208	99.7208	142.893		0.697872	0.697872	1		FALSE					0.296845	0.317206
VOC	863.84_89	NA	NA	NA	NA	NA	NA	NA	NA	NA	NA	NA	NA	NA	NA	NA	NA	246.937	NA	NA	NA	NA	NA	NA	NA	NA	NA	NA	NA		99.7208	99.7208	99.7208	246.937	99.7208	99.7208		0.403831	1	0.403831		FALSE					0.296845	0.317206
VOC	863.94_88	NA	NA	NA	NA	NA	NA	NA	NA	NA	NA	NA	NA	NA	159.294	NA	NA	4859.32	NA	NA	NA	NA	NA	NA	NA	NA	NA	NA	NA		99.7208	99.7208	99.7208	4859.32	99.7208	99.7208		0.0205215	1	0.0205215		FALSE					0.287156	0.319383
VOC	864.22_33	NA	NA	NA	NA	NA	NA	NA	NA	NA	NA	NA	NA	NA	NA	NA	NA	190.123	NA	NA	NA	NA	NA	NA	NA	NA	NA	NA	NA		99.7208	99.7208	99.7208	190.123	99.7208	99.7208		0.524508	1	0.524508		FALSE					0.296845	0.317206
VOC	864.72_87	NA	NA	NA	NA	NA	NA	NA	NA	NA	NA	NA	NA	NA	NA	NA	NA	NA	NA	NA	NA	NA	NA	NA	NA	NA	NA	NA	NA		99.7208	99.7208	99.7208	99.7208	99.7208	99.7208		1	1	1		FALSE					NaN	NaN
VOC	864.73_36	NA	NA	NA	NA	NA	NA	NA	NA	NA	NA	NA	NA	NA	NA	NA	NA	NA	NA	NA	NA	NA	NA	NA	NA	NA	NA	NA	NA		99.7208	99.7208	99.7208	99.7208	99.7208	99.7208		1	1	1		FALSE					NaN	NaN
VOC	864.73_84	NA	NA	NA	NA	NA	NA	NA	NA	NA	NA	NA	NA	NA	NA	NA	NA	NA	NA	NA	NA	274.615	NA	NA	NA	NA	NA	NA	NA		99.7208	99.7208	99.7208	99.7208	99.7208	274.615		0.363129	0.363129	1		FALSE					0.296845	0.317206
VOC	864.91_60	NA	NA	NA	NA	NA	NA	NA	NA	NA	NA	NA	NA	NA	NA	NA	NA	351.909	NA	NA	NA	174.4	NA	NA	NA	NA	NA	NA	NA		99.7208	99.7208	99.7208	351.909	99.7208	174.4		0.283371	0.571792	0.283371		FALSE					0.382937	0.367708
VOC	864.92_30	NA	NA	NA	NA	548.603	NA	NA	NA	NA	NA	NA	NA	NA	NA	NA	388.301	3079.45	NA	NA	NA	4460.67	1150.94	2012.79	NA	478.916	464.341	420.987	1151.72		99.7208	548.603	99.7208	3079.45	99.7208	4460.67		0.0223556	0.0223556	0.0323826		FALSE					0.0423785	0.0507746
VOC	864.92_31	428.482	164.988	359.688	NA	1201.17	NA	NA	177.77	553.395	326.711	NA	807.507	226.676	771.576	286.964	675.931	20962.1	351.006	199.568	492.624	5290.74	1870.31	2738.58	NA	984.75	718.093	744.185	1962.77		99.7208	1201.17	199.568	20962.1	99.7208	5290.74		0.00475721	0.0377202	0.00475721		FALSE					0.351511	0.361318
VOC	864.92_46	NA	NA	139.506	NA	393.5	NA	NA	NA	176.473	127.616	NA	326.139	NA	217.42	NA	253.817	1100.79	147.916	NA	NA	2100.29	783.002	1148.14	NA	408.787	347.705	304.864	731.262		99.7208	393.5	99.7208	1100.79	99.7208	2100.29		0.0474795	0.0474795	0.0905901		FALSE					0.00926174	0.0157082
VOC	865.02_74	NA	NA	NA	NA	NA	NA	NA	NA	NA	NA	NA	NA	NA	NA	NA	NA	NA	NA	NA	NA	389.822	NA	220.977	NA	NA	NA	NA	NA		99.7208	99.7208	99.7208	99.7208	99.7208	389.822		0.255811	0.255811	1		FALSE					0.108525	0.0408214
VOC	865.1_48	NA	NA	NA	NA	NA	NA	NA	NA	NA	NA	NA	NA	NA	NA	NA	NA	NA	NA	NA	NA	NA	NA	NA	NA	NA	NA	NA	NA		99.7208	99.7208	99.7208	99.7208	99.7208	99.7208		1	1	1		FALSE					NaN	NaN
VOC	865.1_64	NA	NA	NA	NA	NA	NA	NA	NA	NA	NA	NA	NA	NA	NA	NA	NA	140.8	NA	NA	NA	219.596	NA	NA	NA	NA	NA	NA	NA		99.7208	99.7208	99.7208	140.8	99.7208	219.596		0.454109	0.454109	0.708243		FALSE					0.395613	0.374575
VOC	865.1_61	NA	NA	NA	NA	NA	NA	NA	NA	NA	NA	NA	NA	NA	NA	NA	NA	413.74	NA	NA	NA	784.987	236.39	375.78	NA	NA	NA	NA	222.034		99.7208	99.7208	99.7208	413.74	99.7208	784.987		0.127035	0.127035	0.241023		FALSE					0.068972	0.0286449
VOC	865.11_37	255.33	147.323	202.514	NA	667.055	196.766	NA	NA	326.986	210.248	NA	564.012	180.672	308.897	NA	433.946	2022.53	237.196	NA	329.245	3388.55	1123.04	1772.07	NA	643.942	510.33	487.464	1204.67		99.7208	667.055	99.7208	2022.53	99.7208	3388.55		0.0294287	0.0294287	0.0493049		FALSE					0.018826	0.0347136
VOC	865.11_44	23148.8	9909.89	18918.2	5237.92	67587.8	16753.7	8809.94	9053.26	30068.5	18266.6	8312.25	51359.9	15102.6	26618.7	9628.77	40007.4	184085	19748.9	9833.06	29748.9	327282	114121	170267	5936.92	61702	49319.7	46201.3	114933		5237.92	67587.8	9628.77	184085	5936.92	327282		0.0160043	0.0294204	0.032251		FALSE					0.0155098	0.029223
VOC	865.11_56	22084.1	9469.61	17921.1	5075.3	65690.4	16202.4	8341.37	8821.88	29184.2	17660	7816.63	50506.7	14552.3	25394.5	9214.01	38678.4	181853	19209	9711.1	28627.5	323064	111091	166968	5727.1	59411.3	47759.4	44592.4	112111		5075.3	65690.4	9214.01	181853	5727.1	323064		0.0157099	0.0285207	0.0314929		FALSE					0.0164045	0.0298806
VOC	865.11_41	19423.8	8471.49	15746.6	4561.44	57794.4	14071	7377.28	7815.27	25238.2	15632.4	7093.05	43764	13136.6	23513.9	8606.24	34319.6	158455	17303.5	8863.47	25557.8	281089	96147.7	145265	4911.21	51924.3	41609.6	38971.5	98161.3		4561.44	57794.4	8606.24	158455	4911.21	281089		0.0162277	0.0306175	0.0309943		FALSE					0.0166082	0.0308541
VOC	865.11_57	15303.3	6767.9	12354.1	3573.55	45153.8	11243.8	5876.74	6226.58	20344	12218.8	5375.27	34389.3	10103.2	18998.4	6844.09	27175.6	157111	13546.5	6909.09	19851.7	221709	76217.3	114789	4059.36	41006.9	32877.7	30733.2	77163.5		3573.55	45153.8	6844.09	157111	4059.36	221709		0.0161182	0.0308697	0.0258375		FALSE					0.0282942	0.0483795
VOC	865.11_43	14277.5	6113.12	11437	3000.11	42516.6	10220.3	5304.5	5259.68	18616.4	11252.4	5015.68	32009.7	9487.92	16886.1	6092.38	25112.7	117354	12529.3	5892.09	18357.2	207225	71361.2	107664	3532.83	38636.3	30867.2	29040.5	72307.7		3000.11	42516.6	5892.09	117354	3532.83	207225		0.0144776	0.0284333	0.0301039		FALSE					0.015951	0.0300679
VOC	865.11_39	7236.81	3182.79	5906.69	1634.18	21652.6	5066.85	2793.71	2909.21	9586.03	5794.67	2605.61	16308.9	4883.45	8624.25	3123.62	12793.8	59964.3	6441.3	3351.58	9334.86	106924	35962.5	54654.7	1882.77	19777.2	15475	14585.4	36717		1634.18	21652.6	3123.62	59964.3	1882.77	106924		0.0152837	0.0292135	0.0313982		FALSE					0.0170719	0.0313402
VOC	865.11_72	5975.69	2630.73	4889.48	1464.39	17710.1	4516.22	2289.6	2402.74	7906.98	4860.4	2190.85	13614.1	3998.48	7010.26	2525.83	10522.1	48948.5	5163.3	2572.71	8005.03	88197.1	30176.3	45438.2	1543.44	15987.8	12813.6	12023.3	30335.8		1464.39	17710.1	2525.83	48948.5	1543.44	88197.1		0.0166036	0.0286385	0.0315319		FALSE					0.0166362	0.0295323
VOC	865.11_55	5136.53	2225.53	4119.92	1160.32	14914.5	3627.84	1892.67	2035.95	6629.05	3952.75	1738.08	11247.5	3703.01	6235.54	2107.9	9156.85	41084	4629.78	2459.33	6664.67	72176.6	24577.6	37226.8	1343.46	13476.8	10701.6	10100.2	25158.7		1160.32	14914.5	2107.9	41084	1343.46	72176.6		0.0160761	0.0292048	0.0327004		FALSE					0.0170065	0.0318773
VOC	865.11_82	4676.72	2096.55	3746.73	1092.66	13604.7	3469.74	1806.98	1815.49	6106.81	3662.89	1674.78	10499	3099.44	5504.05	1988.09	8000.15	37965.7	4179.15	2027.41	5978.52	68846.9	23455.5	35307.5	1249.04	12541.9	10150.9	9198.62	23684.2		1092.66	13604.7	1988.09	37965.7	1249.04	68846.9		0.0158709	0.028877	0.0328992		FALSE					0.016053	0.0288685
VOC	865.11_45	4534.07	1890.39	3621.24	932.366	13755.2	3282.14	1741.01	1824.69	5919.81	3559.89	1631.29	10374.6	3685.96	7159.48	3002.4	8799.38	37672.2	4726.15	3045.98	6687.71	66122.4	22924.6	34302.4	968.478	12120.5	9810.36	9497.6	23125.2		932.366	13755.2	3002.4	37672.2	968.478	66122.4		0.0141006	0.0454067	0.025708		FALSE					0.016673	0.0315405
VOC	865.11_42	3744.08	1724.04	3098.53	910.887	10930.9	2849.48	1542.88	1548.54	4937.75	3036.67	1387.79	8224.4	2548.96	4822.09	1753.66	6776.78	31703.9	3616.73	1872.43	4978.32	53456.6	18309.3	27329.2	958.29	9978.02	7935.79	7597.93	18634		910.887	10930.9	1753.66	31703.9	958.29	53456.6		0.0170397	0.0328052	0.0302262		FALSE					0.01876	0.0348189
VOC	865.11_67	3392.24	1495.91	2689.49	841.419	9839.35	2536.91	1358.86	1348.39	4316.7	2729.55	1260.5	7494.25	2341.4	4008.32	1450.86	5906.47	27203.3	2949.57	1460.2	4331.41	48544.5	16529.2	24761.7	877.781	8996.24	7125.4	6823.09	16781.5		841.419	9839.35	1450.86	27203.3	877.781	48544.5		0.017333	0.0298873	0.0322674		FALSE					0.016697	0.0313356
VOC	865.11_58	2402.26	979.282	1929.27	542.332	7318.1	1787.84	942.915	929.826	3156.5	1841.43	788.417	5529.1	1578.37	2947.68	1019.62	4387.77	21015.4	2080.94	1074.61	3090.42	35589.6	12301.5	18281	603.931	6514.67	5320.36	4940.03	12324.8		542.332	7318.1	1019.62	21015.4	603.931	35589.6		0.0152385	0.0286494	0.0287375		FALSE					0.0180356	0.0332957
VOC	865.11_71	2397.47	1048.44	1957.44	564.151	7134.48	1830.67	937.252	943.949	3099.12	1908.39	822.214	5363.29	1574.57	2699.76	993.454	4283.41	19200.6	2047.41	1077.61	3083.6	35078.2	11911.9	18071.3	626.116	6407.12	5130.56	4838.67	12180.8		564.151	7134.48	993.454	19200.6	626.116	35078.2		0.0160826	0.0283211	0.0326092		FALSE					0.0157887	0.0292464
VOC	865.11_54	788.314	358.301	695.881	227.268	2291.22	644.773	348.13	328.461	1086.18	657.075	322.327	1832.42	552.025	1009.67	395.41	1482.89	6651.57	713.787	390.953	1058.19	11255.3	3882.51	5917.95	227.44	2102.93	1686.87	1656.96	4005.4		227.268	2291.22	390.953	6651.57	227.44	11255.3		0.0201921	0.0347351	0.0341934		FALSE					0.017748	0.0334069
VOC	865.11_40	1200.48	554.279	917.06	327.589	3746.57	853.189	404.123	442.281	1613.43	938.471	484.427	2796.88	790.358	1462.15	510.762	2218.31	10247.8	972.117	560.711	1630.36	18792.9	6262.25	9661.21	333.694	3294.66	2578.22	2523.38	6519.7		327.589	3746.57	510.762	10247.8	333.694	18792.9		0.0174315	0.0271784	0.0325624		FALSE					0.0163542	0.0292452
VOC	865.11_53	1089.12	433.819	848.556	249.426	3237.32	795.38	418.134	384.893	1431.84	849.513	387.79	2444.56	685.038	1315.93	448.768	1960.15	9239.42	987.977	435.63	1487.49	16216.8	5551.5	8294.23	275.271	2940.54	2362.5	2228.03	5545.65		249.426	3237.32	435.63	9239.42	275.271	16216.8		0.0153806	0.0268628	0.0297931		FALSE					0.0170689	0.0305384
VOC	865.11_38	672.657	330.474	523.697	180.617	1940.18	481.33	271.135	263.219	878.416	547.955	252.535	1493.64	448.175	723.107	282.436	1143.07	5445.03	522.235	276.836	865.158	9460.6	3173.98	4909.55	161.354	1837.32	1405.16	1325.92	3247.97		180.617	1940.18	276.836	5445.03	161.354	9460.6		0.0190915	0.029262	0.0296332		FALSE					0.0177403	0.0335093
VOC	865.11_49	NA	NA	NA	NA	180.088	NA	NA	NA	NA	NA	NA	134.747	NA	NA	NA	NA	502.393	NA	NA	NA	830.802	296.546	409.278	NA	165.314	139.449	NA	311.713		99.7208	180.088	99.7208	502.393	99.7208	830.802		0.12003	0.12003	0.198492		FALSE					0.0374884	0.0342048
VOC	865.11_47	NA	NA	NA	NA	NA	NA	NA	NA	NA	NA	NA	NA	NA	NA	NA	NA	NA	NA	NA	NA	161.558	NA	NA	NA	NA	NA	NA	NA		99.7208	99.7208	99.7208	99.7208	99.7208	161.558		0.617244	0.617244	1		FALSE					0.296845	0.317206
VOC	865.11_52	177.328	NA	154.177	NA	499.449	151.275	NA	NA	254.573	166.606	NA	385.935	NA	228.592	NA	319.822	1360.19	149.086	NA	269.295	2523.78	861.471	1292.47	NA	448.28	368.024	331.211	898.456		99.7208	499.449	99.7208	1360.19	99.7208	2523.78		0.0395124	0.0395124	0.0733137		FALSE					0.0167099	0.0263626
VOC	865.11_59	NA	NA	NA	NA	416.979	NA	NA	NA	NA	NA	NA	356.617	NA	NA	NA	223.637	1733.07	NA	NA	NA	2510.13	792.664	1286.8	NA	421.619	345.72	309.371	885.646		99.7208	416.979	99.7208	1733.07	99.7208	2510.13		0.0397274	0.0397274	0.05754		FALSE					0.0245938	0.0400696
VOC	865.11_63	NA	NA	NA	NA	357.026	NA	NA	NA	160.825	NA	NA	250.682	NA	NA	NA	186.158	923.488	NA	NA	NA	1670.79	623.079	922.031	NA	287.796	258.248	245.225	553.431		99.7208	357.026	99.7208	923.488	99.7208	1670.79		0.0596849	0.0596849	0.107983		FALSE					0.0145771	0.0170332
VOC	865.11_62	NA	NA	NA	NA	289.042	NA	NA	NA	144.532	NA	NA	212.541	NA	133.293	NA	165.66	723.829	NA	NA	NA	1410.53	424.115	737.902	NA	270.806	232.078	196.582	505.066		99.7208	289.042	99.7208	723.829	99.7208	1410.53		0.0706976	0.0706976	0.137768		FALSE					0.0156526	0.0274791
VOC	865.11_66	NA	NA	NA	NA	250.566	NA	NA	NA	NA	NA	NA	211.199	NA	NA	NA	164.323	634.533	NA	NA	NA	1114.42	411.995	591.916	NA	237.481	182.763	188.425	441.561		99.7208	250.566	99.7208	634.533	99.7208	1114.42		0.089482	0.089482	0.157156		FALSE					0.0143642	0.0239987
VOC	865.11_65	216.32	NA	191.842	NA	567.09	162.773	NA	NA	291.529	169.93	NA	417.42	NA	230.277	NA	360.962	1468.87	NA	NA	273.62	2696.99	1009.25	1439.29	NA	542.438	443.008	406.652	959.142		99.7208	567.09	99.7208	1468.87	99.7208	2696.99		0.0369748	0.0369748	0.0678895		FALSE					0.0116469	0.0216203
VOC	865.11_68	275.988	NA	216.507	NA	793.674	204.927	NA	NA	316.167	190.258	NA	584.336	162.839	238.59	NA	477.453	2108.92	215.196	NA	NA	3504.9	1250.65	1856.22	NA	684.095	545.82	527.954	1265.34		99.7208	793.674	99.7208	2108.92	99.7208	3504.9		0.0284518	0.0284518	0.0472853		FALSE					0.0162472	0.0344699
VOC	865.11_69	518.478	NA	352.685	NA	1404.08	326.719	NA	NA	476.034	NA	NA	921.43	438.33	1117.67	331.42	997.251	3702.53	700.594	494.553	826.541	6042.92	2078.13	3163.66	NA	1081.74	896.846	919.293	2065.12		99.7208	1404.08	331.42	3702.53	99.7208	6042.92		0.0165021	0.0548444	0.0269331		FALSE					0.0177667	0.0333429
VOC	865.11_73	NA	NA	NA	NA	549.09	NA	NA	NA	272.401	NA	NA	495.719	NA	NA	NA	433.645	1943.57	221.208	NA	NA	3887.24	1265.46	2032.69	NA	678.44	518.318	446.825	1306.71		99.7208	549.09	99.7208	1943.57	99.7208	3887.24		0.0256533	0.0256533	0.051308		FALSE					0.00981363	0.0166096
VOC	865.11_79	NA	NA	NA	NA	358.013	NA	NA	NA	173.149	NA	NA	269.343	NA	184.434	NA	281.283	1053.1	NA	NA	NA	1933.91	630.753	1009.85	NA	371.312	262.419	285.367	668.257		99.7208	358.013	99.7208	1053.1	99.7208	1933.91		0.0515644	0.0515644	0.0946924		FALSE					0.0142154	0.0260666
VOC	865.11_85	NA	NA	NA	NA	324.533	NA	NA	NA	NA	NA	NA	248.021	NA	NA	NA	174.636	884.978	NA	NA	NA	1559.61	532.776	772.873	NA	283.475	276.404	231.065	490.904		99.7208	324.533	99.7208	884.978	99.7208	1559.61		0.0639396	0.0639396	0.112682		FALSE					0.0173961	0.0259699
VOC	865.11_100	NA	NA	NA	NA	311.538	NA	NA	NA	154.497	NA	NA	251.678	NA	NA	NA	187.154	758.515	NA	NA	NA	1312.12	455.673	714.381	NA	269.638	229.251	229.902	469.564		99.7208	311.538	99.7208	758.515	99.7208	1312.12		0.0759997	0.0759997	0.131468		FALSE					0.0162451	0.0272745
VOC	865.12_51	492.822	241.812	410.858	NA	1625.82	371.361	215.488	224.55	701.125	455.656	174.247	1162.49	365.52	674.787	217.119	932.268	4277.1	462.598	230.231	711.43	7945.09	2695.52	4104.56	NA	1443.85	1096.8	988.229	2663.39		99.7208	1625.82	217.119	4277.1	99.7208	7945.09		0.0125513	0.0273274	0.0233151		FALSE					0.0175693	0.0293833
VOC	865.11_81	514.485	243.981	446.692	148.285	1541.53	410.517	252.815	215.925	654.32	475.961	218.557	1118.67	381.004	617.806	227.622	977.266	4166	455.432	239.372	670.319	7562.76	2596.96	3868.9	169.19	1403.52	1152.07	1050.91	2660.74		148.285	1541.53	227.622	4166	169.19	7562.76		0.0196073	0.0300977	0.0406122		FALSE					0.0152364	0.0293131
VOC	865.12_50	406.324	180.479	330.52	NA	1212	326.056	190.986	163.463	539.42	323.375	NA	912.174	253.185	507.167	NA	732.603	3263.67	327.002	180.576	554.737	5802.33	1984.3	3024.53	133.876	1057.9	826.884	781.164	2073.79		99.7208	1212	99.7208	3263.67	133.876	5802.33		0.0171863	0.0171863	0.0410202		FALSE					0.0170495	0.0303739
VOC	865.12_70	253.321	NA	203.682	NA	641.57	208.917	NA	NA	335.641	NA	NA	513.859	NA	392.677	NA	553.169	1959.61	476.193	NA	337.772	3204.34	1047.3	1613.26	NA	592.451	452.995	449.635	1034.13		99.7208	641.57	99.7208	1959.61	99.7208	3204.34		0.0311205	0.0311205	0.050888		FALSE					0.0255062	0.0379905
VOC	865.12_99	NA	NA	NA	NA	214.075	NA	NA	NA	NA	NA	NA	177.062	NA	NA	NA	NA	588.216	NA	NA	NA	1107.56	370.486	570.084	NA	203.314	178.433	169.761	395.221		99.7208	214.075	99.7208	588.216	99.7208	1107.56		0.0900365	0.0900365	0.169531		FALSE					0.0175912	0.0217632
VOC	865.11_97	NA	NA	NA	NA	NA	NA	NA	NA	NA	NA	NA	NA	NA	NA	NA	NA	NA	NA	NA	NA	168.881	NA	NA	NA	NA	NA	NA	NA		99.7208	99.7208	99.7208	99.7208	99.7208	168.881		0.59048	0.59048	1		FALSE					0.296845	0.317206
VOC	865.31_78	NA	NA	NA	NA	NA	NA	NA	NA	NA	NA	NA	NA	NA	NA	NA	NA	NA	NA	NA	NA	NA	NA	NA	NA	NA	NA	NA	NA		99.7208	99.7208	99.7208	99.7208	99.7208	99.7208		1	1	1		FALSE					NaN	NaN
VOC	865.3_83	415.332	NA	306.509	NA	1222.16	315.385	163.321	NA	557.256	331.873	NA	904.802	NA	604.11	273.743	726.94	3379.12	492.408	NA	630.37	5722.3	1992.97	2995.57	299.574	1108.57	908.664	819.643	1997.95		99.7208	1222.16	99.7208	3379.12	299.574	5722.3		0.0174267	0.0174267	0.0886547		FALSE					0.0136213	0.02319
VOC	865.41_80	NA	NA	NA	NA	150.435	NA	NA	NA	NA	NA	NA	NA	NA	185.274	NA	NA	358.074	NA	NA	NA	345.799	189.748	216.301	NA	NA	NA	NA	177.021		99.7208	150.435	99.7208	358.074	99.7208	345.799		0.278492	0.288378	0.278492		FALSE					0.139606	0.129102
VOC	866.87_98	NA	NA	NA	NA	NA	NA	NA	NA	NA	NA	NA	NA	NA	NA	171.621	NA	183.121	172.404	NA	NA	211.408	151.605	210.305	144.545	NA	NA	NA	165.691		99.7208	99.7208	99.7208	183.121	99.7208	211.408		0.471698	0.471698	0.544563		FALSE					0.0101419	0.00260522
VOC	867.86_77	2887.22	2618.97	3094.23	1869.57	3381.66	3633.64	2349.37	2317.04	3209.28	2794.48	2983.89	3411.44	2564.62	3989.54	2423.35	2918.64	5918	2489.06	2992.82	2515.52	3591.92	2352.59	2391.78	2471.23	2455.52	2310.83	2263.01	2219.09		1869.57	3633.64	2423.35	5918	2219.09	3591.92		0.315912	0.66692	0.374972		FALSE					0.187778	0.416109
VOC	868.85_129	NA	346.146	NA	NA	NA	NA	NA	NA	NA	NA	NA	NA	NA	NA	NA	NA	NA	NA	NA	NA	NA	NA	NA	NA	NA	NA	NA	NA		99.7208	346.146	99.7208	99.7208	99.7208	99.7208		1	0.288089	0.288089		FALSE					0.530972	0.809413
VOC	870.11_39	NA	NA	NA	NA	NA	NA	NA	NA	NA	NA	NA	NA	NA	NA	NA	NA	NA	NA	NA	NA	NA	NA	NA	NA	NA	NA	NA	NA		99.7208	99.7208	99.7208	99.7208	99.7208	99.7208		1	1	1		FALSE					NaN	NaN
VOC	870.21_55	NA	NA	NA	NA	NA	NA	NA	NA	NA	NA	NA	NA	NA	NA	NA	NA	NA	NA	NA	NA	NA	NA	NA	NA	NA	NA	NA	NA		99.7208	99.7208	99.7208	99.7208	99.7208	99.7208		1	1	1		FALSE					NaN	NaN
VOC	870.21_83	NA	NA	443.694	NA	NA	NA	NA	NA	NA	NA	NA	NA	NA	NA	NA	NA	NA	NA	NA	NA	1188.54	NA	NA	NA	NA	361.696	NA	NA		99.7208	443.694	99.7208	99.7208	99.7208	1188.54		0.0839018	0.0839018	0.224751		FALSE					0.244413	0.468236
VOC	870.4_84	916.805	208.992	870.043	NA	208.078	NA	149.329	NA	NA	288.709	NA	291.806	384.979	392.718	508.04	504.971	397.763	318.676	1186.22	425.421	2273.88	495.8	781.208	368.898	342.961	496.46	180.934	NA		99.7208	916.805	318.676	1186.22	99.7208	2273.88		0.0438549	0.140146	0.084066		FALSE					0.226624	0.128441
VOC	870.99_111	NA	NA	NA	NA	NA	NA	NA	NA	NA	NA	NA	196.222	NA	NA	NA	NA	NA	NA	NA	NA	NA	NA	NA	NA	NA	NA	NA	241.686		99.7208	196.222	99.7208	99.7208	99.7208	241.686		0.412606	0.412606	0.508203		FALSE					0.554464	0.407589
VOC	871.28_114	NA	NA	NA	NA	NA	NA	247.815	NA	NA	NA	552.055	NA	NA	NA	NA	NA	NA	NA	NA	NA	NA	NA	NA	NA	NA	NA	NA	216.015		99.7208	552.055	99.7208	99.7208	99.7208	216.015		0.461639	0.180636	0.180636		FALSE					0.459094	0.476507
VOC	871.98_131	NA	322.486	NA	NA	NA	NA	NA	NA	NA	NA	NA	NA	NA	NA	NA	NA	NA	NA	NA	NA	NA	NA	NA	NA	NA	NA	NA	NA		99.7208	322.486	99.7208	99.7208	99.7208	99.7208		1	0.309225	0.309225		FALSE					0.530972	0.809413
VOC	872.37_97	NA	NA	NA	NA	NA	NA	NA	NA	NA	NA	NA	NA	NA	NA	NA	NA	NA	NA	222.372	NA	NA	213.416	NA	NA	NA	NA	242.082	NA		99.7208	99.7208	99.7208	222.372	99.7208	242.082		0.41193	0.41193	0.44844		FALSE					0.21747	0.533398
VOC	872.56_112	NA	NA	NA	NA	NA	NA	NA	NA	NA	NA	NA	NA	NA	NA	NA	NA	163.135	NA	NA	NA	NA	NA	NA	NA	NA	NA	NA	NA		99.7208	99.7208	99.7208	163.135	99.7208	99.7208		0.611277	1	0.611277		FALSE					0.296845	0.317206
VOC	872.57_166	NA	352.984	NA	NA	NA	NA	NA	NA	NA	NA	NA	NA	NA	NA	NA	NA	NA	NA	NA	NA	NA	NA	NA	NA	NA	NA	NA	NA		99.7208	352.984	99.7208	99.7208	99.7208	99.7208		1	0.282508	0.282508		FALSE					0.530972	0.809413
VOC	873.15_72	NA	NA	NA	NA	NA	NA	NA	NA	NA	NA	NA	NA	NA	NA	NA	NA	NA	NA	143.099	NA	NA	NA	NA	NA	NA	NA	NA	NA		99.7208	99.7208	99.7208	143.099	99.7208	99.7208		0.696865	1	0.696865		FALSE					0.296845	0.317206
VOC	873.35_70	2973.05	3508.54	1821.26	1526.96	515.635	1321.48	1808.47	1944.57	1463.62	4827.36	1031.1	5147.97	2206.45	1343.5	2850.75	1695.18	1130.42	921.054	19333	1265.16	1910.5	1725.74	1675.26	1969.32	2229.9	1371.62	1915.49	1047.48		515.635	5147.97	921.054	19333	1047.48	2229.9		0.0266713	0.178916	0.054181		FALSE					0.460683	0.559078
VOC	873.35_71	632.653	827.785	403.182	355.59	200.753	275.22	412.661	465.234	308.001	1141.69	206.718	1149.11	526.812	NA	615.615	370.626	NA	NA	4520.59	NA	484.475	453.942	NA	448.934	NA	336.573	435.97	308.89		200.753	1149.11	99.7208	4520.59	99.7208	484.475		0.0444086	0.0867808	0.0220592		FALSE					0.536336	0.665484
VOC	873.35_53	NA	299.496	NA	NA	NA	NA	NA	NA	NA	421.009	NA	424.949	NA	NA	NA	NA	NA	NA	1790.95	NA	NA	174.404	NA	NA	202.17	NA	205.897	NA		99.7208	424.949	99.7208	1790.95	99.7208	205.897		0.0556805	0.234665	0.0556805		FALSE					0.525583	0.410146
VOC	873.35_43	3588.37	4282.34	2260.29	1674.61	1287.28	1495.25	2439.33	2173.82	1921.83	5758.32	1928.14	6230.59	2664.88	1876.87	3500.84	2140.14	2605.42	1082.8	22709.5	2245.05	2542.79	2433.82	2301.45	2229.12	2830.82	1874.94	2431.57	1780.77		1287.28	6230.59	1082.8	22709.5	1780.77	2830.82		0.0566846	0.173788	0.0784152		FALSE					0.416565	0.451195
VOC	873.35_55	2159.42	2471.77	1315.08	1062.1	636.567	884.817	1251.02	1323.2	1024.3	3269.94	614.985	3631.74	1640.95	1014.98	1856.55	1390.87	1429.15	611.299	13315.2	1337.06	1627.52	1322.47	NA	1418.28	1639.53	1006.72	1295.29	1088.59		614.985	3631.74	611.299	13315.2	99.7208	1639.53		0.0461869	0.168321	0.00748927		FALSE					0.367457	0.448219
VOC	873.35_56	1333.77	1612.61	765.7	685.341	442.656	616.427	761.694	828.842	728.066	2128.82	302.993	2470.93	961.086	536.193	1197.61	839.568	695.065	NA	8201.58	668.114	1646.87	1193.83	NA	721.024	1281.44	804.059	1041.05	694.797		302.993	2470.93	99.7208	8201.58	99.7208	1646.87		0.0369433	0.0403576	0.0121587		FALSE					0.591152	0.644351
VOC	873.35_69	634.466	730.45	355.512	336.58	NA	248.07	NA	334.577	175.995	1016.26	220.217	1182.33	423.601	333.569	605.286	412.619	NA	NA	4498.17	380.618	384.635	420.326	511.219	475.054	539.143	326.554	474.817	333.191		99.7208	1182.33	99.7208	4498.17	326.554	539.143		0.0221692	0.0843424	0.0725971		FALSE					0.495945	0.600466
VOC	873.35_68	551.983	650.311	330.348	299.924	NA	248.24	322.159	342.566	232.095	794.665	214.052	837.361	330.41	NA	492.019	309.127	315.136	NA	3056.04	NA	337.422	361.499	386.577	359.178	409.145	281.252	381.66	237.361		99.7208	837.361	99.7208	3056.04	237.361	409.145		0.0326308	0.119089	0.0776694		FALSE					0.63106	0.654311
VOC	873.35_54	NA	NA	NA	NA	NA	NA	NA	NA	NA	NA	NA	NA	NA	NA	NA	NA	NA	NA	492.064	NA	NA	NA	NA	NA	NA	NA	NA	NA		99.7208	99.7208	99.7208	492.064	99.7208	99.7208		0.202658	1	0.202658		FALSE					0.296845	0.317206
VOC	873.35_67	220.322	278.655	NA	NA	NA	NA	NA	NA	NA	360.688	NA	415.763	NA	NA	NA	NA	227.972	NA	1432.98	NA	219.095	202.066	NA	NA	218.154	NA	208.41	NA		99.7208	415.763	99.7208	1432.98	99.7208	219.095		0.0695896	0.23985	0.0695896		FALSE					0.568011	0.35158
VOC	873.35_83	766.488	896.145	500.355	444.401	NA	375.688	525.163	478.156	360.958	1182.03	252.204	1351.72	567.125	331.7	699.561	498.113	437.449	NA	5004.27	375.126	NA	575.404	NA	586.123	633.45	448.679	539.94	361.053		99.7208	1351.72	99.7208	5004.27	99.7208	633.45		0.0199271	0.0737733	0.0199271		FALSE					0.426066	0.53299
VOC	873.15_111	NA	NA	NA	NA	NA	NA	NA	NA	NA	NA	NA	NA	NA	NA	NA	NA	NA	NA	342.853	NA	NA	NA	NA	NA	NA	NA	NA	NA		99.7208	99.7208	99.7208	342.853	99.7208	99.7208		0.290856	1	0.290856		FALSE					0.296845	0.317206
VOC	873.36_81	NA	NA	NA	NA	NA	NA	NA	NA	NA	NA	NA	NA	NA	NA	NA	NA	NA	NA	348.317	NA	NA	NA	NA	NA	NA	NA	NA	NA		99.7208	99.7208	99.7208	348.317	99.7208	99.7208		0.286293	1	0.286293		FALSE					0.296845	0.317206
VOC	873.55_82	NA	NA	NA	NA	NA	NA	NA	NA	NA	NA	NA	NA	NA	NA	NA	NA	NA	NA	330.824	NA	NA	NA	NA	NA	NA	NA	NA	NA		99.7208	99.7208	99.7208	330.824	99.7208	99.7208		0.301432	1	0.301432		FALSE					0.296845	0.317206
VOC	873.36_51	NA	NA	NA	NA	NA	NA	NA	NA	NA	NA	NA	NA	NA	NA	NA	NA	NA	NA	512.715	NA	NA	NA	NA	NA	NA	NA	NA	NA		99.7208	99.7208	99.7208	512.715	99.7208	99.7208		0.194496	1	0.194496		FALSE					0.296845	0.317206
VOC	873.36_63	NA	NA	NA	NA	NA	NA	NA	NA	NA	NA	NA	NA	NA	NA	NA	NA	NA	NA	142.777	NA	NA	NA	NA	NA	NA	NA	NA	NA		99.7208	99.7208	99.7208	142.777	99.7208	99.7208		0.698439	1	0.698439		FALSE					0.296845	0.317206
VOC	873.36_66	NA	NA	NA	NA	NA	NA	NA	NA	NA	NA	NA	NA	NA	NA	NA	NA	NA	NA	174.767	NA	NA	NA	NA	NA	NA	NA	NA	NA		99.7208	99.7208	99.7208	174.767	99.7208	99.7208		0.570593	1	0.570593		FALSE					0.296845	0.317206
VOC	873.36_127	NA	NA	NA	NA	NA	NA	NA	NA	NA	NA	NA	NA	NA	NA	NA	NA	NA	NA	281.377	NA	NA	NA	NA	NA	NA	NA	NA	NA		99.7208	99.7208	99.7208	281.377	99.7208	99.7208		0.354403	1	0.354403		FALSE					0.296845	0.317206
VOC	873.35_65	NA	NA	NA	NA	NA	NA	NA	NA	NA	NA	NA	NA	NA	NA	NA	NA	NA	NA	377.5	NA	NA	NA	NA	NA	NA	NA	NA	NA		99.7208	99.7208	99.7208	377.5	99.7208	99.7208		0.264161	1	0.264161		FALSE					0.296845	0.317206
VOC	873.35_57	1164.78	1497.92	557.029	639.843	353.025	524.799	681.495	683.239	633.017	1917.04	NA	2223.39	875.934	695.987	1217.3	878.579	NA	NA	8290.81	527.056	1283.1	1086.14	1022.26	764.762	1040.74	684.802	916.936	614.762		99.7208	2223.39	99.7208	8290.81	614.762	1283.1		0.0120279	0.0448508	0.0741498		FALSE					0.582547	0.729504
VOC	873.54_126	374.822	432.99	245.506	218.112	NA	191.763	225.161	244.849	199.624	593.741	NA	599.829	NA	188.947	371.223	208.646	NA	NA	2294.03	177.4	249.744	235.225	NA	243.605	289.318	NA	252.717	181.86		99.7208	599.829	99.7208	2294.03	99.7208	289.318		0.0434696	0.166249	0.0434696		FALSE					0.524998	0.586906
VOC	873.55_79	NA	NA	NA	NA	NA	NA	NA	NA	NA	NA	NA	NA	NA	NA	NA	NA	NA	NA	370.488	NA	NA	NA	NA	NA	NA	NA	NA	NA		99.7208	99.7208	99.7208	370.488	99.7208	99.7208		0.26916	1	0.26916		FALSE					0.296845	0.317206
VOC	873.35_58	NA	NA	NA	NA	NA	NA	NA	NA	NA	NA	NA	NA	NA	NA	NA	NA	NA	NA	271.857	NA	NA	NA	NA	NA	NA	NA	NA	NA		99.7208	99.7208	99.7208	271.857	99.7208	99.7208		0.366814	1	0.366814		FALSE					0.296845	0.317206
VOC	873.54_39	829.799	887.626	577.533	NA	678.377	NA	485.319	492.325	484.66	1341.61	NA	1509.46	572.799	NA	NA	533.598	1153.4	NA	5119.34	1136.28	NA	649.72	650.361	536.283	731.61	461.553	557.774	423.38		99.7208	1509.46	99.7208	5119.34	99.7208	731.61		0.0194792	0.066064	0.0194792		FALSE					0.422136	0.172099
VOC	873.54_41	1594.27	1865.26	1042.9	771.482	1120.21	725.251	1062.83	1010.19	964.375	2388.8	635.153	2806.07	1220.29	1076.9	1598.99	1051.07	2706.93	635.459	9576.31	2098.09	1670.91	1370.07	1368.11	1029.19	1370.77	974.022	1155.34	1141.17		635.153	2806.07	635.459	9576.31	974.022	1670.91		0.0663254	0.226459	0.101712		FALSE					0.23315	0.149803
VOC	873.54_52	NA	NA	NA	NA	NA	NA	NA	NA	NA	NA	NA	NA	NA	NA	NA	NA	NA	NA	259.706	NA	NA	NA	NA	NA	NA	NA	NA	NA		99.7208	99.7208	99.7208	259.706	99.7208	99.7208		0.383976	1	0.383976		FALSE					0.296845	0.317206
VOC	873.55_40	NA	NA	NA	NA	NA	NA	NA	NA	NA	NA	NA	294.139	NA	NA	NA	NA	NA	NA	899.936	NA	NA	NA	NA	NA	NA	NA	NA	NA		99.7208	294.139	99.7208	899.936	99.7208	99.7208		0.110809	0.339027	0.110809		FALSE					0.380159	0.359315
VOC	873.55_95	NA	NA	NA	NA	NA	NA	NA	NA	NA	NA	NA	NA	NA	NA	NA	NA	NA	NA	168.943	NA	NA	NA	NA	NA	NA	NA	NA	NA		99.7208	99.7208	99.7208	168.943	99.7208	99.7208		0.590262	1	0.590262		FALSE					0.296845	0.317206
VOC	873.64_50	NA	NA	NA	NA	NA	NA	NA	NA	NA	NA	NA	NA	NA	NA	NA	NA	NA	NA	182.586	NA	NA	NA	NA	NA	NA	NA	NA	NA		99.7208	99.7208	99.7208	182.586	99.7208	99.7208		0.546159	1	0.546159		FALSE					0.296845	0.317206
VOC	873.75_42	NA	642.647	481.05	NA	961.458	428.515	499.002	339.563	608.355	952.501	458.763	1068.21	NA	532.511	552.336	478.761	2372.22	274.931	3628.36	1698.97	592.39	496.362	574.214	375.63	501.636	460.297	373.819	571.259		99.7208	1068.21	99.7208	3628.36	373.819	592.39		0.0274837	0.0933536	0.103027		FALSE					0.0861979	0.00305347
VOC	874.42_38	NA	NA	NA	NA	NA	NA	NA	NA	NA	NA	NA	NA	NA	NA	NA	NA	NA	NA	211.354	NA	NA	NA	NA	NA	NA	NA	NA	NA		99.7208	99.7208	99.7208	211.354	99.7208	99.7208		0.47182	1	0.47182		FALSE					0.296845	0.317206
VOC	874.52_31	NA	NA	NA	NA	NA	NA	NA	NA	NA	NA	NA	NA	NA	NA	NA	NA	505.748	NA	NA	NA	NA	NA	NA	NA	NA	NA	NA	NA		99.7208	99.7208	99.7208	505.748	99.7208	99.7208		0.197175	1	0.197175		FALSE					0.296845	0.317206
VOC	874.52_85	NA	NA	NA	NA	NA	NA	NA	NA	NA	NA	NA	NA	NA	NA	NA	NA	NA	NA	NA	NA	NA	NA	NA	NA	NA	NA	NA	NA		99.7208	99.7208	99.7208	99.7208	99.7208	99.7208		1	1	1		FALSE					NaN	NaN
VOC	874.53_61	NA	NA	NA	NA	NA	NA	NA	NA	NA	NA	NA	NA	NA	NA	NA	NA	270.936	NA	NA	NA	NA	NA	NA	NA	NA	NA	NA	NA		99.7208	99.7208	99.7208	270.936	99.7208	99.7208		0.36806	1	0.36806		FALSE					0.296845	0.317206
VOC	874.53_88	NA	NA	NA	NA	NA	NA	NA	NA	NA	NA	NA	NA	NA	NA	NA	NA	315.76	NA	NA	NA	NA	NA	NA	NA	NA	NA	NA	NA		99.7208	99.7208	99.7208	315.76	99.7208	99.7208		0.315812	1	0.315812		FALSE					0.296845	0.317206
VOC	874.72_74	NA	NA	NA	NA	356.182	NA	NA	NA	185.611	152.942	NA	265.532	NA	412.88	175.971	NA	NA	NA	NA	NA	NA	NA	NA	NA	NA	172.607	NA	396.365		99.7208	356.182	99.7208	412.88	99.7208	396.365		0.241525	0.251588	0.241525		FALSE					0.998553	0.486135
VOC	874.72_87	NA	NA	NA	NA	207.75	NA	NA	NA	NA	NA	NA	NA	NA	NA	NA	NA	219.792	NA	NA	NA	NA	NA	NA	NA	NA	NA	NA	NA		99.7208	207.75	99.7208	219.792	99.7208	99.7208		0.453705	0.480004	0.453705		FALSE					0.617559	0.649814
VOC	875.11_45	NA	NA	NA	NA	634.089	NA	NA	NA	NA	NA	NA	274.701	NA	455.148	NA	NA	1822.31	NA	NA	NA	523.719	203.401	329.976	NA	NA	NA	NA	456.052		99.7208	634.089	99.7208	1822.31	99.7208	523.719		0.0547221	0.157266	0.0547221		FALSE					0.463262	0.623917
VOC	875.12_73	421.173	NA	556.735	NA	1345.94	517.158	365.797	222.211	783.861	621.451	312.164	504.04	NA	600.004	241.779	NA	3605.2	249.051	375.988	2414.84	548.379	328.529	443.452	261.111	NA	595.447	NA	803.787		99.7208	1345.94	99.7208	3605.2	99.7208	803.787		0.0276602	0.07409	0.0276602		FALSE					0.270295	0.0656508
VOC	875.3_60	1593.82	559.172	2076.33	617.992	4532.18	1887.83	1416.71	805.283	2724.17	2194.33	1276.27	1766.02	488.951	2275.87	846.657	416.317	11339.9	951.188	1451.27	7697.56	2019.28	1168.79	1527.97	1053.87	757.751	1961.95	762.878	2743.16		559.172	4532.18	416.317	11339.9	757.751	2743.16		0.0493102	0.0918581	0.0668217		FALSE					0.298619	0.0692559
VOC	876.68_58	NA	NA	NA	NA	NA	NA	NA	NA	NA	NA	NA	NA	NA	NA	NA	NA	NA	NA	NA	NA	345.285	NA	NA	NA	NA	NA	NA	NA		99.7208	99.7208	99.7208	99.7208	99.7208	345.285		0.288807	0.288807	1		FALSE					0.296845	0.317206
VOC	876.68_99	NA	NA	NA	NA	NA	NA	NA	NA	NA	NA	NA	NA	NA	NA	NA	NA	NA	NA	NA	NA	388.962	NA	NA	NA	NA	NA	NA	NA		99.7208	99.7208	99.7208	99.7208	99.7208	388.962		0.256377	0.256377	1		FALSE					0.296845	0.317206
VOC	877.18_97	NA	NA	NA	NA	NA	NA	NA	NA	NA	NA	NA	191.549	NA	161.962	NA	NA	NA	NA	NA	NA	NA	NA	NA	NA	NA	NA	NA	317.201		99.7208	191.549	99.7208	161.962	99.7208	317.201		0.314377	0.314377	0.520602		FALSE					0.602927	0.451131
VOC	879.14_67	NA	NA	NA	NA	NA	NA	NA	NA	NA	NA	NA	265.851	NA	NA	NA	NA	NA	NA	NA	NA	NA	NA	NA	NA	NA	NA	NA	175.187		99.7208	265.851	99.7208	99.7208	99.7208	175.187		0.569224	0.3751	0.3751		FALSE					0.685918	0.388861
VOC	879.23_112	NA	NA	NA	NA	NA	NA	128.153	NA	NA	NA	222.209	453.556	NA	322.064	NA	NA	NA	NA	NA	NA	NA	NA	NA	NA	NA	NA	NA	392.875		99.7208	453.556	99.7208	322.064	99.7208	392.875		0.253823	0.219864	0.219864		FALSE					0.950083	0.313043
VOC	879.24_55	NA	NA	NA	NA	NA	NA	NA	298.539	NA	NA	614.312	1460.15	NA	1003.93	NA	NA	NA	NA	NA	NA	NA	NA	NA	NA	NA	NA	NA	1226.02		99.7208	1460.15	99.7208	1003.93	99.7208	1226.02		0.0813371	0.068295	0.068295		FALSE					0.94141	0.321384
VOC	879.24_54	NA	NA	NA	NA	NA	NA	NA	NA	NA	NA	NA	NA	NA	NA	NA	NA	NA	NA	NA	NA	NA	NA	NA	NA	NA	NA	NA	NA		99.7208	99.7208	99.7208	99.7208	99.7208	99.7208		1	1	1		FALSE					NaN	NaN
VOC	879.24_69	NA	NA	NA	NA	NA	NA	NA	NA	NA	NA	NA	NA	NA	NA	NA	NA	NA	NA	NA	NA	NA	NA	NA	NA	NA	NA	NA	NA		99.7208	99.7208	99.7208	99.7208	99.7208	99.7208		1	1	1		FALSE					NaN	NaN
VOC	879.24_82	NA	NA	204.01	NA	270.381	NA	282.977	230.418	NA	159.929	466.412	903.831	178.666	754.752	NA	NA	NA	NA	NA	NA	216.403	NA	165.476	NA	NA	NA	NA	850.916		99.7208	903.831	99.7208	754.752	99.7208	850.916		0.117192	0.110331	0.110331		FALSE					0.856816	0.436324
VOC	879.24_83	NA	172.672	340.006	NA	436.489	162.775	569.946	411.602	202.262	234.084	815.219	1853.94	318.315	1438.19	NA	NA	NA	158.437	NA	NA	NA	NA	NA	NA	NA	NA	NA	1607.79		99.7208	1853.94	99.7208	1438.19	99.7208	1607.79		0.0620234	0.0537886	0.0537886		FALSE					0.717924	0.333647
VOC	879.33_97	NA	NA	NA	NA	NA	NA	NA	NA	NA	NA	NA	NA	NA	NA	NA	NA	NA	NA	NA	NA	NA	NA	NA	NA	NA	NA	NA	NA		99.7208	99.7208	99.7208	99.7208	99.7208	99.7208		1	1	1		FALSE					NaN	NaN
VOC	879.42_72	NA	NA	NA	NA	NA	NA	NA	NA	NA	NA	NA	NA	NA	NA	NA	NA	232.277	NA	NA	NA	NA	NA	NA	NA	NA	NA	NA	NA		99.7208	99.7208	99.7208	232.277	99.7208	99.7208		0.429318	1	0.429318		FALSE					0.296845	0.317206
VOC	879.43_42	NA	NA	NA	NA	NA	NA	NA	NA	NA	NA	NA	212.704	NA	NA	NA	NA	985.976	NA	NA	NA	NA	NA	NA	NA	NA	NA	NA	NA		99.7208	212.704	99.7208	985.976	99.7208	99.7208		0.101139	0.468824	0.101139		FALSE					0.336777	0.339646
VOC	879.43_43	NA	NA	NA	NA	NA	NA	NA	NA	NA	NA	NA	NA	NA	NA	NA	NA	1081.77	NA	NA	NA	NA	NA	NA	NA	NA	NA	NA	NA		99.7208	99.7208	99.7208	1081.77	99.7208	99.7208		0.0921833	1	0.0921833		FALSE					0.296845	0.317206
VOC	879.44_84	NA	NA	NA	NA	NA	NA	NA	NA	NA	NA	NA	NA	NA	NA	NA	NA	NA	NA	NA	NA	NA	NA	NA	NA	NA	NA	NA	NA		99.7208	99.7208	99.7208	99.7208	99.7208	99.7208		1	1	1		FALSE					NaN	NaN
VOC	879.61_41	199.328	NA	NA	NA	NA	NA	252.158	185.132	NA	NA	312.986	786.028	NA	695.814	NA	NA	2810.99	NA	NA	NA	NA	NA	NA	NA	NA	NA	NA	666.413		99.7208	786.028	99.7208	2810.99	99.7208	666.413		0.0354753	0.126867	0.0354753		FALSE					0.359025	0.503017
VOC	879.62_71	330.499	NA	NA	NA	425.315	203.754	NA	NA	NA	281.888	NA	NA	NA	NA	NA	NA	6597	NA	NA	NA	NA	NA	NA	NA	NA	NA	NA	NA		99.7208	425.315	99.7208	6597	99.7208	99.7208		0.0151161	0.234463	0.0151161		FALSE					0.332784	0.340486
VOC	879.72_57	NA	NA	NA	NA	NA	NA	NA	NA	NA	NA	NA	NA	NA	NA	NA	NA	1077.48	NA	NA	NA	NA	NA	NA	NA	NA	NA	NA	NA		99.7208	99.7208	99.7208	1077.48	99.7208	99.7208		0.0925498	1	0.0925498		FALSE					0.296845	0.317206
VOC	879.82_31	NA	NA	NA	NA	NA	NA	NA	NA	NA	NA	NA	NA	NA	NA	NA	NA	410.241	NA	NA	NA	NA	NA	NA	NA	NA	NA	NA	NA		99.7208	99.7208	99.7208	410.241	99.7208	99.7208		0.243078	1	0.243078		FALSE					0.296845	0.317206
VOC	881.1_45	NA	NA	NA	NA	NA	NA	NA	NA	NA	NA	NA	NA	NA	NA	NA	NA	NA	NA	NA	NA	NA	NA	NA	NA	NA	NA	NA	NA		99.7208	99.7208	99.7208	99.7208	99.7208	99.7208		1	1	1		FALSE					NaN	NaN
VOC	881.4_164	NA	172.492	NA	NA	NA	NA	NA	NA	NA	NA	NA	NA	NA	NA	NA	NA	NA	NA	NA	NA	NA	NA	NA	NA	NA	NA	NA	NA		99.7208	172.492	99.7208	99.7208	99.7208	99.7208		1	0.578119	0.578119		FALSE					0.530972	0.809413
VOC	881.59_56	NA	NA	NA	NA	NA	NA	NA	NA	NA	NA	NA	297.972	NA	NA	NA	NA	NA	NA	NA	NA	478.959	NA	401.106	NA	NA	392.831	NA	NA		99.7208	297.972	99.7208	99.7208	99.7208	478.959		0.208203	0.208203	0.334665		FALSE					0.0356996	0.11412
VOC	882.95_97	NA	NA	NA	NA	NA	NA	NA	NA	NA	NA	NA	NA	NA	NA	NA	NA	NA	NA	NA	NA	NA	NA	NA	NA	NA	NA	NA	NA		99.7208	99.7208	99.7208	99.7208	99.7208	99.7208		1	1	1		FALSE					NaN	NaN
VOC	883.15_84	NA	NA	NA	NA	153.106	NA	NA	NA	NA	NA	NA	NA	NA	NA	NA	NA	NA	NA	NA	NA	137.212	NA	295.274	NA	NA	503.772	NA	NA		99.7208	153.106	99.7208	99.7208	99.7208	503.772		0.197948	0.197948	0.651321		FALSE					0.0838537	0.388981
VOC	883.35_55	NA	NA	NA	NA	NA	NA	NA	NA	NA	NA	NA	NA	NA	NA	NA	NA	NA	NA	NA	NA	NA	NA	1024.87	392.165	NA	1103.61	NA	NA		99.7208	99.7208	99.7208	99.7208	99.7208	1103.61		0.090359	0.090359	1		FALSE					0.0281155	0.236425
VOC	883.35_69	NA	NA	155.505	NA	NA	NA	NA	NA	NA	NA	NA	445.911	NA	470.003	NA	NA	NA	NA	NA	NA	NA	NA	NA	NA	NA	NA	NA	429.206		99.7208	445.911	99.7208	470.003	99.7208	429.206		0.212171	0.223634	0.212171		FALSE					0.96884	0.581783
VOC	883.36_111	NA	128.833	373.015	NA	176.927	NA	213.652	225.606	NA	155.109	461.572	660.611	175.156	775.291	NA	NA	NA	NA	NA	NA	NA	NA	NA	NA	NA	NA	NA	880.734		99.7208	660.611	99.7208	775.291	99.7208	880.734		0.113225	0.113225	0.128624		FALSE					0.909939	0.459225
VOC	884.44_42	NA	NA	NA	NA	NA	NA	NA	NA	NA	NA	NA	NA	NA	NA	NA	NA	NA	NA	NA	NA	NA	NA	NA	NA	NA	NA	NA	NA		99.7208	99.7208	99.7208	99.7208	99.7208	99.7208		1	1	1		FALSE					NaN	NaN
VOC	884.82_70	NA	NA	NA	NA	NA	NA	138.656	NA	NA	NA	NA	NA	NA	NA	175.142	NA	235.296	NA	NA	NA	NA	NA	295.465	NA	NA	NA	NA	NA		99.7208	138.656	99.7208	235.296	99.7208	295.465		0.337505	0.337505	0.423811		FALSE					0.463749	0.564944
VOC	885.9_65	NA	NA	NA	NA	NA	NA	NA	NA	NA	NA	NA	NA	NA	195.608	NA	NA	166.469	154.591	NA	NA	NA	NA	NA	NA	NA	NA	NA	NA		99.7208	99.7208	99.7208	195.608	99.7208	99.7208		0.509798	1	0.509798		FALSE					0.0158648	0.159307
VOC	885.9_79	NA	NA	NA	NA	NA	NA	NA	NA	NA	NA	NA	NA	NA	NA	NA	NA	NA	NA	NA	NA	NA	NA	NA	NA	NA	NA	NA	NA		99.7208	99.7208	99.7208	99.7208	99.7208	99.7208		1	1	1		FALSE					NaN	NaN
VOC	885.9_107	NA	NA	NA	NA	NA	NA	NA	NA	NA	NA	NA	NA	NA	492.316	235.113	NA	621.539	492.085	280.363	394.601	NA	NA	NA	NA	NA	NA	NA	NA		99.7208	99.7208	99.7208	621.539	99.7208	99.7208		0.160442	1	0.160442		FALSE					3.55068e-05	1.87718e-05
VOC	885.9_108	165.828	NA	NA	NA	NA	NA	NA	NA	NA	NA	NA	NA	NA	761.059	351.602	212.474	920.485	666.87	384.344	551.332	NA	NA	NA	NA	NA	NA	NA	NA		99.7208	165.828	99.7208	920.485	99.7208	99.7208		0.108335	0.601349	0.108335		FALSE					7.76557e-06	2.02514e-05
VOC	885.91_98	NA	NA	NA	NA	NA	NA	NA	NA	NA	NA	NA	NA	NA	324.079	NA	NA	170.795	NA	NA	NA	NA	NA	NA	NA	NA	NA	NA	NA		99.7208	99.7208	99.7208	324.079	99.7208	99.7208		0.307705	1	0.307705		FALSE					0.132914	0.370815
VOC	886.09_97	NA	NA	NA	NA	NA	NA	NA	NA	NA	NA	NA	NA	NA	169.612	NA	NA	151.468	NA	NA	NA	NA	NA	NA	NA	NA	NA	NA	NA		99.7208	99.7208	99.7208	169.612	99.7208	99.7208		0.587934	1	0.587934		FALSE					0.0742568	0.410474
VOC	887.56_73	NA	NA	NA	NA	NA	NA	NA	NA	NA	NA	NA	NA	NA	NA	NA	NA	NA	NA	NA	NA	NA	NA	NA	NA	NA	NA	NA	NA		99.7208	99.7208	99.7208	99.7208	99.7208	99.7208		1	1	1		FALSE					NaN	NaN
VOC	887.86_31	305.329	NA	422.539	NA	304.044	NA	298.283	NA	289.635	330.68	284.341	291.509	NA	NA	NA	NA	634.015	NA	NA	NA	NA	NA	NA	246.822	229.808	NA	206.417	NA		99.7208	422.539	99.7208	634.015	99.7208	246.822		0.157285	0.236003	0.157285		FALSE					0.227084	0.299805
VOC	888.06_50	NA	NA	NA	NA	NA	NA	NA	NA	NA	NA	NA	NA	NA	NA	NA	NA	NA	NA	NA	NA	NA	NA	NA	NA	NA	NA	NA	NA		99.7208	99.7208	99.7208	99.7208	99.7208	99.7208		1	1	1		FALSE					NaN	NaN
VOC	888.06_54	NA	NA	NA	NA	NA	NA	NA	NA	NA	NA	NA	NA	NA	NA	NA	NA	NA	NA	NA	NA	NA	NA	NA	NA	NA	NA	NA	NA		99.7208	99.7208	99.7208	99.7208	99.7208	99.7208		1	1	1		FALSE					NaN	NaN
VOC	888.06_58	NA	NA	NA	NA	NA	NA	NA	NA	NA	NA	NA	NA	NA	NA	NA	NA	967.589	NA	NA	NA	NA	NA	NA	NA	NA	NA	NA	NA		99.7208	99.7208	99.7208	967.589	99.7208	99.7208		0.103061	1	0.103061		FALSE					0.296845	0.317206
VOC	888.06_59	1425.36	NA	1809.1	620.147	1367.51	1655.39	1373.04	721.727	1104.48	1433.17	1157.79	1174.53	NA	NA	NA	NA	2011.96	NA	NA	NA	NA	736.322	741.584	831.735	615.09	566.042	NA	716.058		99.7208	1809.1	99.7208	2011.96	99.7208	831.735		0.049564	0.0551217	0.049564		FALSE					0.0030791	0.0258775
VOC	888.06_66	NA	NA	NA	NA	196.255	NA	NA	NA	NA	NA	NA	NA	NA	NA	NA	NA	NA	NA	NA	NA	200.718	NA	NA	NA	NA	NA	NA	NA		99.7208	196.255	99.7208	99.7208	99.7208	200.718		0.496821	0.496821	0.508118		FALSE					0.629841	0.667149
VOC	888.06_72	NA	NA	NA	NA	NA	NA	NA	NA	NA	NA	NA	NA	NA	NA	NA	NA	NA	NA	NA	NA	NA	NA	NA	NA	220.982	NA	NA	NA		99.7208	99.7208	99.7208	99.7208	99.7208	220.982		0.451261	0.451261	1		FALSE					0.296845	0.317206
VOC	888.06_102	NA	NA	NA	NA	NA	NA	NA	NA	NA	NA	NA	NA	NA	NA	NA	NA	NA	NA	NA	NA	NA	NA	NA	NA	NA	NA	NA	NA		99.7208	99.7208	99.7208	99.7208	99.7208	99.7208		1	1	1		FALSE					NaN	NaN
VOC	888.06_45	NA	NA	NA	NA	NA	1517.26	NA	NA	NA	NA	NA	1073.23	NA	NA	NA	NA	1982.71	NA	NA	NA	898.693	NA	723.763	NA	NA	NA	NA	NA		99.7208	1517.26	99.7208	1982.71	99.7208	898.693		0.0502951	0.0657244	0.0502951		FALSE					0.97365	0.727957
VOC	888.26_88	NA	NA	NA	NA	NA	NA	NA	NA	NA	NA	NA	NA	NA	NA	NA	NA	NA	NA	NA	NA	NA	NA	NA	NA	NA	NA	NA	NA		99.7208	99.7208	99.7208	99.7208	99.7208	99.7208		1	1	1		FALSE					NaN	NaN
VOC	888.25_37	NA	NA	NA	NA	NA	NA	NA	NA	NA	NA	NA	NA	NA	NA	NA	NA	NA	NA	NA	NA	NA	NA	NA	NA	NA	NA	NA	NA		99.7208	99.7208	99.7208	99.7208	99.7208	99.7208		1	1	1		FALSE					NaN	NaN
VOC	888.25_38	NA	NA	NA	NA	NA	NA	NA	NA	NA	NA	NA	NA	NA	NA	NA	NA	NA	NA	NA	NA	NA	NA	NA	NA	NA	NA	NA	NA		99.7208	99.7208	99.7208	99.7208	99.7208	99.7208		1	1	1		FALSE					NaN	NaN
VOC	888.25_39	2457.19	1084.37	3015.69	1029.7	2385.54	2698.8	2044.41	1260.52	1944.27	2666.06	1947.12	2134.08	551.754	878.401	739.831	NA	3066.55	753.305	1431.99	1001.36	1597.76	1385.86	1208.38	1340.42	1182.83	NA	NA	NA		1029.7	3015.69	99.7208	3066.55	99.7208	1597.76		0.335784	0.0330673	0.0325189		FALSE					0.00239132	0.00125518
VOC	888.25_41	7051.72	3347.24	8654.05	3013.62	6492.42	7875.92	6230.12	3753.7	5643.39	7483.12	5732.16	6136.33	1729.17	3068.94	2333.35	1381.62	9732.82	2142.73	3997.2	3158.59	4209.06	4079.42	3681.09	4035.93	3317.36	2773.2	2935.37	3525.85		3013.62	8654.05	1381.62	9732.82	2773.2	4209.06		0.309635	0.15965	0.284933		FALSE					0.00818067	0.0178852
VOC	888.25_51	NA	NA	NA	NA	NA	NA	NA	NA	NA	NA	NA	NA	NA	NA	NA	NA	NA	NA	NA	NA	NA	NA	NA	NA	NA	NA	NA	NA		99.7208	99.7208	99.7208	99.7208	99.7208	99.7208		1	1	1		FALSE					NaN	NaN
VOC	888.25_53	NA	NA	NA	NA	NA	NA	NA	NA	NA	NA	NA	NA	NA	NA	NA	NA	NA	NA	NA	NA	NA	NA	NA	NA	NA	NA	NA	NA		99.7208	99.7208	99.7208	99.7208	99.7208	99.7208		1	1	1		FALSE					NaN	NaN
VOC	888.25_55	984.499	502.388	970.063	NA	NA	NA	NA	NA	589.682	891.889	711.216	725.731	NA	NA	NA	NA	NA	NA	769.743	NA	549.006	NA	NA	558.675	NA	NA	NA	NA		99.7208	984.499	99.7208	769.743	99.7208	558.675		0.129551	0.101291	0.101291		FALSE					0.0534618	0.0416451
VOC	888.25_57	14202.6	6216.73	17962.1	5884.94	13863.2	16888.9	12984.5	7183.62	11610.4	15801.4	11111.2	12786.7	2978.89	6351.54	3953.41	2550.7	21432.8	4205.19	7023.49	5858.2	8600.69	8287.25	7708.73	8141.72	6468.4	5964.6	5927.44	7318.82		5884.94	17962.1	2550.7	21432.8	5927.44	8600.69		0.274576	0.142004	0.276559		FALSE					0.0137645	0.0325875
VOC	888.25_87	NA	NA	NA	NA	NA	NA	NA	NA	NA	905.421	NA	NA	NA	NA	NA	NA	1224.37	NA	NA	NA	NA	NA	NA	NA	NA	NA	NA	NA		99.7208	905.421	99.7208	1224.37	99.7208	99.7208		0.0814463	0.110137	0.0814463		FALSE					0.566628	0.409429
VOC	888.25_68	NA	NA	NA	NA	NA	NA	NA	NA	NA	NA	NA	NA	NA	NA	NA	NA	NA	NA	NA	NA	NA	NA	NA	NA	NA	NA	NA	NA		99.7208	99.7208	99.7208	99.7208	99.7208	99.7208		1	1	1		FALSE					NaN	NaN
VOC	888.25_69	542.662	NA	519.875	264.772	NA	NA	NA	270.576	NA	NA	471.057	488.569	NA	NA	NA	NA	NA	NA	594.848	NA	NA	NA	NA	NA	NA	NA	250.59	NA		99.7208	542.662	99.7208	594.848	99.7208	250.59		0.167641	0.183762	0.167641		FALSE					0.132709	0.388528
VOC	888.25_86	NA	NA	NA	NA	NA	NA	NA	NA	NA	205.246	NA	NA	NA	NA	NA	NA	NA	NA	NA	NA	NA	NA	NA	NA	NA	NA	NA	NA		99.7208	205.246	99.7208	99.7208	99.7208	99.7208		1	0.48586	0.48586		FALSE					0.530972	0.317206
VOC	888.26_42	736.371	472.389	910.715	377.047	753.832	827.432	667.57	457.564	708.705	NA	726.403	696.39	NA	NA	NA	NA	NA	NA	714.305	NA	568.624	422.892	351.422	491.329	561.446	NA	NA	NA		99.7208	910.715	99.7208	714.305	99.7208	568.624		0.139605	0.109497	0.109497		FALSE					0.000494396	0.00267463
VOC	888.26_56	1482.66	850.44	1574.42	711.315	1194.93	1531.07	1117.49	840.033	1236.08	1592.1	1161.64	1368.7	480.663	NA	632.457	354.604	NA	NA	1132.53	618.876	1172.91	963.619	839.222	NA	829.08	655.676	790.901	732.621		711.315	1592.1	99.7208	1132.53	99.7208	1172.91		0.606453	0.0626349	0.0626349		FALSE					5.71041e-05	0.00176072
VOC	888.26_70	258.493	NA	238.179	NA	NA	NA	NA	NA	NA	217.571	NA	NA	NA	NA	NA	NA	NA	NA	353.148	NA	NA	NA	NA	NA	NA	NA	NA	NA		99.7208	258.493	99.7208	353.148	99.7208	99.7208		0.282377	0.385777	0.282377		FALSE					0.459521	0.629695
VOC	888.26_93	NA	NA	NA	NA	401.832	NA	NA	NA	NA	NA	NA	NA	NA	195.952	NA	NA	328.76	233.713	177.57	216.706	508.663	140.445	151.816	NA	NA	147.948	NA	143.351		99.7208	401.832	99.7208	328.76	99.7208	508.663		0.196045	0.196045	0.248165		FALSE					0.409558	0.235383
VOC	888.26_92	NA	NA	NA	NA	NA	NA	NA	NA	NA	NA	NA	NA	NA	NA	NA	NA	NA	NA	NA	NA	NA	NA	NA	NA	NA	NA	NA	NA		99.7208	99.7208	99.7208	99.7208	99.7208	99.7208		1	1	1		FALSE					NaN	NaN
VOC	888.44_43	3598.07	2699.37	2816.17	1654.12	1397.99	1788.6	1549.1	2145.92	2038.22	3087.36	3296.27	2794.75	1615.19	1665.39	2790.13	1141	NA	679.857	4228.72	975.538	2453.82	1910.63	1260.25	1992.91	1718.35	1108.95	1655.06	1661.07		1397.99	3598.07	99.7208	4228.72	1108.95	2453.82		0.330595	0.0277151	0.262243		FALSE					0.118293	0.327179
VOC	888.45_71	571.832	488.677	458.185	328.752	NA	243.586	210.669	445.845	315.826	547.44	544.858	414.706	315.204	NA	497.653	181.654	NA	NA	866.357	NA	NA	337.999	NA	373.855	NA	NA	277.389	312.548		99.7208	571.832	99.7208	866.357	99.7208	373.855		0.115104	0.174388	0.115104		FALSE					0.129938	0.46558
VOC	888.45_85	1272.79	1041.84	991.398	680.501	352.837	618.791	520.823	802.416	694.527	1091.03	1176.18	1011.78	617.907	602.363	1085.83	456.921	NA	259.386	1753.88	412.802	865.621	686.667	NA	761.358	588.468	444.241	599.606	670.758		352.837	1272.79	99.7208	1753.88	99.7208	865.621		0.201175	0.078348	0.0568573		FALSE					0.248544	0.618995
VOC	888.45_84	1445.63	1153.68	1037.39	812.479	320.854	637.943	547.508	990.343	835.249	1231.99	1400.03	1132.67	803.397	618.516	1388.07	499.766	383.31	284.207	2186.26	417.621	1137.82	819.899	464.053	871.587	635.969	428.25	723.226	771.798		320.854	1445.63	284.207	2186.26	428.25	1137.82		0.146759	0.196598	0.195882		FALSE					0.495452	0.734795
VOC	888.66_44	1079.8	761.145	802.557	575.688	495.129	520.328	448.281	704.614	509.399	852.143	376.299	692.583	459.006	330.4	822.447	302.148	927.961	224.715	909.743	376.129	794.396	675.993	488.213	569.157	505.62	405.054	465.657	372.715		376.299	1079.8	224.715	927.961	372.715	794.396		0.405512	0.208108	0.345171		FALSE					0.414672	0.522846
VOC	889.05_107	NA	NA	NA	NA	NA	NA	NA	NA	NA	NA	NA	NA	NA	NA	NA	NA	NA	NA	NA	NA	NA	NA	NA	NA	NA	NA	NA	NA		99.7208	99.7208	99.7208	99.7208	99.7208	99.7208		1	1	1		FALSE					NaN	NaN
VOC	889.54_100	NA	NA	NA	NA	NA	NA	NA	NA	NA	NA	NA	NA	NA	NA	NA	NA	NA	NA	NA	NA	159.052	NA	NA	NA	164.148	NA	NA	NA		99.7208	99.7208	99.7208	99.7208	99.7208	164.148		0.607505	0.607505	1		FALSE					0.0696514	0.414858
VOC	890.8_60	397.829	246.98	466.191	246.094	571.933	471.009	365.296	236.918	460.283	434.483	325.647	371.944	175.15	347.748	248.456	NA	1477.33	217.864	303.204	455.889	319.446	261.206	283.292	264.28	230.798	336.719	237.399	378.033		236.918	571.933	99.7208	1477.33	230.798	378.033		0.160369	0.174357	0.156226		FALSE					0.564559	0.256248
VOC	891.98_80	NA	NA	NA	NA	NA	NA	NA	NA	NA	NA	NA	NA	NA	NA	NA	NA	NA	NA	NA	NA	NA	NA	NA	NA	NA	NA	NA	NA		99.7208	99.7208	99.7208	99.7208	99.7208	99.7208		1	1	1		FALSE					NaN	NaN
VOC	892.37_45	NA	NA	NA	NA	NA	NA	NA	NA	NA	NA	NA	NA	NA	NA	NA	NA	NA	NA	NA	NA	627.22	359.763	NA	NA	NA	NA	300.76	NA		99.7208	99.7208	99.7208	99.7208	99.7208	627.22		0.158989	0.158989	1		FALSE					0.0282096	0.0546562
VOC	892.37_59	NA	NA	NA	NA	NA	NA	NA	NA	NA	NA	NA	NA	NA	NA	NA	NA	NA	NA	NA	NA	NA	427.718	NA	540.643	NA	NA	357.234	NA		99.7208	99.7208	99.7208	99.7208	99.7208	540.643		0.184449	0.184449	1		FALSE					0.0152355	0.0455094
VOC	892.37_74	191.828	NA	NA	NA	203.903	293.4	NA	192.656	NA	187.079	NA	NA	201.503	NA	215.117	NA	NA	239.749	201.048	NA	321	414.052	NA	578.596	258.635	NA	321.07	NA		99.7208	293.4	99.7208	239.749	99.7208	578.596		0.17235	0.17235	0.33988		FALSE					0.0347634	0.0456366
VOC	892.37_75	NA	NA	NA	NA	NA	205.42	NA	NA	NA	NA	NA	NA	NA	NA	NA	NA	NA	NA	NA	NA	215.459	304.795	NA	384.235	NA	NA	271.754	NA		99.7208	205.42	99.7208	99.7208	99.7208	384.235		0.259531	0.259531	0.485449		FALSE					0.00726915	0.00823662
VOC	892.37_224	NA	NA	NA	NA	NA	137.946	NA	NA	NA	NA	NA	NA	NA	NA	NA	NA	NA	NA	NA	NA	NA	216.545	NA	NA	NA	NA	190.446	NA		99.7208	137.946	99.7208	99.7208	99.7208	216.545		0.460507	0.460507	0.722897		FALSE					0.116345	0.517262
VOC	892.38_87	NA	NA	NA	NA	NA	NA	NA	NA	NA	NA	NA	NA	NA	NA	NA	NA	NA	NA	NA	NA	NA	248.856	NA	NA	NA	NA	NA	NA		99.7208	99.7208	99.7208	99.7208	99.7208	248.856		0.400717	0.400717	1		FALSE					0.296845	0.317206
VOC	892.38_95	NA	NA	NA	NA	NA	NA	NA	NA	NA	NA	NA	NA	140.5	NA	179.135	NA	NA	NA	NA	NA	164.749	259.184	NA	287.455	NA	NA	217.262	NA		99.7208	99.7208	99.7208	179.135	99.7208	287.455		0.346909	0.346909	0.556681		FALSE					0.0106889	0.00897446
VOC	892.38_103	394.655	288.473	NA	NA	495.787	665.424	NA	383.795	420.162	330.19	430.756	372.118	376.5	314.396	399.557	266.989	NA	498.891	458.267	326.826	733.175	866.78	288.321	1092.07	478.788	344.475	658.82	NA		99.7208	665.424	99.7208	498.891	99.7208	1092.07		0.0913132	0.0913132	0.149861		FALSE					0.0600345	0.0513298
VOC	892.38_110	NA	NA	NA	NA	NA	NA	NA	NA	NA	NA	NA	NA	NA	NA	NA	NA	NA	NA	NA	NA	NA	NA	NA	NA	NA	NA	NA	NA		99.7208	99.7208	99.7208	99.7208	99.7208	99.7208		1	1	1		FALSE					NaN	NaN
VOC	892.38_131	NA	NA	NA	NA	181.754	193.095	NA	NA	NA	NA	NA	NA	NA	NA	NA	NA	NA	NA	NA	NA	246.111	277.493	NA	348.594	NA	NA	236.095	NA		99.7208	193.095	99.7208	99.7208	99.7208	348.594		0.286066	0.286066	0.516434		FALSE					0.00969803	0.00445194
VOC	892.38_134	NA	NA	NA	NA	NA	NA	NA	NA	NA	NA	NA	NA	NA	NA	NA	NA	NA	NA	NA	NA	NA	NA	NA	NA	NA	NA	NA	NA		99.7208	99.7208	99.7208	99.7208	99.7208	99.7208		1	1	1		FALSE					NaN	NaN
VOC	892.38_147	NA	NA	NA	NA	229.571	303.221	NA	199.791	227.066	202.412	NA	187.543	156.001	NA	226.614	NA	NA	269.258	202.064	NA	304.655	426.566	NA	492.982	242.806	NA	354.889	NA		99.7208	303.221	99.7208	269.258	99.7208	492.982		0.202281	0.202281	0.328871		FALSE					0.0647795	0.118012
VOC	892.38_207	NA	NA	NA	NA	NA	NA	NA	NA	NA	NA	NA	NA	NA	NA	NA	NA	NA	NA	NA	NA	NA	NA	NA	NA	NA	NA	NA	NA		99.7208	99.7208	99.7208	99.7208	99.7208	99.7208		1	1	1		FALSE					NaN	NaN
VOC	892.38_206	NA	NA	NA	NA	NA	131.286	NA	NA	NA	NA	NA	NA	NA	NA	NA	NA	NA	NA	NA	NA	NA	166.892	NA	NA	NA	NA	NA	NA		99.7208	131.286	99.7208	99.7208	99.7208	166.892		0.597519	0.597519	0.759567		FALSE					0.474381	0.47771
VOC	892.37_104	NA	NA	NA	NA	NA	NA	NA	NA	NA	NA	NA	NA	NA	NA	NA	NA	NA	NA	NA	NA	NA	NA	NA	NA	NA	NA	NA	NA		99.7208	99.7208	99.7208	99.7208	99.7208	99.7208		1	1	1		FALSE					NaN	NaN
VOC	892.56_119	NA	NA	NA	NA	NA	NA	NA	NA	NA	NA	NA	NA	NA	NA	NA	NA	NA	NA	NA	NA	NA	NA	NA	NA	NA	NA	NA	NA		99.7208	99.7208	99.7208	99.7208	99.7208	99.7208		1	1	1		FALSE					NaN	NaN
VOC	892.57_221	4045.56	2752.24	2070.44	2589.89	5239.8	6774.03	2631.26	4318.64	4565.09	4003.46	4007.76	3995.99	3485.72	3408.38	4794.14	2786.11	2453.57	5543.22	4584.56	3020.2	7620.23	9149.77	2874.03	11592.2	5062.4	3327.37	7601.16	1598.63		2070.44	6774.03	2453.57	5543.22	1598.63	11592.2		0.178607	0.211658	0.235994		FALSE					0.0541244	0.049005
VOC	892.38_73	2160.77	1414.18	1059.48	1357.25	2670.29	3610.36	1290.62	2238.26	2387.65	2035.07	2176.87	2136.01	1810.17	1689.09	2628	1374.71	973.982	2960.98	2407.53	1484.32	4016.44	4887.11	1479.59	6167.57	2624.94	1738.31	4122.47	744.572		1059.48	3610.36	973.982	2960.98	744.572	6167.57		0.171782	0.15792	0.206232		FALSE					0.0548613	0.0555088
VOC	892.56_222	920.649	635.956	498.99	634.305	1210.46	1600.09	601.738	981.814	1075.13	941.217	975.654	929.437	800.812	801.87	1105.91	667.127	584.893	1284.27	995.357	714.947	1746.59	2124.99	697.806	2692.53	1207.22	810.206	1804.51	360.187		498.99	1600.09	584.893	1284.27	360.187	2692.53		0.185324	0.217228	0.225104		FALSE					0.0462238	0.0474938
VOC	892.38_223	550.154	373.801	292.831	380.716	695.685	870.683	347.444	594.227	584.442	534.26	557.552	516.332	462.824	424.357	649.528	390.474	338.601	734.774	634.544	415.768	945.59	1213.36	390.81	1518.44	648.444	482.235	1036.54	214.849		292.831	870.683	338.601	734.774	214.849	1518.44		0.192849	0.222992	0.24676		FALSE					0.0551103	0.0599106
VOC	892.56_115	NA	NA	NA	NA	NA	NA	NA	NA	NA	NA	NA	NA	NA	NA	NA	NA	NA	NA	NA	NA	162.241	195.208	NA	208.18	NA	NA	NA	NA		99.7208	99.7208	99.7208	99.7208	99.7208	208.18		0.479013	0.479013	1		FALSE					0.0151272	6.11635e-05
VOC	892.56_191	NA	NA	NA	NA	NA	NA	NA	NA	NA	NA	NA	NA	NA	NA	NA	NA	NA	NA	NA	NA	NA	196.722	NA	263.139	NA	NA	198.109	NA		99.7208	99.7208	99.7208	99.7208	99.7208	263.139		0.378966	0.378966	1		FALSE					0.0167502	0.0647053
VOC	892.56_117	NA	NA	NA	NA	NA	NA	NA	NA	NA	NA	NA	NA	NA	NA	NA	NA	NA	NA	NA	NA	134.708	NA	NA	236.315	NA	NA	NA	NA		99.7208	99.7208	99.7208	99.7208	99.7208	236.315		0.421982	0.421982	1		FALSE					0.15269	0.0889719
VOC	892.56_133	254.823	NA	NA	NA	301.695	401.688	NA	266.549	NA	NA	NA	240.015	NA	NA	244.924	NA	NA	317.76	237.893	182.893	375.995	469.518	NA	602.393	273.293	NA	409.198	NA		99.7208	401.688	99.7208	317.76	99.7208	602.393		0.165541	0.165541	0.248254		FALSE					0.0924011	0.104766
VOC	892.57_205	301.157	NA	NA	NA	367.843	498.484	NA	315.651	330.587	312.524	319.668	328.796	260.333	251.751	361.07	217.489	NA	417.062	368.167	228.375	535.586	653.41	209.321	843.567	381.652	280.678	568.673	NA		99.7208	498.484	99.7208	417.062	99.7208	843.567		0.118213	0.118213	0.200048		FALSE					0.0557174	0.0749702
VOC	892.57_189	205.495	NA	NA	NA	264.553	350.037	NA	227.565	227.877	208.737	227.052	189.215	163.33	NA	245.444	NA	NA	277.897	231.054	NA	366.169	455.078	155.319	528.472	263.642	NA	388.722	NA		99.7208	350.037	99.7208	277.897	99.7208	528.472		0.188696	0.188696	0.284887		FALSE					0.0564933	0.0658275
VOC	892.58_88	NA	NA	NA	NA	NA	NA	NA	NA	NA	NA	NA	NA	NA	NA	NA	NA	NA	NA	NA	NA	NA	NA	NA	NA	NA	NA	NA	NA		99.7208	99.7208	99.7208	99.7208	99.7208	99.7208		1	1	1		FALSE					NaN	NaN
VOC	892.67_66	NA	NA	NA	NA	NA	NA	NA	NA	NA	NA	NA	NA	NA	NA	NA	NA	NA	NA	NA	NA	NA	NA	NA	NA	NA	NA	NA	NA		99.7208	99.7208	99.7208	99.7208	99.7208	99.7208		1	1	1		FALSE					NaN	NaN
VOC	892.75_105	NA	NA	NA	NA	646.554	NA	NA	NA	NA	NA	NA	NA	NA	NA	NA	NA	NA	NA	NA	NA	NA	NA	NA	NA	NA	NA	NA	NA		99.7208	646.554	99.7208	99.7208	99.7208	99.7208		1	0.154234	0.154234		FALSE					0.530972	0.809413
VOC	892.76_31	NA	NA	NA	NA	NA	NA	NA	NA	NA	NA	NA	NA	NA	NA	NA	NA	NA	NA	NA	NA	NA	NA	NA	NA	NA	NA	NA	NA		99.7208	99.7208	99.7208	99.7208	99.7208	99.7208		1	1	1		FALSE					NaN	NaN
VOC	892.76_81	NA	NA	NA	NA	NA	NA	NA	NA	NA	NA	NA	NA	NA	173.431	142.469	139.486	NA	164.267	164.387	NA	NA	NA	NA	NA	NA	NA	NA	NA		99.7208	99.7208	99.7208	173.431	99.7208	99.7208		0.574989	1	0.574989		FALSE					0.00013613	0.00459333
VOC	892.96_58	452.984	262.324	315.189	180.286	NA	NA	NA	284.44	NA	300.213	NA	NA	NA	NA	362.564	NA	NA	NA	398.81	NA	366.116	263.853	NA	225.822	NA	NA	NA	NA		99.7208	452.984	99.7208	398.81	99.7208	366.116		0.250046	0.220142	0.220142		FALSE					0.806996	0.511785
VOC	892.97_40	567.314	409.31	464.019	351.569	637.902	416.695	NA	361.553	311.905	444.481	381.309	386.791	299.817	NA	376.434	NA	679.36	203.9	398.929	277.515	4001.49	339.821	327.616	328.616	696.435	239.907	NA	254.878		99.7208	637.902	99.7208	679.36	99.7208	4001.49		0.0249209	0.0249209	0.146786		FALSE					0.357988	0.354108
VOC	892.97_52	NA	NA	NA	NA	NA	NA	NA	NA	NA	NA	NA	NA	NA	NA	NA	NA	NA	NA	NA	NA	NA	NA	NA	NA	NA	NA	NA	NA		99.7208	99.7208	99.7208	99.7208	99.7208	99.7208		1	1	1		FALSE					NaN	NaN
VOC	892.97_72	650.812	428.324	462.365	299.761	NA	208.76	165.83	416.122	266.712	450.484	199.388	301.647	320.86	194.773	527.872	169.978	NA	NA	520.093	184.902	694.412	318.346	NA	336.047	NA	201.771	276.898	238.876		99.7208	650.812	99.7208	527.872	99.7208	694.412		0.143605	0.143605	0.153225		FALSE					0.687456	0.715362
VOC	893.14_38	NA	NA	NA	NA	NA	NA	NA	NA	NA	NA	NA	NA	NA	NA	NA	NA	NA	NA	NA	NA	NA	NA	NA	NA	NA	NA	NA	NA		99.7208	99.7208	99.7208	99.7208	99.7208	99.7208		1	1	1		FALSE					NaN	NaN
VOC	893.16_39	3115.06	2168.27	2362.65	1505.1	NA	996.487	NA	2047.73	1149.31	2297.03	1164.66	1579.25	1498.78	734.571	2482.69	822.711	655.668	505.18	2823.88	831.207	2492.76	1575.21	827.687	1506.4	1040.08	813.671	1118.92	981.496		99.7208	3115.06	505.18	2823.88	813.671	2492.76		0.0353134	0.162173	0.261205		FALSE					0.723385	0.8805
VOC	893.16_57	10478.3	7464.68	8085.69	5227.98	NA	NA	NA	7011.69	4831.75	7877.31	4432.36	5756.68	5042.48	3258.44	8751.55	2698.79	NA	1660.55	9412.36	3324.32	8458.63	5508.57	3208.04	5090	3469.89	3092.42	4058.46	4276.33		99.7208	10478.3	99.7208	9412.36	3092.42	8458.63		0.0105947	0.00951686	0.295126		FALSE					0.826434	0.892779
VOC	893.16_41	9532.84	6762.04	7210.71	4544	NA	3096.78	2856.91	6325.35	3888.12	7153.63	3593.44	4772.51	4621.04	2839.12	8139.96	2532.21	3197.8	1550.84	8429.88	2959.1	7390.86	4874.54	2659.74	4556.41	3153.67	2698.97	3691.74	3567.57		99.7208	9532.84	1550.84	8429.88	2659.74	7390.86		0.0118294	0.162683	0.279008		FALSE					0.65591	0.87659
VOC	893.16_42	3093.76	2254.24	2461.01	1566.25	753.692	1039.96	931.668	2102.48	1398.45	2284.78	1366.72	1612.37	1444.76	886.391	2677.91	905.375	911.745	418.317	2872.38	1161.37	2454.58	1571.14	828.657	1503.58	1084.75	807.429	1165.16	1087.19		753.692	3093.76	418.317	2872.38	807.429	2454.58		0.262393	0.135213	0.260987		FALSE					0.392317	0.697828
VOC	893.16_43	31421.8	22191.9	23108	14849.1	4866.51	8265.34	7857.4	20412	12524.6	22732.4	10001.3	14553.4	15660	8303.83	27570.1	8463.64	7376.1	4547.01	28985.1	8003.7	25166.9	15726.1	8438.29	14401.7	9760.34	8668.01	11877	11113.7		4866.51	31421.8	4547.01	28985.1	8438.29	25166.9		0.167897	0.144709	0.268549		FALSE					0.670092	0.838507
VOC	893.16_85	12695.9	9121.37	9457	6069.31	1957.51	3521.88	3207	8469.69	5178.41	9337.44	3856.45	5957.89	6475.51	3410.56	11187	3443.73	2987.15	1958.78	12029	3216.51	10522.5	6406.4	3429.5	6109.97	4147.64	3551.56	4860.58	4525.21		1957.51	12695.9	1958.78	12029	3429.5	10522.5		0.162733	0.154284	0.270126		FALSE					0.696399	0.843414
VOC	893.16_71	11797.3	8234.4	8597.08	5592.89	1992.67	3227.82	2922.52	7700.42	4649.54	8561.59	3871.78	5465.04	5864.14	2978.81	10314.9	3185.97	3443.57	1808.13	11033.4	3181.05	9523.71	5931.1	3031.24	5513.06	3497.76	3225.55	4483.06	4264.35		1992.67	11797.3	1808.13	11033.4	3031.24	9523.71		0.180603	0.153266	0.256943		FALSE					0.676904	0.85144
VOC	893.16_70	9240.65	6478.32	6949.53	4448.88	1310.27	2547.72	2303.86	6162.76	3676.9	6658.41	2764.54	4293.5	4547.77	2196.7	8226.54	2413.55	2161.91	1303.81	8559.92	2187.54	7389.23	4529.97	2398	4386.27	2889.86	2562.42	3472.99	3038.19		1310.27	9240.65	1303.81	8559.92	2398	7389.23		0.15307	0.141095	0.259506		FALSE					0.646036	0.823715
VOC	893.16_84	8833.02	6385.49	6638.79	4185.44	1401.07	2455.12	2222.17	5934.59	3520.02	6444.28	2712.75	4152.24	4516.53	2235.05	7984.13	2463.7	2094.45	1363.14	8398.02	2288.65	7383.11	4415.39	2327.36	4218.96	2891.66	2436.93	3341.01	3194.37		1401.07	8833.02	1363.14	8398.02	2327.36	7383.11		0.166834	0.154323	0.263484		FALSE					0.702605	0.847669
VOC	893.16_50	NA	NA	NA	NA	NA	NA	NA	NA	NA	NA	NA	NA	NA	NA	NA	NA	NA	NA	NA	NA	NA	NA	NA	NA	NA	NA	NA	NA		99.7208	99.7208	99.7208	99.7208	99.7208	99.7208		1	1	1		FALSE					NaN	NaN
VOC	893.16_51	NA	NA	172.178	NA	NA	NA	NA	NA	NA	NA	NA	NA	NA	NA	NA	NA	NA	NA	187.25	NA	144.384	NA	NA	NA	NA	NA	NA	NA		99.7208	172.178	99.7208	187.25	99.7208	144.384		0.532555	0.579172	0.532555		FALSE					0.869852	0.711019
VOC	893.16_53	715.308	507.304	507.875	317.914	NA	NA	NA	471.754	274.547	542.954	NA	309.671	NA	NA	522.169	198.976	NA	NA	667.131	205.884	578	388.635	NA	344.892	215.152	203.465	298.216	235.53		99.7208	715.308	99.7208	667.131	99.7208	578		0.149477	0.139409	0.139409		FALSE					0.62653	0.886107
VOC	893.16_55	4998.82	3567.45	3697.61	2420.73	778.482	1318.53	1192.83	3314.75	1840.08	3532.83	1513.95	2241.42	2475.23	1150.43	4013.11	1270.87	984.08	560.091	4415.03	1243.67	3940.02	2297.2	1227.08	2490.6	1592.89	1303.04	1815.59	1714.2		778.482	4998.82	560.091	4415.03	1227.08	3940.02		0.176325	0.112045	0.245473		FALSE					0.574898	0.779014
VOC	893.16_54	320.994	229.812	220.682	NA	NA	NA	NA	206.763	NA	204.754	NA	151.747	NA	NA	233.101	NA	NA	NA	264.21	NA	225.749	NA	NA	NA	NA	NA	NA	NA		99.7208	320.994	99.7208	264.21	99.7208	225.749		0.37743	0.310662	0.310662		FALSE					0.324699	0.664885
VOC	893.16_56	3917.88	2873.37	2957.37	1963.85	768.996	1247.57	1058.99	2561.6	1655.14	2885.14	1530.12	2006.5	1968.16	1061.71	3395.16	1045.85	863.21	560.305	3627.66	1150.39	3317.56	2025.92	1153.79	1774.15	1431.41	1241.21	1598.86	1475.29		768.996	3917.88	560.305	3627.66	1153.79	3317.56		0.211981	0.143012	0.294493		FALSE					0.571517	0.825651
VOC	893.16_68	NA	NA	NA	NA	NA	NA	NA	NA	NA	NA	NA	NA	NA	NA	NA	NA	NA	NA	160.73	NA	NA	NA	NA	NA	NA	NA	NA	NA		99.7208	99.7208	99.7208	160.73	99.7208	99.7208		0.620426	1	0.620426		FALSE					0.296845	0.317206
VOC	893.16_67	222.654	NA	NA	NA	NA	NA	NA	NA	NA	172.599	NA	NA	NA	NA	232.949	NA	NA	NA	257.225	NA	187.886	NA	NA	NA	NA	NA	NA	NA		99.7208	222.654	99.7208	257.225	99.7208	187.886		0.38768	0.447874	0.38768		FALSE					0.528032	0.895233
VOC	893.16_69	1615.44	1131.39	1181.08	834.113	NA	422.015	NA	1031.16	523.403	1096.56	504.887	737.743	741.566	365.578	1374.59	416.455	NA	NA	1509.69	421.596	1183.71	714.159	375.409	758.827	510.154	421.563	581.3	518.588		99.7208	1615.44	99.7208	1509.69	375.409	1183.71		0.0660536	0.0617299	0.232388		FALSE					0.703749	0.884456
VOC	893.16_83	NA	NA	NA	NA	NA	NA	NA	NA	NA	NA	NA	NA	NA	NA	NA	NA	NA	NA	NA	NA	NA	NA	NA	NA	NA	NA	NA	NA		99.7208	99.7208	99.7208	99.7208	99.7208	99.7208		1	1	1		FALSE					NaN	NaN
VOC	893.16_86	844.973	573.624	651.715	414.23	172.759	281.896	208.501	578.761	355.938	619.082	244.033	426.415	463.372	244.269	756.81	238.303	217.82	NA	744.264	257.693	692.555	435.431	246.62	419.804	299.973	247.279	326.196	315.214		172.759	844.973	99.7208	756.81	246.62	692.555		0.228273	0.118017	0.291867		FALSE					0.660059	0.787763
VOC	893.16_99	369.986	292.979	320.857	NA	NA	NA	NA	278.34	162.811	305.202	237.023	208.868	206.678	NA	369.901	NA	NA	NA	379.427	NA	874.099	NA	NA	185.507	NA	NA	NA	154.357		99.7208	369.986	99.7208	379.427	99.7208	874.099		0.114084	0.114084	0.262819		FALSE					0.901123	0.689685
VOC	893.16_98	1072.29	757.954	800.215	532.192	157.934	295.559	277.831	714.801	458.681	781.533	301.81	493.394	544.379	NA	981.725	346.793	NA	NA	1018.64	264.865	897.79	571.701	298.447	541.846	375.661	346.252	458.48	396.227		157.934	1072.29	99.7208	1018.64	298.447	897.79		0.155044	0.0929979	0.278327		FALSE					0.652303	0.842146
VOC	893.16_113	406.152	291.813	299.187	203.117	NA	NA	NA	274.663	166.811	295.037	216.048	220.709	222.684	NA	346.906	NA	NA	NA	367.446	174.74	321.961	217.718	NA	190.169	NA	NA	164.941	203.368		99.7208	406.152	99.7208	367.446	99.7208	321.961		0.271389	0.245526	0.245526		FALSE					0.524821	0.834925
VOC	893.16_129	NA	NA	NA	NA	NA	NA	NA	NA	NA	NA	NA	NA	NA	NA	NA	NA	NA	NA	NA	NA	NA	NA	NA	NA	NA	NA	NA	NA		99.7208	99.7208	99.7208	99.7208	99.7208	99.7208		1	1	1		FALSE					NaN	NaN
VOC	893.34_65	NA	NA	NA	NA	NA	NA	NA	NA	NA	NA	NA	NA	NA	NA	NA	NA	NA	NA	NA	NA	NA	NA	NA	NA	NA	NA	NA	NA		99.7208	99.7208	99.7208	99.7208	99.7208	99.7208		1	1	1		FALSE					NaN	NaN
VOC	893.35_112	329.154	231.994	244.182	NA	NA	NA	NA	205.758	NA	226.734	NA	152.247	NA	NA	273.09	NA	NA	NA	299.853	NA	275.93	175.904	NA	NA	NA	NA	NA	NA		99.7208	329.154	99.7208	299.853	99.7208	275.93		0.332565	0.302961	0.302961		FALSE					0.620082	0.75681
VOC	893.35_128	903.142	626.806	697.049	480.384	177.091	266.736	268.003	626.182	401.209	712.198	325.158	473.417	472.367	238.934	794.785	268.638	218.638	160.261	901.084	250.041	731.047	474.439	264.112	459.24	333.316	289.421	349.353	354.717		177.091	903.142	160.261	901.084	264.112	731.047		0.196531	0.177448	0.292437		FALSE					0.606146	0.85118
VOC	893.64_79	NA	NA	NA	NA	NA	NA	NA	NA	NA	NA	NA	NA	NA	NA	NA	NA	NA	NA	NA	NA	NA	NA	NA	NA	NA	NA	NA	NA		99.7208	99.7208	99.7208	99.7208	99.7208	99.7208		1	1	1		FALSE					NaN	NaN
VOC	893.94_120	NA	NA	NA	NA	227.572	NA	NA	NA	NA	NA	NA	NA	NA	NA	NA	NA	NA	NA	NA	NA	NA	NA	NA	NA	NA	NA	NA	NA		99.7208	227.572	99.7208	99.7208	99.7208	99.7208		1	0.438195	0.438195		FALSE					0.530972	0.809413
VOC	894.34_108	NA	NA	NA	NA	NA	NA	NA	NA	NA	NA	NA	NA	NA	NA	NA	NA	NA	NA	NA	NA	NA	NA	NA	NA	NA	NA	NA	NA		99.7208	99.7208	99.7208	99.7208	99.7208	99.7208		1	1	1		FALSE					NaN	NaN
VOC	895.8_109	NA	NA	NA	NA	NA	NA	NA	NA	146.655	NA	NA	NA	208.996	218.43	128.136	NA	NA	150.429	172.231	NA	151.041	NA	217.476	NA	NA	462.312	162.773	NA		99.7208	146.655	99.7208	218.43	99.7208	462.312		0.2157	0.2157	0.456535		FALSE					0.103433	0.273865
VOC	896.5_79	NA	NA	NA	NA	NA	NA	NA	NA	NA	NA	NA	NA	NA	NA	NA	NA	NA	NA	NA	NA	NA	NA	NA	NA	NA	NA	NA	NA		99.7208	99.7208	99.7208	99.7208	99.7208	99.7208		1	1	1		FALSE					NaN	NaN
VOC	896.88_31	NA	NA	NA	NA	NA	NA	NA	NA	NA	NA	NA	NA	NA	NA	NA	NA	NA	NA	NA	NA	NA	NA	NA	NA	NA	NA	NA	NA		99.7208	99.7208	99.7208	99.7208	99.7208	99.7208		1	1	1		FALSE					NaN	NaN
VOC	897.08_58	NA	NA	NA	NA	NA	NA	NA	NA	NA	NA	NA	NA	NA	NA	NA	NA	NA	NA	188.707	176.064	NA	NA	NA	NA	NA	NA	NA	NA		99.7208	99.7208	99.7208	188.707	99.7208	99.7208		0.528442	1	0.528442		FALSE					0.070576	0.0135214
VOC	898.26_117	NA	NA	NA	NA	NA	NA	NA	NA	NA	NA	NA	NA	NA	202.771	NA	NA	189.287	NA	NA	NA	NA	NA	NA	NA	NA	NA	NA	NA		99.7208	99.7208	99.7208	202.771	99.7208	99.7208		0.491789	1	0.491789		FALSE					0.070365	0.41416
VOC	899.04_79	NA	NA	NA	NA	NA	NA	NA	NA	NA	NA	NA	NA	NA	NA	NA	NA	NA	NA	NA	NA	212.908	NA	NA	NA	NA	NA	NA	NA		99.7208	99.7208	99.7208	99.7208	99.7208	212.908		0.468374	0.468374	1		FALSE					0.296845	0.317206
VOC	899.14_37	NA	NA	NA	NA	NA	NA	NA	NA	NA	NA	NA	NA	NA	NA	NA	NA	NA	NA	NA	NA	983.819	NA	NA	NA	180.49	NA	NA	NA		99.7208	99.7208	99.7208	99.7208	99.7208	983.819		0.101361	0.101361	1		FALSE					0.232652	0.333274
VOC	899.14_63	NA	NA	NA	NA	NA	NA	NA	NA	NA	NA	NA	NA	NA	NA	NA	NA	NA	NA	NA	NA	202.738	NA	NA	NA	NA	NA	NA	NA		99.7208	99.7208	99.7208	99.7208	99.7208	202.738		0.49187	0.49187	1		FALSE					0.296845	0.317206
VOC	899.24_66	NA	NA	NA	NA	NA	NA	NA	NA	NA	NA	NA	NA	NA	NA	NA	NA	NA	NA	NA	NA	902.144	NA	NA	NA	168.652	NA	NA	NA		99.7208	99.7208	99.7208	99.7208	99.7208	902.144		0.110537	0.110537	1		FALSE					0.236062	0.332309
VOC	899.24_68	NA	NA	NA	NA	NA	NA	NA	NA	NA	NA	NA	NA	NA	NA	NA	NA	NA	NA	NA	NA	622.842	NA	NA	NA	NA	NA	NA	NA		99.7208	99.7208	99.7208	99.7208	99.7208	622.842		0.160106	0.160106	1		FALSE					0.296845	0.317206
VOC	899.62_94	280.161	NA	399.028	NA	2522.62	295.389	NA	NA	320.017	455.988	190.406	NA	NA	291.421	NA	NA	202.287	509.953	449.585	154.912	24709.8	413.665	1073.49	622.144	4392.89	526.298	366.019	956.101		99.7208	2522.62	99.7208	509.953	366.019	24709.8		0.00403569	0.00403569	0.145095		FALSE					0.150015	0.289161
VOC	900.02_53	NA	NA	NA	NA	268.392	NA	NA	NA	NA	NA	NA	NA	NA	NA	NA	NA	2461.27	NA	NA	NA	3192.02	NA	NA	NA	535.291	NA	NA	NA		99.7208	268.392	99.7208	2461.27	99.7208	3192.02		0.0312407	0.0312407	0.0405159		FALSE					0.418918	0.460786
VOC	899.44_67	NA	NA	NA	NA	1097.39	NA	NA	NA	NA	174.609	NA	NA	NA	NA	NA	NA	1321.73	NA	NA	NA	11371.1	NA	436.771	229.963	2065.29	186.103	NA	320.537		99.7208	1097.39	99.7208	1321.73	99.7208	11371.1		0.00876964	0.00876964	0.0754474		FALSE					0.192459	0.337805
VOC	899.24_38	NA	NA	NA	NA	194.758	NA	NA	NA	NA	NA	NA	NA	NA	NA	NA	NA	NA	NA	NA	NA	1862.44	NA	NA	NA	344.484	NA	NA	NA		99.7208	194.758	99.7208	99.7208	99.7208	1862.44		0.053543	0.053543	0.512024		FALSE					0.217649	0.354074
VOC	899.24_52	NA	NA	NA	NA	NA	NA	NA	NA	NA	NA	NA	NA	NA	NA	NA	NA	NA	NA	NA	NA	1574.84	NA	NA	NA	279.791	NA	NA	NA		99.7208	99.7208	99.7208	99.7208	99.7208	1574.84		0.0633212	0.0633212	1		FALSE					0.214424	0.338695
VOC	899.24_95	NA	NA	NA	NA	NA	NA	NA	NA	NA	NA	NA	NA	NA	NA	NA	NA	NA	NA	NA	NA	1484.15	NA	NA	NA	283.461	NA	NA	NA		99.7208	99.7208	99.7208	99.7208	99.7208	1484.15		0.0671903	0.0671903	1		FALSE					0.208485	0.340565
VOC	899.24_51	NA	NA	NA	NA	NA	NA	NA	NA	NA	NA	NA	NA	NA	NA	NA	NA	NA	NA	NA	NA	826.742	NA	NA	NA	NA	NA	NA	NA		99.7208	99.7208	99.7208	99.7208	99.7208	826.742		0.120619	0.120619	1		FALSE					0.296845	0.317206
VOC	899.34_93	NA	NA	NA	NA	NA	NA	NA	NA	NA	NA	NA	NA	NA	NA	NA	NA	NA	NA	NA	NA	591.529	NA	NA	NA	NA	NA	NA	NA		99.7208	99.7208	99.7208	99.7208	99.7208	591.529		0.168581	0.168581	1		FALSE					0.296845	0.317206
VOC	899.44_64	NA	NA	NA	NA	NA	NA	NA	NA	NA	NA	NA	NA	NA	NA	NA	NA	NA	NA	NA	NA	508.501	NA	NA	NA	NA	NA	NA	NA		99.7208	99.7208	99.7208	99.7208	99.7208	508.501		0.196108	0.196108	1		FALSE					0.296845	0.317206
VOC	899.34_65	NA	NA	NA	NA	NA	NA	NA	NA	NA	NA	NA	NA	NA	NA	NA	NA	NA	NA	NA	NA	201.743	NA	NA	NA	NA	NA	NA	NA		99.7208	99.7208	99.7208	99.7208	99.7208	201.743		0.494295	0.494295	1		FALSE					0.296845	0.317206
VOC	900.02_73	NA	NA	NA	NA	NA	NA	NA	NA	NA	NA	NA	NA	NA	NA	NA	NA	NA	NA	NA	NA	437.969	NA	NA	NA	NA	NA	NA	NA		99.7208	99.7208	99.7208	99.7208	99.7208	437.969		0.227689	0.227689	1		FALSE					0.296845	0.317206
VOC	901_42	NA	NA	NA	NA	505.473	NA	NA	NA	298.492	NA	NA	NA	NA	NA	NA	NA	2966.16	NA	NA	NA	2263.07	NA	NA	NA	509.278	NA	NA	NA		99.7208	505.473	99.7208	2966.16	99.7208	2263.07		0.0336194	0.0440643	0.0336194		FALSE					0.537071	0.511393
VOC	901.39_68	NA	NA	NA	NA	NA	NA	NA	NA	NA	NA	NA	NA	NA	NA	NA	NA	223.789	NA	NA	NA	NA	NA	NA	NA	NA	NA	NA	NA		99.7208	99.7208	99.7208	223.789	99.7208	99.7208		0.445602	1	0.445602		FALSE					0.296845	0.317206
VOC	901.59_63	NA	NA	NA	NA	NA	NA	NA	NA	NA	NA	NA	NA	NA	NA	NA	NA	308.269	NA	NA	NA	NA	NA	NA	NA	NA	NA	NA	NA		99.7208	99.7208	99.7208	308.269	99.7208	99.7208		0.323486	1	0.323486		FALSE					0.296845	0.317206
VOC	901.68_52	NA	NA	NA	NA	NA	NA	NA	NA	NA	NA	NA	NA	NA	NA	NA	NA	377.903	NA	NA	NA	NA	NA	NA	NA	NA	NA	NA	NA		99.7208	99.7208	99.7208	377.903	99.7208	99.7208		0.263879	1	0.263879		FALSE					0.296845	0.317206
VOC	901.68_80	NA	NA	NA	NA	NA	NA	NA	NA	NA	NA	NA	NA	NA	NA	NA	NA	293.766	NA	NA	NA	NA	NA	NA	NA	NA	NA	NA	NA		99.7208	99.7208	99.7208	293.766	99.7208	99.7208		0.339457	1	0.339457		FALSE					0.296845	0.317206
VOC	901.69_66	NA	NA	NA	NA	NA	NA	NA	NA	NA	NA	NA	NA	NA	NA	NA	NA	188.122	NA	NA	NA	NA	NA	NA	NA	NA	NA	NA	NA		99.7208	99.7208	99.7208	188.122	99.7208	99.7208		0.530084	1	0.530084		FALSE					0.296845	0.317206
VOC	901.78_39	277.993	NA	NA	NA	606.743	NA	NA	NA	NA	NA	318.659	312.301	NA	NA	NA	NA	6005.41	NA	NA	NA	4248.78	NA	NA	NA	765.752	NA	NA	NA		99.7208	606.743	99.7208	6005.41	99.7208	4248.78		0.0166052	0.0234704	0.0166052		FALSE					0.532276	0.49064
VOC	901.69_38	NA	NA	NA	NA	NA	NA	NA	NA	NA	NA	NA	NA	NA	NA	NA	NA	715.158	NA	NA	NA	NA	NA	NA	NA	NA	NA	NA	NA		99.7208	99.7208	99.7208	715.158	99.7208	99.7208		0.139439	1	0.139439		FALSE					0.296845	0.317206
VOC	901.78_81	NA	NA	NA	NA	NA	NA	NA	NA	NA	NA	NA	NA	NA	NA	NA	NA	165.964	NA	NA	NA	NA	NA	NA	NA	NA	NA	NA	NA		99.7208	99.7208	99.7208	165.964	99.7208	99.7208		0.600857	1	0.600857		FALSE					0.296845	0.317206
VOC	901.78_84	NA	NA	NA	NA	NA	NA	NA	NA	NA	NA	NA	NA	NA	NA	NA	NA	275.114	NA	NA	NA	NA	NA	NA	NA	NA	NA	NA	NA		99.7208	99.7208	99.7208	275.114	99.7208	99.7208		0.362471	1	0.362471		FALSE					0.296845	0.317206
VOC	903.75_59	1365.3	874.985	1122.58	594.982	2837.53	836.856	781.427	1374.72	3425.1	1322.31	557.02	1053.06	NA	3031.48	620.699	581.777	39186	710.069	NA	566.799	468.153	195.431	206.633	407.642	740.396	389.524	NA	744.91		557.02	3425.1	99.7208	39186	99.7208	744.91		0.0142148	0.0291147	0.0025448		FALSE					0.311785	0.375115
VOC	903.75_31	746.319	466.314	660.886	343.899	1638.2	472.003	430.621	796.594	1998.18	683.228	364.637	640.466	NA	1630.26	330.956	330.634	23130.2	390.569	NA	278.503	288.753	NA	NA	227.947	438.46	195.79	NA	424.868		343.899	1998.18	99.7208	23130.2	99.7208	438.46		0.014868	0.0499057	0.00431128		FALSE					0.315421	0.373643
VOC	901.78_79	NA	NA	NA	NA	NA	NA	NA	NA	NA	NA	NA	NA	NA	NA	NA	NA	1518.66	NA	NA	NA	NA	NA	NA	NA	NA	NA	NA	NA		99.7208	99.7208	99.7208	1518.66	99.7208	99.7208		0.0656637	1	0.0656637		FALSE					0.296845	0.317206
VOC	903.55_41	750.134	501.01	678.071	388.39	1550.19	NA	599.768	844.075	1528.29	771.351	1449.84	1114.32	NA	1765.41	459.901	295.995	16985	517.308	342.116	549.713	1545.56	NA	NA	NA	NA	NA	NA	602.264		99.7208	1550.19	99.7208	16985	99.7208	1545.56		0.00587109	0.0643282	0.00587109		FALSE					0.312418	0.357049
VOC	901.59_99	NA	NA	NA	NA	NA	NA	NA	NA	NA	NA	NA	NA	NA	NA	NA	NA	958.122	NA	NA	NA	NA	NA	NA	NA	NA	NA	NA	NA		99.7208	99.7208	99.7208	958.122	99.7208	99.7208		0.104079	1	0.104079		FALSE					0.296845	0.317206
VOC	902.37_55	NA	NA	NA	NA	NA	NA	NA	NA	273.682	NA	NA	353.115	NA	464.557	NA	NA	7054.25	NA	NA	NA	NA	NA	NA	NA	NA	NA	NA	NA		99.7208	353.115	99.7208	7054.25	99.7208	99.7208		0.0141363	0.282403	0.0141363		FALSE					0.274121	0.336697
VOC	901.78_83	NA	NA	NA	NA	395.004	NA	NA	NA	283.846	NA	NA	261.329	NA	NA	NA	NA	5667.08	NA	NA	NA	NA	NA	NA	NA	NA	NA	NA	NA		99.7208	395.004	99.7208	5667.08	99.7208	99.7208		0.0175965	0.252455	0.0175965		FALSE					0.32913	0.338009
VOC	901.98_69	198.668	NA	162.177	NA	548.766	NA	NA	NA	327.956	NA	272.524	567.842	NA	605.147	NA	NA	7421.51	NA	NA	NA	NA	NA	NA	NA	NA	NA	NA	220.853		99.7208	567.842	99.7208	7421.51	99.7208	220.853		0.0134367	0.175614	0.0134367		FALSE					0.302866	0.369759
VOC	901.78_65	NA	NA	NA	NA	NA	NA	NA	NA	NA	NA	NA	NA	NA	NA	NA	NA	685.179	NA	NA	NA	NA	NA	NA	NA	NA	NA	NA	NA		99.7208	99.7208	99.7208	685.179	99.7208	99.7208		0.14554	1	0.14554		FALSE					0.296845	0.317206
VOC	901.59_54	NA	NA	NA	NA	NA	NA	NA	NA	NA	NA	NA	NA	NA	NA	NA	NA	757.504	NA	NA	NA	NA	NA	NA	NA	NA	NA	NA	NA		99.7208	99.7208	99.7208	757.504	99.7208	99.7208		0.131644	1	0.131644		FALSE					0.296845	0.317206
VOC	903.76_102	NA	NA	NA	NA	NA	NA	NA	NA	NA	NA	NA	NA	NA	NA	NA	NA	584.2	NA	NA	NA	NA	NA	NA	NA	NA	NA	NA	NA		99.7208	99.7208	99.7208	584.2	99.7208	99.7208		0.170696	1	0.170696		FALSE					0.296845	0.317206
VOC	901.99_98	402.654	323.988	353.35	177.283	1144.18	277.235	249.637	412.011	899.336	258.23	770.045	748.573	NA	967.583	211.452	308.133	15291.1	396.25	227.552	394.133	NA	NA	433.308	NA	NA	NA	NA	279.695		177.283	1144.18	99.7208	15291.1	99.7208	433.308		0.0115938	0.0871549	0.00652148		FALSE					0.288389	0.322829
VOC	902.18_37	NA	NA	NA	NA	NA	NA	NA	NA	NA	NA	NA	NA	NA	NA	NA	NA	302.087	NA	NA	NA	NA	NA	NA	NA	NA	NA	NA	NA		99.7208	99.7208	99.7208	302.087	99.7208	99.7208		0.330106	1	0.330106		FALSE					0.296845	0.317206
VOC	902.38_111	NA	NA	136.175	NA	134.445	NA	NA	175.311	NA	130.115	315.316	422.919	NA	352.888	NA	NA	NA	NA	258.363	NA	211.071	NA	NA	205.994	NA	NA	212.416	471.893		99.7208	422.919	99.7208	352.888	99.7208	471.893		0.211321	0.211321	0.235792		FALSE					0.781026	0.43408
VOC	902.48_126	NA	NA	NA	NA	NA	NA	NA	NA	NA	NA	NA	NA	NA	NA	NA	NA	NA	NA	NA	NA	NA	NA	NA	NA	NA	NA	NA	141.683		99.7208	99.7208	99.7208	99.7208	99.7208	141.683		0.703828	0.703828	1		FALSE					0.296845	0.317206
VOC	903.75_43	959.469	569.135	766.718	NA	1956.34	NA	664.447	910.036	2079.41	964.28	1483.02	1061.58	NA	2102.53	510.042	379.311	22117.9	NA	NA	NA	NA	NA	594.454	NA	342.795	NA	NA	582.193		99.7208	2079.41	99.7208	22117.9	99.7208	594.454		0.00450859	0.0479562	0.00450859		FALSE					0.333063	0.426742
VOC	903.94_45	NA	NA	NA	NA	NA	NA	NA	NA	402.438	NA	NA	NA	NA	NA	NA	NA	5639.48	NA	NA	NA	NA	NA	NA	NA	NA	NA	NA	NA		99.7208	402.438	99.7208	5639.48	99.7208	99.7208		0.0176826	0.247791	0.0176826		FALSE					0.312789	0.326782
VOC	901.88_51	NA	NA	NA	NA	NA	NA	NA	NA	NA	NA	NA	NA	NA	NA	NA	NA	1028.75	NA	NA	NA	NA	NA	NA	NA	NA	NA	NA	NA		99.7208	99.7208	99.7208	1028.75	99.7208	99.7208		0.0969335	1	0.0969335		FALSE					0.296845	0.317206
VOC	903.75_58	316.994	NA	NA	NA	697.889	203.758	196.151	297.619	705.413	299.209	NA	NA	NA	773.268	NA	172.997	9145.82	NA	NA	NA	NA	NA	NA	NA	NA	NA	NA	194.193		99.7208	705.413	99.7208	9145.82	99.7208	194.193		0.0109034	0.141365	0.0109034		FALSE					0.295104	0.377237
VOC	901.79_50	NA	NA	NA	NA	NA	NA	NA	NA	NA	NA	NA	NA	NA	NA	NA	NA	679.334	NA	NA	NA	NA	NA	NA	NA	NA	NA	NA	NA		99.7208	99.7208	99.7208	679.334	99.7208	99.7208		0.146792	1	0.146792		FALSE					0.296845	0.317206
VOC	901.88_62	NA	NA	NA	NA	NA	NA	NA	NA	NA	NA	NA	NA	NA	NA	NA	NA	219.777	NA	NA	NA	NA	NA	NA	NA	NA	NA	NA	NA		99.7208	99.7208	99.7208	219.777	99.7208	99.7208		0.453735	1	0.453735		FALSE					0.296845	0.317206
VOC	901.98_97	NA	NA	NA	NA	NA	NA	NA	NA	NA	NA	NA	NA	NA	NA	NA	NA	1610.49	NA	NA	NA	NA	NA	NA	NA	NA	NA	NA	NA		99.7208	99.7208	99.7208	1610.49	99.7208	99.7208		0.0619195	1	0.0619195		FALSE					0.296845	0.317206
VOC	903.74_70	NA	NA	NA	NA	NA	NA	NA	NA	NA	NA	NA	NA	NA	NA	NA	NA	968.637	NA	NA	NA	NA	NA	NA	NA	NA	NA	NA	NA		99.7208	99.7208	99.7208	968.637	99.7208	99.7208		0.10295	1	0.10295		FALSE					0.296845	0.317206
VOC	903.56_56	NA	NA	NA	NA	199.749	NA	NA	NA	NA	NA	654.144	341.478	NA	163.626	NA	NA	889.957	NA	NA	NA	NA	NA	NA	NA	NA	NA	NA	NA		99.7208	654.144	99.7208	889.957	99.7208	99.7208		0.112051	0.152445	0.112051		FALSE					0.496825	0.289256
VOC	903.56_86	NA	NA	NA	NA	NA	NA	NA	NA	NA	NA	NA	NA	NA	NA	NA	NA	175.781	NA	NA	NA	NA	NA	NA	NA	NA	NA	NA	NA		99.7208	99.7208	99.7208	175.781	99.7208	99.7208		0.5673	1	0.5673		FALSE					0.296845	0.317206
VOC	903.74_73	NA	NA	NA	NA	NA	NA	NA	NA	NA	NA	NA	NA	NA	NA	NA	NA	1632.1	NA	NA	NA	NA	NA	NA	NA	NA	NA	NA	NA		99.7208	99.7208	99.7208	1632.1	99.7208	99.7208		0.0610997	1	0.0610997		FALSE					0.296845	0.317206
VOC	903.74_74	NA	NA	NA	NA	NA	NA	NA	NA	NA	NA	NA	NA	NA	NA	NA	NA	1201.58	NA	NA	NA	NA	NA	NA	NA	NA	NA	NA	NA		99.7208	99.7208	99.7208	1201.58	99.7208	99.7208		0.0829914	1	0.0829914		FALSE					0.296845	0.317206
VOC	903.75_57	725.961	651.974	740.532	579.487	1177.31	768.914	1034.49	960.972	1304.63	975.762	4172.71	2339.97	593.966	1845.68	698.315	347.284	4618.78	NA	1036.72	NA	458.213	NA	1572.34	303.48	NA	313.072	NA	1717.51		579.487	4172.71	99.7208	4618.78	99.7208	1717.51		0.125463	0.0238983	0.0215903		FALSE					0.370428	0.243648
VOC	903.94_71	NA	NA	NA	NA	NA	NA	NA	NA	NA	NA	NA	NA	NA	NA	NA	NA	NA	NA	NA	NA	NA	NA	NA	NA	NA	NA	NA	NA		99.7208	99.7208	99.7208	99.7208	99.7208	99.7208		1	1	1		FALSE					NaN	NaN
VOC	903.94_99	NA	NA	NA	NA	NA	NA	NA	NA	NA	NA	387.114	202.215	NA	150.958	NA	NA	NA	NA	NA	NA	NA	NA	NA	NA	NA	NA	NA	138.676		99.7208	387.114	99.7208	150.958	99.7208	138.676		0.660588	0.257601	0.257601		FALSE					0.48878	0.0768156
VOC	907.96_69	NA	NA	NA	NA	NA	NA	NA	NA	NA	NA	NA	NA	NA	NA	NA	NA	NA	NA	NA	NA	NA	NA	NA	NA	NA	NA	NA	NA		99.7208	99.7208	99.7208	99.7208	99.7208	99.7208		1	1	1		FALSE					NaN	NaN
VOC	908.06_41	315.474	NA	NA	NA	NA	NA	NA	NA	NA	283.356	NA	NA	NA	NA	NA	NA	NA	NA	540.527	NA	NA	NA	NA	NA	NA	NA	NA	NA		99.7208	315.474	99.7208	540.527	99.7208	99.7208		0.184488	0.316099	0.184488		FALSE					0.52943	0.573701
[truncated: 63,089 more rows]
[truncated: 8 more columns]
