# Supplementary material for: Discovery of food identity markers by metabolomics and machine learning technology
Source: Sci Rep. 2019 Jul 4;9:9697. doi: 10.1038/s41598-019-46113-y (PMC6609671; doi:10.1038/s41598-019-46113-y)
Supplement: Supplementary file 3 — Table S3 [file 41598_2019_46113_MOESM3_ESM.xlsx]

## Sheet: Table S3 Legend
Table S3: Selected mass features and annotation of potential seed marker compounds. The selection of mass features was from Table S2 according to the highest ratios (>10) of minimum (Min) responses of one seed type over the maximum (Max) response of the other two seed types were calculated. Table S3 contains only potential markers that were represented by more than one mass feature. Data of a rep…

## Sheet: Table S3 Graph
Metabolite Profiling Method	Representative Mass Feature	Number of Mass Features	Indicated Seed Type	Extracted Mass Spectrum (Supplemental data file S5)	Marker annotation	Level of annotation	GMD match	best NIST match				Normalized Response																												x	Minima and Maxima						x	Min/Max ratios
VOC, POL, SOL	retention time (sec, VOC) or retention index (POL, SOL) _ mass to charge ratio (m/z)	#	Seed type of potential positive marker					MW	Name	Formula		Chia S_01 dark-brown	Chia S_02 dark-brown	Chia S_03 dark-brown	Chia S_04 dark-brown	Chia S_05 dark-brown	Chia S_06 dark-brown	Chia S_07 dark-brown	Chia S_08 dark-brown	Chia S_09 off-white	Chia S_10 off-white	Chia S_27 off-white	Chia S_28 off-white	Linseed S_11 brown	Linseed S_12 brown	Linseed S_13 brown	Linseed S_14 brown	Linseed S_15 golden-yellow	Linseed S_16 golden-yellow	Linseed S_25 golden-yellow	Linseed S_26 golden-yellow	Sesame S_17 black	Sesame S_18 black	Sesame S_19 black	Sesame S_20 black	Sesame S_21 white	Sesame S_22 white	Sesame S_23 white	Sesame S_24 white		Min response (chia)	Max response (chia)	Min response (linseed)	Max response (linseed)	Min response (sesame)	Max response (Sesame)		Min Chia / Max Linseed, Sesame	Min Linseed / Max Chia, Sesame
POL	3399.31_396	21	chia	M13_POL_3399.31_396_chia	Rosmarinic acid, trans-	MS and RI match	M001162_A340009-101-xxx_NA_3,400.96_TRUE_VAR5_ALK_Rosmarinic acid (5TMS)	MW: 720 Exact Mass: 720.28215 NIST#: 466379 ID#: 262415 DB: mainlib	Name: Rosmarinic acid, 5O-TMS	Formula: C33H56O8Si5		7.77881	8.4814	7.41121	7.5411	8.84247	5.10087	7.63032	6.3644	10.4515	10.012	12.035	10.3307	NA	NA	NA	NA	NA	NA	NA	NA	NA	NA	NA	NA	NA	NA	NA	NA		5.10087	12.035	0.0154082	0.0154082	0.0154082	0.0154082		331.049	0.00128028
[truncated: 12 more columns]

## Sheet: Table S3
Metabolite Profiling Method	Representative Mass Feature	Number of Mass Features	Indicated Seed Type	Extracted Mass Spectrum (Supplemental data file S5)	Marker annotation	Level of annotation	GMD match	best NIST match				Normalized Response																												x	Minima and Maxima						x	Min/Max ratios
VOC, POL, SOL	retention time (sec, VOC) or retention index (POL, SOL) _ mass to charge ratio (m/z)	#	Seed type of potential positive marker					MW	Name	Formula		Chia S_01 dark-brown	Chia S_02 dark-brown	Chia S_03 dark-brown	Chia S_04 dark-brown	Chia S_05 dark-brown	Chia S_06 dark-brown	Chia S_07 dark-brown	Chia S_08 dark-brown	Chia S_09 off-white	Chia S_10 off-white	Chia S_27 off-white	Chia S_28 off-white	Linseed S_11 brown	Linseed S_12 brown	Linseed S_13 brown	Linseed S_14 brown	Linseed S_15 golden-yellow	Linseed S_16 golden-yellow	Linseed S_25 golden-yellow	Linseed S_26 golden-yellow	Sesame S_17 black	Sesame S_18 black	Sesame S_19 black	Sesame S_20 black	Sesame S_21 white	Sesame S_22 white	Sesame S_23 white	Sesame S_24 white		Min response (chia)	Max response (chia)	Min response (linseed)	Max response (linseed)	Min response (sesame)	Max response (Sesame)		Min Chia / Max Linseed, Sesame	Min Linseed / Max Chia, Sesame
POL	1625.4_423	11	linseed	M01_POL_1625.4_423_linseed	Tartaric acid	MS and RI match	M000575_A164006-101-xxx_NA_1,628.94_TRUE_VAR5_ALK_Tartaric acid (4TMS)	MW: 438 Exact Mass: 438.174545 CAS#: 18602-86-3 NIST#: 71658 ID#: 46691 DB: mainlib	Name: Tartaric acid, 4TMS derivative	Formula: C16H38O6Si4		0.0760304	0.0899051	0.0421862	0.0649534	0.172079	0.0576522	0.0602927	0.0791308	0.418971	0.0948244	0.110131	0.177336	5.23485	4.76549	4.57046	8.23846	5.41343	7.29164	8.36612	10.2212	NA	NA	NA	NA	NA	NA	NA	NA		0.0421862	0.418971	4.57046	10.2212	0.0154082	0.0154082		0.00412731	10.9088
POL	1837.1_171	3	sesame	M02_POL_1837.1_171_sesame	non-identified							NA	NA	NA	NA	NA	NA	NA	NA	NA	NA	NA	NA	NA	NA	NA	NA	NA	NA	NA	NA	1.15559	0.575293	0.8104	0.580129	4.27983	1.17458	2.433	0.396296		0.0154082	0.0154082	0.0154082	0.0154082	0.396296	4.27983		0.00360018	0.00360018
POL	1946.26_306	2	linseed	M03_POL_1946.26_306_linseed	[Gluconic acid-like]	MS match	M000598_A196001-101-xxx_NA_1,952.77_PRED_VAR5_ALK_Gulonic acid (6TMS)	MW: 628 Exact Mass: 628.295464 CAS#: 34290-52-3 NIST#: 58377 ID#: 48208 DB: mainlib	Name: D-Gluconic acid, 6TMS derivative	Formula: C24H60O7Si6		NA	NA	NA	NA	NA	NA	NA	NA	NA	NA	NA	NA	0.716652	0.480955	0.469587	0.542746	0.168905	0.785022	0.81752	0.655483	NA	NA	NA	NA	NA	NA	NA	NA		0.0154082	0.0154082	0.168905	0.81752	0.0154082	0.0154082		0.0188475	10.962
POL	2003.15_333	59	linseed	M04_POL_2003.15_333_linseed	Saccharic acid	MS and RI match	M000093_A201001-101-xxx_NA_2,000.79_TRUE_VAR5_ALK_Saccharic acid (6TMS)	MW: 642 Exact Mass: 642.274727 CAS#: 38165-96-7 NIST#: 41039 ID#: 48209 DB: mainlib	Name: Galactaric acid, 6TMS derivative	Formula: C24H58O8Si6		0.196515	0.196204	0.108954	0.142469	0.511392	0.248716	0.0948036	0.119372	4.35267	0.174375	0.265789	0.464493	53.7219	59.4167	57.4368	56.4232	54.1005	51.4638	60.8538	68.3401	0.637918	0.736937	0.710366	0.750328	4.81528	1.09739	1.25157	0.557726		0.0948036	4.35267	51.4638	68.3401	0.557726	4.81528		0.00138723	10.6876
POL	2045.05_231	4	sesame	M05_POL_2045.05_231_sesame	non-identified							NA	NA	NA	NA	NA	NA	NA	NA	NA	NA	NA	NA	NA	NA	NA	NA	NA	NA	NA	NA	3.75159	2.48552	1.32084	2.69166	6.62746	2.35853	3.59347	0.651145		0.0154082	0.0154082	0.0154082	0.0154082	0.651145	6.62746		0.0023249	0.0023249
POL	2051.2_267	6	chia	M06_POL_2051.2_267_chia	[Catechollactic acid]	MS match		MW: 486 Exact Mass: 486.21093 CAS#: 68595-72-2 NIST#: 72217 ID#: 47777 DB: mainlib	Name: Trimethylsilyl catechollactate tris(trimethylsilyl) ether	Formula: C21H42O5Si4		6.24059	4.07922	3.41642	3.1517	14.1941	3.3561	3.82549	3.85408	6.33177	5.83608	5.4486	5.0042	0.0638856	0.0474089	0.0776654	0.0790625	0.163174	NA	NA	0.0406526	0.119283	0.103349	0.0997447	0.0268965	0.208558	0.063331	NA	0.11587		3.1517	14.1941	0.0154082	0.163174	0.0154082	0.208558		15.1119	0.00108553
POL	2209.11_109	3	sesame	M07_POL_2209.11_109_sesame	non-identified							NA	NA	NA	NA	NA	NA	NA	NA	NA	NA	NA	NA	NA	NA	NA	NA	NA	NA	NA	NA	1.17068	0.674227	0.852706	0.785956	2.66436	0.921008	1.42011	0.159726		0.0154082	0.0154082	0.0154082	0.0154082	0.159726	2.66436		0.00578308	0.00578308
POL	2409.48_204	3	sesame	M08_POL_2409.48_204_sesame	non-identified							NA	0.0327073	NA	NA	0.0856991	NA	NA	NA	0.0621629	0.0451324	0.0541369	0.0578305	NA	0.04313	0.0475455	NA	NA	0.0485325	0.0565634	0.0838224	4.39164	8.06857	4.82613	2.75031	11.4784	6.02378	12.9354	3.96169		0.0154082	0.0856991	0.0154082	0.0838224	2.75031	12.9354		0.00119117	0.00119117
POL	2978.07_360	83	linseed	M09_POL_2978.07_360_linseed	non-identified							NA	NA	NA	NA	NA	NA	NA	NA	NA	NA	NA	NA	0.722942	0.72363	0.700521	0.753136	0.633062	0.654553	0.698064	0.826162	NA	0.0312238	NA	0.0265798	NA	0.0519041	0.0448175	0.0488606		0.0154082	0.0154082	0.633062	0.826162	0.0154082	0.0519041		0.0186503	12.1968
POL	3032.18_172	165	linseed	M10_POL_3032.18_172_linseed	non-identified							NA	NA	NA	NA	NA	NA	NA	NA	NA	NA	NA	NA	2.32833	2.26877	2.27968	2.60786	2.61151	2.26298	2.55965	2.91647	NA	NA	NA	NA	NA	NA	NA	NA		0.0154082	0.0154082	2.26298	2.91647	0.0154082	0.0154082		0.00528316	146.869
POL	3145.68_205	2	linseed	M11_POL_3145.68_205_linseed	non-identified							NA	NA	NA	NA	NA	NA	NA	NA	NA	NA	NA	NA	0.1682	0.31314	0.177009	0.270161	0.582587	0.33832	0.46861	1.13124	NA	NA	NA	NA	NA	NA	NA	NA		0.0154082	0.0154082	0.1682	1.13124	0.0154082	0.0154082		0.0136206	10.9163
POL	3210.66_179	9	chia	M12_POL_3210.66_179_chia	[Rosmarinic acid, cis-]	MS match	M001162_A340009-101-xxx_NA_3,400.96_TRUE_VAR5_ALK_Rosmarinic acid (5TMS)	MW: 720 Exact Mass: 720.28215 NIST#: 466379 ID#: 262415 DB: mainlib	Name: Rosmarinic acid, 5O-TMS	Formula: C33H56O8Si5		1.24952	1.11462	1.56623	1.52477	1.85345	1.01392	1.58	1.27047	1.73016	2.17746	2.34302	2.32146	NA	NA	NA	NA	NA	NA	NA	NA	NA	NA	NA	NA	NA	NA	NA	NA		1.01392	2.34302	0.0154082	0.0154082	0.0154082	0.0154082		65.8039	0.0065762
POL	3399.31_396	21	chia	M13_POL_3399.31_396_chia	Rosmarinic acid, trans-	MS and RI match	M001162_A340009-101-xxx_NA_3,400.96_TRUE_VAR5_ALK_Rosmarinic acid (5TMS)	MW: 720 Exact Mass: 720.28215 NIST#: 466379 ID#: 262415 DB: mainlib	Name: Rosmarinic acid, 5O-TMS	Formula: C33H56O8Si5		7.77881	8.4814	7.41121	7.5411	8.84247	5.10087	7.63032	6.3644	10.4515	10.012	12.035	10.3307	NA	NA	NA	NA	NA	NA	NA	NA	NA	NA	NA	NA	NA	NA	NA	NA		5.10087	12.035	0.0154082	0.0154082	0.0154082	0.0154082		331.049	0.00128028
SOL	1392.44_210	2	sesame	M14_SOL_1392.44_210_sesame	[Sesamol]	MS match		MW: 210 Exact Mass: 210.07122 CAS#: 17903-26-3 NIST#: 462078 ID#: 209631 DB: mainlib	Name: Sesamol, TMS derivative	Formula: C10H14O3Si		NA	NA	NA	NA	NA	NA	NA	NA	NA	NA	NA	NA	NA	NA	NA	NA	NA	NA	NA	NA	22.6466	18.5432	76.3778	8.12238	7.83242	5.6757	13.4548	49.9624		0.0510972	0.0510972	0.0510972	0.0510972	5.6757	76.3778		0.000669005	0.000669005
SOL	2614.79_335	19	chia	M15_SOL_2614.79_335_chia	non-identified							18.2352	17.1831	14.2122	27.454	16.584	24.432	17.7832	41.9205	14.2615	34.2438	20.2751	41.2028	NA	NA	NA	NA	0.939872	NA	NA	NA	NA	NA	NA	1.19924	NA	0.734761	NA	NA		14.2122	41.9205	0.0510972	0.939872	0.0510972	1.19924		11.8511	0.00121891
[truncated: 12 more columns]
