# Supplementary material for: Discovery of food identity markers by metabolomics and machine learning technology
Source: Sci Rep. 2019 Jul 4;9:9697. doi: 10.1038/s41598-019-46113-y (PMC6609671; doi:10.1038/s41598-019-46113-y)
Supplement: Supplementary file 4 — Table S4 [file 41598_2019_46113_MOESM4_ESM.xlsx]

## Sheet: Table S4 Legend
Table S4: Normalized abundances of all mass features that were observed after chemical derivatization and non-targeted GC-MS profiling of a polar liquid extract enriched for primary and small specialized metabolites (POL). The abundances of mass features are from approximately equal amounts (~100 mg) of processed food material, i.e. experimental cookies with defined seed additions. All replicate …

## Sheet: Table S4 Graph
	Metabolite Profiling Method	Mass Feature	Normalized Abundance
49	POL	retention index (POL) _ mass to charge ratio (m/z)	cookies__Control_0%_1	cookies__Control_0%_2	cookies__Control_0%_3	cookies__Control_0%_4	cookies__Control_0%_5	cookies_defatted seed flour_Chia_5%_6	cookies_defatted seed flour_Chia_5%_7	cookies_defatted seed flour_Chia_5%_8	cookies_defatted seed flour_Chia_5%_9	cookies_defatted seed flour_Chia_5%_10	cookies_defatted seed flour_Chia_10%_11	cookies_defatted seed flour_Chia_10%_12	cookies_defatted seed flour_Chia_10%_13	cookies_defatted seed flour_Chia_10%_14	cookies_defatted seed flour_Chia_15%_15	cookies_defatted seed flour_Chia_15%_16	cookies_defatted seed flour_Chia_15%_17	cookies_defatted seed flour_Chia_15%_18	cookies_defatted seed flour_Chia_15%_19	cookies_defatted seed flour_Chia_20%_20	cookies_defatted seed flour_Chia_20%_21	cookies_defatted seed flour_Chia_20%_22	cookies_defatted seed flour_Chia_20%_23	cookies_defatted seed flour_Linseed_5%_24	cookies_defatted seed flour_Linseed_5%_25	cookies_defatted seed flour_Linseed_5%_26	cookies_defatted seed flour_Linseed_5%_27	cookies_defatted seed flour_Linseed_5%_28	cookies_defatted seed flour_Linseed_10%_29	cookies_defatted seed flour_Linseed_10%_30	cookies_defatted seed flour_Linseed_10%_31	cookies_defatted seed flour_Linseed_10%_32	cookies_defatted seed flour_Linseed_10%_33	cookies_defatted seed flour_Linseed_15%_34	cookies_defatted seed flour_Linseed_15%_35	cookies_defatted seed flour_Linseed_15%_36	cookies_defatted seed flour_Linseed_15%_37	cookies_defatted seed flour_Linseed_15%_38	cookies_defatted seed flour_Linseed_20%_39	cookies_defatted seed flour_Linseed_20%_40	cookies_defatted seed flour_Linseed_20%_41	cookies_defatted seed flour_Linseed_20%_42	cookies_defatted seed flour_Linseed_20%_43	cookies_defatted seed flour_Sesame_5%_44	cookies_defatted seed flour_Sesame_5%_45	cookies_defatted seed flour_Sesame_5%_46	cookies_defatted seed flour_Sesame_5%_47
16560	POL	3028.18_204	2.08486	1.02923	2.03586	1.50881	1.20116	1.48297	1.9708	1.63354	1.45097	1.4113	1.54174	1.89712	1.45875	1.92238	1.08128	1.51	1.52942	1.13619	1.06232	1.20622	1.5311	1.07783	1.21722	2.39841	2.82148	2.7925	2.46217	2.2984	4.59294	9.32045	4.22642	3.14466	2.95999	5.49721	7.98481	8.82827	3.92483	3.24295	4.85205	15.0846	5.01216	4.0006	5.78668	2.43308	1.61843	1.77713	1.77454
			18201sf_6	18201sf_41	18204sf_33	18206sf_24	18214sf_15	18201sf_23	18204sf_15	18206sf_7	18206sf_41	18214sf_32	18201sf_29	18204sf_21	18206sf_46	18214sf_38	18201sf_35	18204sf_27	18206sf_18	18214sf_9	18214sf_43	18201sf_39	18204sf_31	18206sf_22	18214sf_13	18201sf_7	18201sf_42	18204sf_34	18206sf_25	18214sf_16	18201sf_14	18204sf_6	18204sf_41	18206sf_32	18214sf_23	18201sf_21	18204sf_13	18204sf_48	18206sf_39	18214sf_30	18201sf_27	18204sf_19	18206sf_11	18206sf_44	18214sf_36	18201sf_8	18201sf_43	18204sf_35	18206sf_26
			1	2	3	4	5	6	7	8	9	10	11	12	13	14	15	16	17	18	19	20	21	22	23	24	25	26	27	28	29	30	31	32	33	34	35	36	37	38	39	40	41	42	43	44	45	46	47
			0%	0%	0%	0%	0%	5%	5%	5%	5%	5%	10%	10%	10%	10%	15%	15%	15%	15%	15%	20%	20%	20%	20%	5%	5%	5%	5%	5%	10%	10%	10%	10%	10%	15%	15%	15%	15%	15%	20%	20%	20%	20%	20%	5%	5%	5%	5%
			Control	Control	Control	Control	Control	Chia	Chia	Chia	Chia	Chia	Chia	Chia	Chia	Chia	Chia	Chia	Chia	Chia	Chia	Chia	Chia	Chia	Chia	Linseed	Linseed	Linseed	Linseed	Linseed	Linseed	Linseed	Linseed	Linseed	Linseed	Linseed	Linseed	Linseed	Linseed	Linseed	Linseed	Linseed	Linseed	Linseed	Linseed	Sesame	Sesame	Sesame	Sesame
								defatted seed flour	defatted seed flour	defatted seed flour	defatted seed flour	defatted seed flour	defatted seed flour	defatted seed flour	defatted seed flour	defatted seed flour	defatted seed flour	defatted seed flour	defatted seed flour	defatted seed flour	defatted seed flour	defatted seed flour	defatted seed flour	defatted seed flour	defatted seed flour	defatted seed flour	defatted seed flour	defatted seed flour	defatted seed flour	defatted seed flour	defatted seed flour	defatted seed flour	defatted seed flour	defatted seed flour	defatted seed flour	defatted seed flour	defatted seed flour	defatted seed flour	defatted seed flour	defatted seed flour	defatted seed flour	defatted seed flour	defatted seed flour	defatted seed flour	defatted seed flour	defatted seed flour	defatted seed flour	defatted seed flour	defatted seed flour
			cookies	cookies	cookies	cookies	cookies	cookies	cookies	cookies	cookies	cookies	cookies	cookies	cookies	cookies	cookies	cookies	cookies	cookies	cookies	cookies	cookies	cookies	cookies	cookies	cookies	cookies	cookies	cookies	cookies	cookies	cookies	cookies	cookies	cookies	cookies	cookies	cookies	cookies	cookies	cookies	cookies	cookies	cookies	cookies	cookies	cookies	cookies
		Amount (g)	0.0961	0.0999	0.1004	0.1044	0.1025	0.1027	0.0992	0.0981	0.1013	0.0992	0.0984	0.1022	0.1031	0.0957	0.0955	0.1023	0.0986	0.1031	0.1043	0.0975	0.0965	0.0988	0.1027	0.0971	0.1016	0.0958	0.1027	0.1026	0.0996	0.104	0.1033	0.1022	0.1024	0.1027	0.102	0.0972	0.1018	0.0955	0.0995	0.0956	0.1008	0.0999	0.0953	0.0964	0.0973	0.1011	0.0976
		1928.82_323	30955	24645	27725	35367	46110	23795	30603	36131	39644	39614	28054	27836	35978	36511	33904	22444	41956	53363	50352	30194	30213	45225	45557	30706	25176	30820	32895	39323	21825	27059	30413	35148	41316	30234	35845	27845	45997	71162	43088	28191	40663	44055	44637	25807	26214	27306	33546
[truncated: 147 more columns]

## Sheet: Table S4
			18201sf_6	18201sf_41	18204sf_33	18206sf_24	18214sf_15	18201sf_23	18204sf_15	18206sf_7	18206sf_41	18214sf_32	18201sf_29	18204sf_21	18206sf_46	18214sf_38	18201sf_35	18204sf_27	18206sf_18	18214sf_9	18214sf_43	18201sf_39	18204sf_31	18206sf_22	18214sf_13	18201sf_7	18201sf_42	18204sf_34	18206sf_25	18214sf_16	18201sf_14	18204sf_6	18204sf_41	18206sf_32	18214sf_23	18201sf_21	18204sf_13	18204sf_48	18206sf_39	18214sf_30	18201sf_27	18204sf_19	18206sf_11	18206sf_44	18214sf_36	18201sf_8	18201sf_43	18204sf_35	18206sf_26
			1	2	3	4	5	6	7	8	9	10	11	12	13	14	15	16	17	18	19	20	21	22	23	24	25	26	27	28	29	30	31	32	33	34	35	36	37	38	39	40	41	42	43	44	45	46	47
			0%	0%	0%	0%	0%	5%	5%	5%	5%	5%	10%	10%	10%	10%	15%	15%	15%	15%	15%	20%	20%	20%	20%	5%	5%	5%	5%	5%	10%	10%	10%	10%	10%	15%	15%	15%	15%	15%	20%	20%	20%	20%	20%	5%	5%	5%	5%
			Control	Control	Control	Control	Control	Chia	Chia	Chia	Chia	Chia	Chia	Chia	Chia	Chia	Chia	Chia	Chia	Chia	Chia	Chia	Chia	Chia	Chia	Linseed	Linseed	Linseed	Linseed	Linseed	Linseed	Linseed	Linseed	Linseed	Linseed	Linseed	Linseed	Linseed	Linseed	Linseed	Linseed	Linseed	Linseed	Linseed	Linseed	Sesame	Sesame	Sesame	Sesame
								defatted seed flour	defatted seed flour	defatted seed flour	defatted seed flour	defatted seed flour	defatted seed flour	defatted seed flour	defatted seed flour	defatted seed flour	defatted seed flour	defatted seed flour	defatted seed flour	defatted seed flour	defatted seed flour	defatted seed flour	defatted seed flour	defatted seed flour	defatted seed flour	defatted seed flour	defatted seed flour	defatted seed flour	defatted seed flour	defatted seed flour	defatted seed flour	defatted seed flour	defatted seed flour	defatted seed flour	defatted seed flour	defatted seed flour	defatted seed flour	defatted seed flour	defatted seed flour	defatted seed flour	defatted seed flour	defatted seed flour	defatted seed flour	defatted seed flour	defatted seed flour	defatted seed flour	defatted seed flour	defatted seed flour	defatted seed flour
			cookies	cookies	cookies	cookies	cookies	cookies	cookies	cookies	cookies	cookies	cookies	cookies	cookies	cookies	cookies	cookies	cookies	cookies	cookies	cookies	cookies	cookies	cookies	cookies	cookies	cookies	cookies	cookies	cookies	cookies	cookies	cookies	cookies	cookies	cookies	cookies	cookies	cookies	cookies	cookies	cookies	cookies	cookies	cookies	cookies	cookies	cookies
		Amount (g)	0.0961	0.0999	0.1004	0.1044	0.1025	0.1027	0.0992	0.0981	0.1013	0.0992	0.0984	0.1022	0.1031	0.0957	0.0955	0.1023	0.0986	0.1031	0.1043	0.0975	0.0965	0.0988	0.1027	0.0971	0.1016	0.0958	0.1027	0.1026	0.0996	0.104	0.1033	0.1022	0.1024	0.1027	0.102	0.0972	0.1018	0.0955	0.0995	0.0956	0.1008	0.0999	0.0953	0.0964	0.0973	0.1011	0.0976
		1928.82_323	30955	24645	27725	35367	46110	23795	30603	36131	39644	39614	28054	27836	35978	36511	33904	22444	41956	53363	50352	30194	30213	45225	45557	30706	25176	30820	32895	39323	21825	27059	30413	35148	41316	30234	35845	27845	45997	71162	43088	28191	40663	44055	44637	25807	26214	27306	33546
	Metabolite Profiling Method	Mass Feature	Normalized Abundance
49	POL	retention index (POL) _ mass to charge ratio (m/z)	cookies__Control_0%_1	cookies__Control_0%_2	cookies__Control_0%_3	cookies__Control_0%_4	cookies__Control_0%_5	cookies_defatted seed flour_Chia_5%_6	cookies_defatted seed flour_Chia_5%_7	cookies_defatted seed flour_Chia_5%_8	cookies_defatted seed flour_Chia_5%_9	cookies_defatted seed flour_Chia_5%_10	cookies_defatted seed flour_Chia_10%_11	cookies_defatted seed flour_Chia_10%_12	cookies_defatted seed flour_Chia_10%_13	cookies_defatted seed flour_Chia_10%_14	cookies_defatted seed flour_Chia_15%_15	cookies_defatted seed flour_Chia_15%_16	cookies_defatted seed flour_Chia_15%_17	cookies_defatted seed flour_Chia_15%_18	cookies_defatted seed flour_Chia_15%_19	cookies_defatted seed flour_Chia_20%_20	cookies_defatted seed flour_Chia_20%_21	cookies_defatted seed flour_Chia_20%_22	cookies_defatted seed flour_Chia_20%_23	cookies_defatted seed flour_Linseed_5%_24	cookies_defatted seed flour_Linseed_5%_25	cookies_defatted seed flour_Linseed_5%_26	cookies_defatted seed flour_Linseed_5%_27	cookies_defatted seed flour_Linseed_5%_28	cookies_defatted seed flour_Linseed_10%_29	cookies_defatted seed flour_Linseed_10%_30	cookies_defatted seed flour_Linseed_10%_31	cookies_defatted seed flour_Linseed_10%_32	cookies_defatted seed flour_Linseed_10%_33	cookies_defatted seed flour_Linseed_15%_34	cookies_defatted seed flour_Linseed_15%_35	cookies_defatted seed flour_Linseed_15%_36	cookies_defatted seed flour_Linseed_15%_37	cookies_defatted seed flour_Linseed_15%_38	cookies_defatted seed flour_Linseed_20%_39	cookies_defatted seed flour_Linseed_20%_40	cookies_defatted seed flour_Linseed_20%_41	cookies_defatted seed flour_Linseed_20%_42	cookies_defatted seed flour_Linseed_20%_43	cookies_defatted seed flour_Sesame_5%_44	cookies_defatted seed flour_Sesame_5%_45	cookies_defatted seed flour_Sesame_5%_46	cookies_defatted seed flour_Sesame_5%_47
1103	POL	1175.17_189																			0.0291333					0.0801596	0.128231	0.112445	0.128762	0.0751015	0.203793	0.1528	0.163289	0.130285	0.134728	0.199354	0.117335	0.199887	0.113615	0.109329	0.117091	0.179217	0.217867	0.189044	0.140577		0.0662583
2259	POL	1335.52_97																									0.0746712		0.248645	0.0753494		0.0934567	0.0611141	0.0929812	0.0853275	0.24573	0.0804116	0.138923	0.0504005	0.257358	0.127354	0.212611	0.819258	0.0602123	0.455346
2590	POL	1379.8_141																								0.269658	0.200948	0.221842	0.313174	0.116494	0.236916	0.286056	0.24191	0.173157	0.270401	0.276648	0.138669	0.183999	0.153764	0.154062	0.159076	0.169941	0.190786	0.235623	0.0996731
2592	POL	1379.96_173																								0.0798242		0.0734956	0.0964978		0.0851056	0.0899033	0.087215	0.0517799	0.0815457	0.100804			0.0565938	0.0541497	0.0576126		0.0683122	0.0795257	0.0441947
2593	POL	1379.84_109																								0.0888799		0.0694314	0.10893		0.0901659	0.0767554	0.0802123	0.0565125	0.0867457	0.0904983			0.0527497	0.0501768	0.0480494		0.0644086	0.0831611
2594	POL	1379.85_215																								0.0664084		0.0606254	0.0867296			0.0678716	0.0658887	0.0620802	0.0593274	0.0792262			0.0467699	0.0426723	0.0401189		0.061237	0.0683921
2597	POL	1379.91_85																								0.145562	0.108684	0.175103	0.190331	0.077828	0.138469	0.15813	0.118409	0.0810105	0.145364	0.177454	0.0957281	0.07759	0.0941806	0.0896119	0.0807043	0.0704994	0.11857	0.136103	0.0599449
3521	POL	1489.88_223							0.0507277	0.0837929	0.0978601	0.0834667	0.157579	0.165563	0.117272	0.11133	0.122304	0.340589	0.105394	0.168129	0.106822	0.187845	0.198933	0.174566	0.150469				0.138235							0.0914644			0.317779	0.230431			0.281788	0.0638478	0.244716
3793	POL	1497.34_208								0.0595297	0.0737063	0.0595464	0.105415	0.126193	0.0889648	0.0741249	0.0883307	0.273517	0.0751778	0.120871	0.0797835	0.138591	0.158117	0.124882	0.106012
3797	POL	1498.74_91					0.0385081	0.0757034		0.0521943	0.0507976	0.0442781	0.0626695			0.0601013	0.05096	0.105835	0.0454451	0.0587089	0.0434144	0.080505	0.0737424	0.0593076	0.0598456				0.0630492														0.0475745						0.0665834
6082	POL	1678.8_217			0.102027	0.0603957	0.0696108	0.0896165	0.12089	0.0586833	0.0744534	0.0771049	0.0952721	0.0594058	0.123472	0.155691	0.0756679	0.211235	0.153256	0.141774	0.0993961	0.114473	0.0830031	0.101159	0.16885		0.0965643	0.0646897	0.13409	0.051307	0.100287	0.0586326	0.0703449	0.136409	0.131419	0.110788	0.103386	0.153333	0.0841432	0.0800474	0.118491	0.162149	0.174196	0.174048	0.125297	0.0848141	0.11605	0.140185	0.12828
6100	POL	1684.05_103		0.102761	0.109571	0.101833	0.085268	0.131765	0.144277	0.075329	0.163598	0.0860115	0.202499	0.170133	0.191948	0.232678	0.249241	0.294858	0.326093	0.207389	0.223165	0.239137	0.201334	0.223131	0.300938	0.0996125	0.121976	0.126331	0.224964	0.157887	0.184472	0.124017	0.172202	0.21046	0.206346	0.304023	0.239594	0.25383	0.188575	0.143909	0.182868	0.309455	0.30033	0.35264	0.244951	0.195354	0.217202	0.177133	0.178981
6101	POL	1684.09_307													0.050683				0.0635748	0.0474397	0.0417007			0.040732	0.0705324									0.0551206	0.0479819		0.045676			0.035315	0.0419849	0.0712415	0.0661164	0.0806618	0.0493664				0.0565043
6102	POL	1684.01_319													0.0560748	0.0457914		0.0653304	0.0773533	0.0427139	0.0417007				0.0696774				0.052985	0.0438712				0.0523367	0.0586183	0.055394			0.0373732	0.0317835	0.0503819	0.0682731	0.0680682	0.0745269	0.054303			0.0666513	0.0711648
6104	POL	1684.08_157																	0.0546308	0.0350799					0.0538611									0.0556773						0.0250148			0.0622129	0.0677104	0.0413737				0.0497848
7537	POL	1816.92_177						0.312226	0.196323	0.18931	0.211159	0.179148	0.292337	0.369089	0.69096	0.481669	0.72147	0.621074	0.987464	0.744312	0.635602	0.616866	0.778926	0.679687	1.32558				0.056537						0.0413637				0.039936	0.0369336				0.0568041
7538	POL	1805.65_265						0.23243	0.152183	0.150094	0.161108	0.132325	0.226045	0.282969	0.498742	0.348301	0.537397	0.483881	0.741625	0.564914	0.474512	0.486087	0.619093	0.508703	1.07252														0.0576616
11038	POL	2210.58_337	0.0544579	0.0999173	0.0639462	0.0506457	0.0548	0.072839				0.0475862		0.183139						0.111783							0.068025	0.0521582					0.048382					0.0713089					0.0387916			0.616208	0.822152	0.46185	0.366514
11053	POL	2214.76_134																		0.0438044																							0.0370837			0.210226	0.252095	0.160832	0.156379
11083	POL	2215.14_185																		0.0416233																										0.259668	0.333644	0.188725	0.200361
11086	POL	2215.35_199																		0.0401692																										0.309511	0.379515	0.220601	0.218687
11113	POL	2219.47_218					0.038085							0.0843633					0.0415774	0.0423504	0.0373212								0.0509129																	0.125412	0.179956	0.158297	0.178676
16268	POL	2960.37_343										0.0419878			0.0512222		0.0562105				0.0399869		0.0668826	0.0360322				0.0846724	0.0633452	0.0614692	0.0736048	0.105894	0.0907163	0.076278	0.0749275	0.094363	0.189542	0.0875659	0.123225	0.0940263	0.125721	0.185154	0.169073	0.131331	0.134935				0.0607803
16269	POL	2960.41_434										0.0437691				0.0475086			0.0377097		0.0333225		0.0624238					0.0748504	0.055649	0.0614692		0.0771107	0.0789391	0.0771131	0.0650002	0.077616	0.153438	0.0746342	0.110838	0.0857861	0.0932998	0.146564	0.151263	0.115653	0.139166
16270	POL	2960.08_204	3.23285	2.14944	3.20881	3.39841	2.70678	3.58016	4.20019	3.87112	3.46818	3.74353	4.29014	4.37845	4.09508	4.62894	3.06965	4.98819	3.93124	2.62372	3.13422	4.1635	5.30637	3.46065	3.51422	3.89596	4.42124	5.85425	5.35651	5.12376	6.72242	8.38588	6.57677	6.75728	6.01098	7.78382	13.2745	7.42278	8.31224	6.66998	8.30508	12.2461	11.6236	8.86348	10.5635	3.89863	3.73948	3.90453	3.86764
16272	POL	2960.47_435																												0.0470934				0.0492744			0.09354		0.0666311	0.040318	0.0615778	0.0812598	0.0775831	0.0790712	0.078281
16278	POL	2960.39_304										0.0465683									0.0411294			0.0537125				0.0518195		0.0418883			0.0566579	0.050388	0.0477456		0.0927195		0.0576616	0.0447324	0.0615778	0.0771783	0.0890498	0.0663471	0.0667622
16392	POL	2960.51_265																										0.0629963		0.0575035		0.0724912	0.0792574	0.0595748	0.0534183	0.0692424	0.143592		0.0775228	0.0657743	0.0932998	0.120962	0.123206	0.0908865	0.103905
16407	POL	2960.17_433					0.0425282		0.0714799	0.0479623	0.0502996	0.0605643	0.0807821	0.0678421	0.0719806	0.0658252	0.0589901	0.103222	0.0572898	0.0379881	0.0498885	0.0672574	0.084718	0.0530411	0.0478765		0.0801444	0.110751	0.0858416	0.0964174	0.102587	0.155643	0.126366	0.126388	0.112982	0.14396	0.303868	0.144465	0.178537	0.137582	0.196163	0.267527	0.250315	0.174729	0.207574				0.0647508
16519	POL	3007.86_206	0.301199	0.103167	0.214112	0.310374	0.224067	0.233248	0.291849	0.444921	0.244028	0.327505	0.289077	0.25766	0.50009	0.39352	0.176353	0.448602	0.285966	0.273369	0.281622	0.342062	0.40061	0.220669	0.356509	0.184803	0.301421	0.520905	0.443712	0.481839	0.500513	0.732374	0.499735	0.628319	0.452401	0.573907	1.24091	0.682423	0.670583	0.557978	0.736135	1.27641	1.07592	0.843199	0.96382	0.137471	0.290517	0.179669	0.369874
16557	POL	3025.02_84																								0.0969294		0.0806081			0.115008	0.276461	0.110769	0.0701534	0.0647638	0.134298	0.174772	0.24681	0.110411	0.088729	0.120357	0.41372	0.15419	0.0908865	0.122946
16560	POL	3028.18_204	2.08486	1.02923	2.03586	1.50881	1.20116	1.48297	1.9708	1.63354	1.45097	1.4113	1.54174	1.89712	1.45875	1.92238	1.08128	1.51	1.52942	1.13619	1.06232	1.20622	1.5311	1.07783	1.21722	2.39841	2.82148	2.7925	2.46217	2.2984	4.59294	9.32045	4.22642	3.14466	2.95999	5.49721	7.98481	8.82827	3.92483	3.24295	4.85205	15.0846	5.01216	4.0006	5.78668	2.43308	1.61843	1.77713	1.77454
16561	POL	3025.07_172																														0.129347	0.0741645			0.0731071	0.101198	0.125991	0.0525361	0.0489996	0.0741733	0.25454	0.0751434	0.0481698	0.0860386
16562	POL	3025.08_460																														0.147825	0.0572945			0.0534616	0.095181	0.127469	0.0410038	0.046351	0.0720741	0.230422	0.0648966	0.0361274	0.078281
16745	POL	3095.52_205	1.23472	0.792028	1.08996	1.50068	0.984919	1.25177	1.3153	1.60166	1.42084	1.48993	1.33888	1.26896	1.61242	1.57036	0.864467	1.54485	1.46415	1.17636	1.21903	1.28061	1.71974	1.4433	1.37004	1.20709	1.24673	1.91258	1.92848	1.83813	1.93259	2.11717	1.67236	2.37965	2.00484	2.04217	3.64095	2.10269	2.2362	1.65569	2.15383	3.62812	3.09674	2.65002	2.92484	1.41008	1.33497	1.58405	1.67405
16762	POL	3118.05_191	2.24084	1.78673	2.08113	2.65362	2.5134	2.30834	2.62269	2.90059	2.81952	2.78341	2.61509	2.16532	3.03478	3.93091	2.15051	2.40416	2.88818	2.10861	2.16367	2.193	2.88041	2.83177	2.77791	2.51245	2.54938	3.24905	3.68231	3.2083	3.43827	3.46643	3.20754	3.87319	3.49015	3.16583	5.37089	3.14831	3.56434	2.8049	3.37325	4.94794	5.21905	4.27939	4.78055	2.7237	2.64014	2.92107	3.5109
17090	POL	3345.94_361	2.24387	4.49994	3.24509	6.11865	4.46081	5.43755	4.355	2.46583	3.64747	3.3262	6.20609	4.5514	6.48931	8.08791	4.54903	5.31093	2.70543	4.56748	4.25404	5.34119	4.85568	5.71367	3.79892	3.66923	5.87205	7.28962	5.59154	3.41476	6.13864	11.5122	7.33561	5.79824	7.17082	6.30203	8.91256	7.70838	6.07753	4.24134	6.06892	10.8168	7.28013	8.10866	8.74255	5.11336	5.97854	4.22946	6.94636
17092	POL	3346.19_453																0.0932047	0.0384349					0.04297								0.174832	0.0849868		0.0470365	0.0618351	0.100378	0.123775	0.0879873	0.0618013	0.0643768	0.213724	0.096125	0.116107	0.0992029
17093	POL	3346.22_450								0.0485266																						0.189756	0.0716181			0.0689204	0.09354	0.104931	0.0860652	0.0591527	0.0716076	0.20519	0.0766072	0.106337	0.0916804
17096	POL	3346.53_364				0.0584999			0.091244	0.06884		0.0755781	0.0728125	0.112484				0.152873	0.0536639		0.035417		0.114901	0.110782	0.0436018			0.0809468	0.0997538	0.0594863	0.0745249	0.353927	0.141326	0.10189	0.0945457	0.122382	0.184892	0.207276	0.187934	0.115657	0.126654	0.411123	0.185175	0.231306	0.201697				0.0659725
17100	POL	3346.92_127														0.0477948		0.0879783	0.0613992				0.0696265	0.0409558					0.0586091			0.186558	0.0783025	0.0442635	0.0496365	0.0837351	0.0981896	0.1271	0.0907636	0.060477	0.0821038	0.227453	0.102712	0.11997	0.0900349				0.0632237
17101	POL	3346.57_141								0.0454231				0.0601088		0.050943		0.0914626	0.0435112		0.0373212		0.0593369	0.0434176								0.175542	0.0706632	0.0442635	0.0484547	0.0714969	0.0853347	0.114168	0.0984518	0.0573869	0.0788383	0.211498	0.0973448	0.119061	0.0808669
17103	POL	3346.42_153																														0.145338	0.0687534		0.0456183	0.0573263	0.0637275	0.118232	0.067699	0.0466453	0.0548136	0.14842	0.0744115	0.0895232	0.0733444
17182	POL	3345.95_129	0.228925	2.17259	0.74077	2.99135	0.285849	0.54752	1.31694	0.497115	0.615298	0.434638	0.890776	1.71117	0.683951	0.583268	0.59021	2.69423	0.833724	0.298634	0.592188	0.810146	1.73998	3.42731	0.630516	2.2069	0.973462	1.15696	1.2373	0.718298	1.31293	7.39623	2.17401	1.43675	1.27448	2.29112	2.74357	3.1206	3.2739	1.81475	3.10268	7.36162	5.42838	3.40779	2.7309	0.155157	1.12953	0.397734	0.475247
17184	POL	3346.51_199						0.110077		0.0620688								0.0897204														0.176608	0.0706632		0.0446728	0.0595807	0.0757619	0.117863	0.0843567	0.0563569	0.0692751	0.209643	0.0931973	0.105883	0.0900349
17433	POL	3358.4_206		0.0958556	0.205849	0.115916	0.0679182	0.0969822	0.254627	0.101285	0.127243	0.0956814	0.130411	0.228835	0.107567	0.0835694	0.0741237	0.292245	0.112404	0.0621623	0.0761656	0.0883178	0.136166	0.0892971	0.0711736	0.0654022	0.105165	0.141572	0.144747	0.0810501	0.118688	0.537287	0.195756	0.114974	0.104709	0.182285	0.243149	0.272673	0.260118	0.146852	0.19453	0.600358	0.239093	0.281521	0.246597		0.155648	0.138012	0.142635
17876	POL	3413.27_360			0.0639462				0.136372	0.0699685	0.094872	0.195943	0.176054	0.327259	0.145848	0.121634	0.164307	0.594507	0.234236	0.151407	0.169849	0.263934	0.440739	0.249987	0.246863		0.0965643	0.078576	0.0825855	0.0495719		0.115488		0.0715454	0.181528		0.190909	0.0746342	0.0493327	0.0441438	0.0615778	0.106862	0.061237		0.287971		0.0819408	0.0771561	0.127669
17882	POL	3418.37_205	0.219176	0.0714856	0.102745	0.121604		0.234476	0.537252	0.302727	0.384717	0.193399	0.713998	1.3927	0.682603	0.44847	0.703557	2.60363	1.12888	0.462582	0.677874	1.08597	1.82298	1.22509	1.10479	0.0855259	0.102429	0.0833176	0.0790334	0.0798108	0.124208	0.172344	0.102493	0.355221	0.0884002		0.132105	0.115646	0.0762414	0.0494411	0.0578459	0.144338	0.0731916	0.0804345	0.0999082		0.11801	0.0883854	0.132861
17916	POL	3426.44_272				0.0739374		0.0769311	0.170629	0.114545	0.125251	0.067944	0.231116	0.437986	0.223221	0.176583	0.204149	0.823163	0.384591	0.132867	0.249823	0.317265	0.582736	0.426567	0.391989				0.128466						0.143473
17918	POL	3426.78_230		0.0767657	0.0858603	0.0774582		0.0961638	0.211475	0.126113	0.14567	0.0740513	0.242708	0.499149	0.248293	0.177442	0.229783	0.93466	0.430761	0.14759	0.264104	0.375351	0.643788	0.456557	0.419774			0.0592707	0.052393	0.264218		0.126504	0.079894	0.0860215	0.0560183	0.0737513	0.0825996	0.0809153	0.0723973	0.0503239	0.0447839	0.119478	0.0712398	0.0668016	0.0535978	0.100491	0.0662583	0.0796918	0.121255
17920	POL	3426.92_206							0.173594	0.106646	0.124255	0.0633635	0.22206	0.478762	0.214324	0.14825	0.221753	0.868894	0.366461	0.125052	0.221832	0.324738	0.600229	0.415153	0.374463
17921	POL	3426.98_109							0.115949		0.0931289	0.0615822	0.153595	0.254144	0.160406	0.130506	0.119833	0.475605	0.227951	0.0810655	0.150237	0.19294	0.316921	0.257149	0.245795
17922	POL	3427.02_171							0.117925	0.0702507	0.0981091		0.130048	0.276641	0.159058	0.131078	0.139291	0.517417	0.251398	0.0848825	0.152902	0.198715	0.336814	0.265877	0.23981
17923	POL	3427.19_192							0.0836677	0.0626331	0.0737063	0.0424968	0.118818	0.237272	0.11835	0.0955896	0.116745	0.439891	0.219732	0.0714321	0.119961	0.170861	0.309032	0.228278	0.203048
17924	POL	3427.16_364							0.0975026	0.0637616	0.0742043		0.106502	0.200363	0.126977	0.113048	0.0926546	0.391111	0.202569	0.064707	0.107203	0.140629	0.270617	0.221564	0.198132
17925	POL	3427.17_305							0.0671977		0.0515446		0.0829556	0.165211	0.084921	0.0621046	0.0697998	0.305311	0.150356	0.053256	0.0832109	0.109378	0.207165	0.162033	0.1385
17927	POL	3427.34_247							0.0645625	0.0493729			0.0760728	0.163454	0.0760245	0.0621046	0.0762856	0.314457	0.14262	0.0527107	0.078641	0.116172	0.204421	0.163823	0.137645
17928	POL	3427.4_452											0.061945	0.117406	0.0700935	0.082997		0.218639	0.110712	0.0378063	0.0723573	0.0757495	0.15846	0.116825	0.103875
17939	POL	3427.12_273							0.0905852	0.0696864	0.0747024	0.058274	0.147436	0.259417	0.137221	0.110186	0.106244	0.469943	0.214172	0.0750674	0.131386	0.176296	0.320351	0.247078	0.203475
17940	POL	3427.13_331							0.0797149		0.0590149		0.122079	0.209502	0.111341	0.0915829	0.0960519	0.392418	0.187098	0.0717957	0.110821	0.171201	0.287767	0.205003	0.175903
17952	POL	3427.24_203							0.10969	0.0626331	0.0869037	0.0534391	0.155044	0.266096	0.138569	0.100741	0.116436	0.474299	0.222874	0.0816108	0.148142	0.183769	0.338872	0.256254	0.234039
17953	POL	3427.2_245							0.122208	0.0778682	0.0779395	0.0534391	0.130411	0.259066	0.137491	0.104462	0.124157	0.44686	0.212722	0.0857913	0.154045	0.179353	0.347447	0.242825	0.214162
17954	POL	3428.79_244							0.0991496	0.064608	0.0794335	0.044787	0.148161	0.233054	0.128595	0.0955896	0.113347	0.466895	0.247772	0.0745221	0.136717	0.175956	0.308689	0.249092	0.209887					0.0515548
17955	POL	3427.55_229							0.0919028		0.0649911		0.114109	0.215829	0.120776	0.103317	0.102229	0.399822	0.18589	0.0716139	0.127768	0.154216	0.282965	0.211493	0.203048
17956	POL	3427.17_190							0.0813619	0.05163	0.0699712		0.0920119	0.18349	0.0965133	0.0729801	0.073506	0.311408	0.155915	0.057073	0.0904467	0.106321	0.232203	0.167628	0.137645
17957	POL	3427.52_232												0.12549	0.0652409	0.0529464	0.0605343	0.243465	0.101768	0.0387151	0.0660737	0.0818638	0.149886	0.119734	0.0923333
17958	POL	3427.23_257							0.0658801		0.0498016		0.072088	0.14623	0.0797987	0.0767007	0.081536	0.273081	0.144796	0.0558007	0.0946358	0.112096	0.20888	0.162257	0.128668
17960	POL	3427.35_173							0.0513865		0.0480585		0.074986	0.139199	0.0595795	0.0652528	0.0599166	0.23127	0.115305	0.044168	0.0771177	0.0944321	0.16532	0.134505	0.109432
17961	POL	3427.41_215								0.0437303	0.0408373		0.0771596	0.125842	0.0757549	0.0681148	0.0626963	0.236061	0.12304	0.0470761	0.075404	0.0971495	0.146113	0.134953	0.12076
17966	POL	3427.36_291												0.100181	0.0601186	0.0649666	0.0562105	0.207315	0.0993507	0.0348981	0.0559817	0.0750701	0.149543	0.11302	0.0934019
17967	POL	3427.22_156									0.0445724			0.112836	0.0571532		0.0506512	0.207315	0.0962082	0.0323535	0.0584571	0.079486	0.13891	0.109887	0.0914783
18068	POL	3426.96_145							0.0556687	0.0541692	0.0537857		0.0873026	0.172593	0.100288	0.0712629	0.0630051	0.301391	0.149389	0.0547101	0.0858767	0.111077	0.207165	0.147709	0.132515
18120	POL	3445.71_142							0.0602803				0.0724503	0.149393	0.0830338	0.0578117	0.0664025	0.25174	0.125457	0.049439	0.0746423	0.112435	0.176639	0.131596	0.121187
18125	POL	3432.74_143	0.0786614	0.117789	0.173517	0.0991248	0.0651676	0.148952	0.282626	0.166175	0.195471	0.110186	0.322404	0.642919	0.349659	0.250422	0.326453	1.18379	0.579908	0.190122	0.349791	0.474198	0.828659	0.628213	0.523649	0.0882091	0.102429	0.0860272	0.370303	0.0991439	0.109027	0.238084	0.113316	0.12249	0.116764	0.0953291	0.0902579	0.113799	0.118527	0.091672	0.102863	0.161035	0.115643	0.121788	0.101084	0.112148	0.105464	0.114466	0.364071
18126	POL	3432.2_130	0.0719382	0.110072	0.118193	0.0877498	0.0492989	0.108849	0.184464	0.143887	0.160112	0.0921188	0.282194	0.510398	0.296819	0.217509	0.263448	1.0344	0.476206	0.168674	0.278957	0.471821	0.675343	0.494827	0.449697	0.080495	0.091482	0.131073	0.298373	0.0877423	0.0933861	0.294229	0.0948542	0.0751644	0.361165	0.0769718	0.116515	0.114538	0.108062	0.0506182	0.08327	0.158438	0.143456	0.0824795	0.111192	0.0988828	0.137221	0.0970791	0.428211
18143	POL	3437.98_83								0.0437303			0.0807821	0.130412	0.0868081	0.0643942	0.0664025	0.260451	0.143587	0.0419868	0.0940645	0.0995273	0.172866	0.136072	0.111142
18155	POL	3427.39_183							0.0872911		0.0567738	0.0450415	0.0978079	0.165211	0.0946262	0.0792764	0.097905	0.359317	0.173803	0.048712	0.0988249	0.124664	0.232889	0.18777	0.166713
18156	POL	3453.3_113							0.0800443	0.0530407	0.0453194		0.0967211	0.159939	0.0905824	0.068401	0.0824626	0.281792	0.145521	0.049439	0.0957783	0.115153	0.192073	0.172328	0.145981
18236	POL	3465.3_243	0.308931	0.127537	0.151603	0.100208	0.371117	0.193146	0.438103	0.26351	0.291837	0.16388	0.694074	1.05524	0.556165	0.372628	0.530602	2.01697	0.90165	0.88245	0.540776	0.828489	1.33319	0.929003	0.835274	0.10565	0.573912	0.113122	0.129354	0.0728708	0.45037	0.219961	0.409974	0.109406	0.185782	0.567788	0.128549	0.124144	0.134757	0.0884348	0.469531	0.167343	0.572846	0.561451	0.118009	0.113755	0.123891	0.705997	0.103846
18242	POL	3465.92_117	0.203041	0.220143	0.298895	0.165479	0.633057	0.228747	0.447326	0.255893	0.699712	0.165661	0.532872	1.01447	0.569644	0.385793	0.521954	1.86235	0.863698	0.29718	0.535254	0.752739	1.22035	1.11163	0.837411	0.221697	0.240433	0.221503	0.218748	0.0976567	0.223115	0.530536	0.227586	0.227442	0.152691	0.214491	1.00323	0.271196	0.156754	0.135374	0.116625	0.359176	1.21059	0.189044	0.213686	0.380658	0.417153	0.16699	0.225712
18271	POL	3468.45_271	0.0900908	0.109259	0.192916	0.305229	0.0818827	0.346599	0.743786	0.449999	0.518434	0.252436	0.988946	1.88657	1.76878	0.643084	0.941371	3.493	1.70371	0.543102	0.914178	1.64407	2.43041	1.62816	1.48524	0.414885	0.151297	0.143943	0.154811	0.0703922	0.177572	0.261181	0.157242	0.785051	0.504165	0.145892	0.559325	0.482905	0.517673	0.258388	0.0795381	0.292016	1.18936	0.599169	0.122711	0.739611	0.167802	0.146705	1.02257
18397	POL	3499.36_129	0.28103	1.98779	0.437924	2.82289	0.196984	0.790589	1.68884	0.964606	1.21117	0.615822	2.21299	4.14575	2.15969	1.44043	2.11067	7.76996	3.35979	1.21198	2.00792	3.30614	5.21479	5.80946	3.33169	1.81114	0.42027	0.508712	0.416184	0.202997	0.334442	1.3951	0.396924	0.273933	0.280328	0.311108	0.243696	0.437829	0.3244	0.170248	0.891713	0.588484	2.79275	0.37468	0.370248	0.319158	0.848028	0.352093	0.232431
18400	POL	3484.22_119							0.0721387	0.0471159	0.0445724			0.105454	0.07899	0.0552359		0.222559	0.119898	0.0467126	0.0740711	0.0845812	0.154688	0.130253	0.110073																		0.0380596			0.063912
18543	POL	3511.12_221							0.0889381	0.0482444	0.0572718		0.103604	0.160993	0.0994788	0.0938725	0.0753591	0.32099	0.165584	0.0597994	0.113296	0.113115	0.231517	0.182399	0.164362
4748	POL	1571.41_179		0.0751411			0.0450672	0.0675193	0.0599509	0.0716613	0.0809276	0.0638724	0.126426	0.136739	0.112689	0.0958758	0.130643	0.287018	0.128358	0.184124	0.131576	0.209245	0.209223	0.171433	0.181033			0.0558838	0.0692653	0.0475891			0.0617507	0.0476041	0.0361637			0.0594857	0.0380139			0.0868255	0.0478185	0.0738453	0.0526575		0.0764519	0.0659268	0.0708594
5351	POL	1626.8_292																																					7.01314	4.47971			5.02729	0.0770263	5.87319
9363	POL	2004.69_333																																					22.9472	2.34727			0.376693	0.0413533	0.500481
9738	POL	2045.39_285												0.0615149						0.0414415																			0.0378004						0.0411387	0.0699415	0.0756678	0.0630289	0.0510065
9759	POL	2051.73_267																							0.0335563
10018	POL	2091.88_218	0.416166	0.35824	0.508696	0.494541	0.558156	0.718978	0.874888	0.716331	0.672819	0.671297	0.850566	1.01552	1.04817	1.39778	0.908324	1.34145	1.29809	0.935525	1.30967	1.06015	1.32874	1.0879	1.72719	0.571514	0.631773	0.859933	1.13074	0.941371	1.09855	0.785676	1.26303	1.34711	1.29551	1.35425	1.99251	1.35819	1.21111	0.967926	1.28101	1.59069	1.7888	1.95747	1.74052	1.62433	1.69292	1.94231	2.0143
11091	POL	2215.54_247																																													0.0654742		0.0607803
17850	POL	3398.47_396												0.108266				0.204702				0.0726923	0.160175
50	POL	979.55_205
51	POL	979.58_221				0.0847707	0.121449		0.0734563	0.11511		0.124182						0.583183	0.0698597	0.0734315			0.100838	0.183742	0.119264	0.0536633			0.0627531	0.168049		0.269354			0.112746		0.581206			0.140819	0.0389527		0.744603			0.0767748
52	POL	979.62_223																0.0783965																			0.0661891						0.0705079
53	POL	979.83_222																0.123692						0.0436414						0.0468455		0.0565005					0.117609			0.0351679			0.155898
54	POL	979.74_263																0.0892849												0.038914							0.0962751			0.0298706			0.128817
55	POL	979.86_175																																			0.0443084
56	POL	980.01_179		0.0747349										0.0660846				0.0927692				0.0543494				0.0617128						0.0955888						0.085349				0.0734678	0.0419632				0.0607695
57	POL	980.87_115
58	POL	980.98_90	0.168752	0.214863			0.148955	0.14977	0.183147	0.0513479	0.0418333		0.0909251	0.178217		0.159984	0.116436	0.199911		0.0792479		0.122966	0.183842	0.117049	0.141706	0.173064	0.125885	0.22997			0.161471	0.296006	0.186844			0.0859895	0.202396	0.254939			0.0629773	0.174393	0.168341	0.0538502		0.15355	0.153688
59	POL	981.03_237															0.0528131					0.0631812											0.0585677														0.0780202
60	POL	981.73_126	0.315654	0.526394	0.422117		0.356518	0.340461	0.347518	0.104389	0.140938		0.371308	0.417598		0.344008	0.221753	0.52787		0.13523	0.280289	0.324738	0.338872	0.25782	0.245581	0.349147	0.369055	0.474504			0.29672	0.535511	0.323077			0.283733	0.382092	0.536849			0.216922	0.463812	0.32863	0.113381		0.338452	0.38422	0.411137
61	POL	980.85_144	0.306914	0.539797	0.438642		0.39291	0.325729	0.37354	0.121034	0.157622		0.278934	0.430956		0.353166	0.227313	0.558357		0.156678	0.304091	0.334249	0.366997	0.283781	0.266099	0.352166	0.382348	0.472472			0.255777	0.686179	0.329762			0.234458	0.384006	0.589684			0.186833	0.442662	0.322531	0.110427		0.366992	0.419113
62	POL	981.9_117	0.24338				0.132663		0.194346					0.151151				0.32883			0.364452	0.346477				0.276366					0.286139	1.72842		0.130842			0.0916254	0.195453		0.0826961		0.476427				0.105716	0.123499	1.02513	0.364071
63	POL	981.07_215	0.154634	0.193742			0.144723	0.147724	0.154489				0.10143	0.176108		0.147105	0.0908015	0.239109				0.106321	0.203735	0.104292	0.111569	0.156294	0.105165	0.243518			0.0989065	0.302757	0.163289			0.0756836	0.184071	0.265653			0.0550469	0.165859	0.130281			0.154354	0.123891
64	POL	989.39_90			0.214112																0.149856
65	POL	982.43_145	0.127741	0.172621	0.168128		0.131816	0.128082	0.143948				0.0869403	0.149745		0.118199	0.0778299	0.186409		0.057073	0.123007	0.08594	0.143712	0.0917589	0.0968217	0.138854	0.107511	0.219471			0.0846456	0.244835	0.135279			0.0650557	0.153985	0.203951			0.0480494	0.132836	0.130525	0.0558952		0.12702	0.111737	0.172062
66	POL	986.91_179	0.0618534		0.0829864		0.0586085		0.0648919							0.0472224					0.0485556		0.0648247		0.0406095			0.0965265			0.0736048		0.0601592				0.0686507											0.080054
67	POL	980.24_214																0.0753477														0.075334										0.0638205	0.0407433
68	POL	982.71_130																																						0.0560626					0.0479559
69	POL	982.79_129											0.0684655																											0.0522368
70	POL	982.8_123	0.138162	0.205927	0.172439		0.156148	0.117033	0.127807		0.0488055		0.107951	0.155018		0.134512	0.0963608	0.196427		0.0458038	0.125864	0.140969	0.134451	0.104963	0.0976766	0.142543	0.157161	0.188311			0.103967	0.235241	0.12191			0.0953291	0.150977	0.219099			0.0655431	0.179959	0.130769	0.0397628		0.137471	0.158393	0.144532
71	POL	982.84_361							0.0695035			0.258289		0.0681937							0.143001		0.0758003		0.0418919			0.0568999	0.0444008						0.218637					0.109477			0.0502582		0.250593
72	POL	986.2_170	16.767	29.6657	23.8293		20.4747	16.8414	18.7666	6.56096	8.55218		17.4667	20.8124		19.2504	12.5779	29.8943	2.15937	6.37037	15.7467	19.4387	18.9089	13.8892	13.1639	17.4902	21.259	24.3206		0.100383	13.6404	31.9675	19.5454			15.8861	19.6245	31.3305			11.0796	24.5048	17.5679	6.7824		18.8456	24.2933	22.0652
73	POL	988.93_120	13.1919	22.5017	17.6969		15.3072	13.3991	14.6649	4.89103	5.96698		13.7387	16.2628		14.6504	9.79297	22.7228	1.46222	3.82916	11.8851	14.7494	14.0515	10.8969	9.95596	13.8569	16.1325	18.1541		0.0902209	10.8655	25.1427	14.2612		0.0576729	12.6913	15.1759	23.5637			8.9927	18.6816	13.4512	4.86106		15.1781	18.3516	16.2604
74	POL	980.93_143	3.94248	6.81875			4.76654	4.12522	4.66794	1.18015	1.61307		3.94782	5.00766		4.58716	3.02733	6.9407		1.61368		4.42744	4.6468	3.3868	3.28339	4.30849	4.73517	5.88609			3.25379	7.65635	4.59725			3.50689	4.87475	7.30713			2.50976	5.6162	4.32684	1.54439		4.68527	5.4618
75	POL	985.89_200	4.03728	7.10144	5.60858		4.7164	3.97873	4.39091	1.63692	2.08121		4.2963	4.924		4.37909	3.00448	7.11709	0.528178	1.5377	3.49238	4.71243	4.45404	3.26102	2.97818	4.11832	5.37984	5.74011			3.09646	7.71178	4.52467			3.88917	4.63078	7.28533			2.74814	5.84588	4.08507	1.58302		4.42641	5.78682	5.14157
76	POL	981.92_171	1.67206	3.00199	2.44828		2.09996	1.66629	1.89142	0.603761	0.751755		1.75909	2.17798		2.01168	1.22706	3.0849		0.725772	1.66155	1.99089	1.96258	1.42182	1.33007	1.75513	2.22606	2.56862			1.29176	3.33424	2.00149			1.55167	2.04776	3.16456			1.10467	2.4749	1.78832	0.698235		1.89445	2.42568	2.30128
77	POL	988.64_104	1.7208	2.68802	2.21548	0.0528124	1.93599	1.57218	1.83246	0.50445	0.558027	0.0422423	1.51349	1.96074	0.050683	1.82135	1.13224	2.74213	0.0572898	0.617443	1.53988	1.7385	1.7513	1.3549	1.29673	1.8004	1.8746	2.28683	0.0645292		1.25864	3.31292	1.71947		0.0524729	1.40739	1.94793	2.91406	0.114896	0.0622428	1.0088	2.18696	1.72269	0.563723	0.0714637	1.91816	2.05911	2.0162
78	POL	981.48_172	0.588952	1.0402	0.873333		0.757679	0.565116	0.630143	0.228808	0.315244		0.560765	0.744506		0.679144	0.419725	1.04267	0.0930657	0.261736	0.591426	0.647097	0.673628	0.462152	0.469361	0.611426	0.756876	0.866368			0.463711	1.146	0.663343			0.514971	0.720422	1.10363			0.36107	0.864545	0.606514	0.244257		0.642336	0.820584	0.782066
79	POL	983.56_122	0.472305	0.774156	0.655269		0.544615	0.435397	0.485207	0.176614	0.22336		0.441584	0.564883		0.517157	0.331703	0.797467		0.186487	0.449758	0.485068	0.4867	0.369721	0.362066	0.506112	0.545373	0.66688			0.369404	0.923907	0.492733			0.3913	0.564522	0.819868			0.280832	0.66826	0.479405	0.158142		0.49361	0.632003	0.565087
80	POL	981.59_201	0.375827	0.642964	0.548572		0.463367	0.358875	0.40121	0.11652	0.158369		0.370945	0.456968		0.401534	0.264066	0.688147		0.163222	0.353789	0.401846	0.428049	0.307057	0.290465	0.375308	0.458583	0.562563			0.295339	0.717805	0.421115			0.297904	0.439802	0.694985			0.227185	0.53765	0.36547	0.139965		0.374629	0.480275	0.498074
81	POL	983.74_214					0.048241																		0.0359074			0.0677379									0.0549753	0.0694615
82	POL	982_177		1.38544		0.574978		1.08031		0.699121	0.439001	0.450161	1.16464	1.102	0.183321			1.608	0.433662	0.341711		1.06321		0.696025		1.08802	1.20842		0.225852	0.335602		1.15595		0.449316	0.375346	1.12366		1.1051		0.210419	0.645401	1.05341	0.850243	0.363773	0.233433	1.21634	1.12286		0.600778
83	POL	983.84_157	0.84914	1.42809	0.821601	0.597999	0.432053	1.20389	1.03992	0.761472	0.484569	0.443799	1.23962	1.23733	0.208124	0.41012	0.847172	1.72298	0.454209	0.367158	0.239541	1.11994	1.17782	0.753542	0.528565	1.19837	1.25573	1.03944	0.232364	0.351713	1.15192	1.24479	0.915439	0.418137	0.406783	1.22801	0.988461	1.14242		0.208064	0.70558	1.11908	0.965397	0.37627		1.35823	1.22637		0.649646
84	POL	989.3_177	0.836366		0.81226		0.39291		0.913098							0.378066	0.801771				0.0468419		1.10648		0.501635			0.940202			1.05715		0.836818				0.897929
85	POL	983.96_112
86	POL	984.29_178	0.0618534	0.100323	0.0675387		0.0353344	0.0793863	0.0833383				0.0673788	0.0548361				0.12587				0.0774479	0.0898628	0.0557268	0.0361211	0.0895507		0.0636736			0.0979864	0.104117	0.0684351			0.066988	0.0667361	0.0956943			0.0573794		0.0739235			0.111344	0.0733154
87	POL	984.44_140																																						0.0270749
88	POL	984.55_158	0.0853846	0.144596	0.0581982			0.0896165	0.101455				0.0996191	0.0913936			0.077521	0.15418				0.0835622	0.117302	0.056622	0.0508688	0.103637	0.101647	0.0833176			0.126048	0.125083	0.0894431			0.104669	0.0938135	0.121188			0.0475829	0.0660468	0.086854			0.119785
89	POL	989.63_96	0.378852	0.213238	0.234589		0.156783	0.101074	0.128466				0.0930986	0.124787		0.114192	0.0957431	0.184232			0.10568	0.122626	0.146113	0.106306	0.109646	0.263621	0.108293	0.199827			0.123748	0.37134	0.167109			0.0850233	0.178601	0.219099			0.0765058	0.160293	0.1437			0.135863	0.130164	0.226035
90	POL	980.46_125																								0.0721101						0.104828											0.0426951
91	POL	985.97_88	0.117992		0.136514		0.0810363	0.119079	0.147901					0.124436		0.0818522					0.0834013		0.150229	0.0734071	0.0948981	0.112022		0.164942			0.0956863	0.246257	0.130504				0.149883	0.179196	0.0478377				0.178588					0.137287
92	POL	986.06_169	0.0719382	0.0702671	0.113163		0.0473946	0.0990283	0.0965144					0.129006		0.0910105					0.0906371		0.11936	0.0581886	0.0630516	0.0717747		0.13446			0.0993665	0.0941674	0.0948542				0.115421	0.122297		0.034285			0.0858782					0.111206
93	POL	990.23_215			0.219141																0.132338																											0.198143
94	POL	983.57_202	0.13917	0.233953	0.204412		0.161015	0.134629	0.144607	0.0482444	0.0615049		0.110124	0.166266		0.137947	0.100067	0.242158		0.0485302	0.126435	0.129759	0.163605	0.105635	0.10302	0.132146	0.139569	0.212358			0.109027	0.245546	0.154059			0.104025	0.16055	0.239051			0.081404	0.190719	0.127353			0.128226	0.156824	0.179306
95	POL	987.34_217																					0.057279																								0.0866455
96	POL	985.82_107	5.43638	5.16727	4.54018	4.72332	3.76026	4.75868	4.41825	5.23833	3.39248	4.23645	3.98295	4.50992	4.1188	4.15328	3.68302	5.72207	3.73786	2.88219	2.53974	4.03952	4.72329	4.27059	4.01735	4.79448	4.60733	4.48256	4.29267	3.85199	5.01249	6.35755	4.07364	3.84953	3.52585	3.91397	4.17156	4.69087	3.7905	2.64627	2.57717	4.78802	4.84041	3.24533	3.72787	5.11015	4.65377	0.293411	4.3664
97	POL	987.8_106	2.74273	2.52352	2.31033	2.36166	1.92964	2.29279	2.16976	2.60774	1.74978	2.14494	1.91414	2.23106	2.08178	2.15134	1.81665	2.84753	1.91014	1.49262	1.27901	1.95794	2.3625	2.18856	2.06489	2.49132	2.28979	2.13645	2.12473	1.95784	2.42528	3.23687	2.05114	1.93479	1.82402	1.90465	2.09672	2.32807	1.87913	1.35669	1.23062	2.36915	2.46363	1.64573	1.87545	2.58703	2.28846	0.303915	2.18931
98	POL	988.9_92	0.986629	1.01826	0.890217	1.04135	0.812479	0.934221	0.884111	1.12175	0.75798	0.942055	0.822311	0.938542	0.907711	0.930711	0.73228	1.16201	0.827439	0.634165	0.078641	0.793501	0.940473	0.950712	0.904738	0.98338	0.901136	0.905995	0.935969	0.857595	0.994125	1.24976	0.810717	0.840449	0.802929	0.784211	0.8621	0.942903	0.822211	0.57799	0.506385	0.95842	1.06299	0.714141	0.803027	1.07203	0.90723		0.971873
99	POL	989.59_108	0.367087	0.315186		0.304416	0.253265	0.293402	0.267144	0.358871	0.230332	0.273048	0.241984	0.288944	0.268782	0.265877	0.229783	0.370641	0.252365	0.191758		0.254763	0.288796	0.283334	0.241306	0.319297	0.292039	0.288902	0.282981	0.249347	0.292119	0.408651	0.265146	0.268643	0.234473	0.254426	0.264756	0.286344	0.247518	0.164804	0.163275	0.302776	0.33107	0.226989	0.243306	0.317952	0.296398	0.0757072	0.27794
100	POL	988.36_156																																					0.117032
101	POL	988.55_128				0.320124	0.0679182			0.108903		0.189581	0.0981701	0.0646785	0.186287	0.0492258		0.187281	0.0751778	0.0378063				0.368826	0.0752345		0.106729		0.278245					0.121098	0.046091	0.205473	0.0593514		0.496103	0.558419	0.0366202		0.76412	0.104974	0.530336				0.183868
102	POL	988.91_130
103	POL	989.43_146				0.144625	0.0387197					0.0832123			0.0878864				0.0887146					0.167404	0.0341975				0.10745	0.056512		0.0707144		0.0528935		0.0843792			3.20129	0.244557			0.345708	0.0733908	0.224735				0.0794114
104	POL	989.46_114
105	POL	989.81_161																																					0.360278	0.0307535
106	POL	990.19_140
107	POL	989.9_155																														0.0543684
108	POL	988.2_154																																						0.0226605
109	POL	990.1_162																																					0.0403631
110	POL	990.22_91	0.417847	0.604784	0.514084	0.0433332	0.452788	0.38752	0.427891	0.11116	0.154385		0.343777	0.457671		0.403537	0.256344	0.599733	0.0493127	0.167402	0.364072	0.415433	0.420503	0.311757	0.316754	0.417568	0.433562	0.553419			0.3073	0.752629	0.387374		0.0456183	0.300802	0.492589	0.650278	0.0350241		0.225552	0.516501	0.389379	0.141556		0.45261	0.468513	0.480686
111	POL	990.97_94	0.428604	0.557669	0.48247		0.300871	0.396932	0.442056	0.328401	0.287853		0.307914	0.500556		0.304513	0.302981	0.581876	0.234961	0.251012	0.245063	0.361423	0.474695	0.334584	0.314831	0.417903	0.421442	0.363075		0.135331	0.468771	0.56003	0.402335		0.113218	0.33655	0.29621	0.474777			0.178669	0.444888	0.40231	0.30197		0.440551	0.370498	0.485033	0.155768
112	POL	991.17_361							0.0606097						0.0520309																								0.0531768	0.0388465									0.0525337
113	POL	991.19_83	0.10152	0.110884	0.119989	0.128104	0.120179	0.0707929	0.133078	0.161097	0.0903899	0.114767	0.0927364	0.156775	0.0768332	0.096162	0.0670202	0.211235	0.104427	0.111056	0.0714053	0.0625018	0.170808	0.204331	0.202834	0.0912276	0.0863996	0.216084	0.113666	0.109058	0.100287	0.256562	0.0948542	0.0946515	0.0962002	0.0727851	0.193644	0.132272	0.136679	0.116392	0.0646101	0.147678	0.25983	0.0895232	0.0881543	0.114559	0.102328	0.147792	0.124615
114	POL	991.23_143			5.72175																3.91472		0.057965					0.0897527																				5.25929
115	POL	991.26_97	0.243716	0.201459	0.228841	0.0928957	0.167785	0.186599	0.18677	0.0964888	0.0677301	0.0709976	0.124252	0.21126	0.0450216	0.155119	0.119524	0.238238	0.0715518	0.0721592	0.142239	0.17188	0.174238	0.132939	0.13337	0.266304	0.139569	0.24047	0.0734093	0.0708879	0.163771	0.25443	0.169337	0.0698751	0.0640547	0.0933968	0.211696	0.256417	0.0516819	0.0606242	0.0837365	0.200367	0.168585	0.0772535	0.0883894	0.16601	0.148591	0.303915	0.0644454
116	POL	992.06_105	0.266575	0.363114	0.371822		0.274423	0.224246	0.292508	0.0970531	0.0856587		0.165911	0.291405		0.232678	0.153807	0.370206		0.106876	0.242778	0.222153	0.27096	0.215298	0.213307	0.285422	0.232614	0.383397		0.0413926	0.210234	0.531602	0.268011		0.0432547	0.143316	0.324655	0.44411			0.12059	0.333573	0.247388	0.0786168	0.0413737	0.271325	0.242294	0.349195
117	POL	993.7_85	1.23808	0.969523	0.93656	0.866123	0.735886	0.905577	0.913428	0.894074	0.541343	0.779702	0.546637	1.02537	0.630033	0.645946	0.768724	1.34189	0.699081	0.634528	0.411485	0.804711	1.11848	0.990325	0.881013	1.25371	0.874552	1.10989	0.800103	0.775801	1.06543	1.72877	0.850505	0.70404	0.669856	0.909169	1.09048	1.02308	1.12654	0.773252	0.540672	1.05526	1.13179	0.614393	0.750369	1.26377	0.938202	0.98202	0.71684
118	POL	993.87_100	1.04109	1.91143	1.50777	0.0706874	1.381	1.26118	1.39468	0.416143	0.505486		1.28635	1.50729		1.23379	0.839451	2.00042		0.488029	1.05946	1.2035	1.23784	0.98943	0.900249	1.1598	1.40546	1.65484	0.056833		0.954563	2.24261	1.23024			1.0586	1.48351	2.1134	0.185158	0.143615	0.837132	1.66861	1.25865	0.449888	0.125062	1.34215	1.49532	1.40692
119	POL	994_152																																									0.0422072
120	POL	994.2_127
121	POL	994.22_163		0.0722979		0.0704165					0.0465645	0.0519122		0.0604604	0.0760245			0.0853651						0.0358084					0.0926497			0.0717805		0.0851863			0.0443084	0.0657668						0.0413533					0.06414
122	POL	995.12_155
123	POL	996.87_82				0.145166	0.128643			0.150094	0.0699712	0.13258			0.0574227	0.137374		0.131532	0.116755	0.116509	0.086448			0.157557	0.145126		0.068416		0.124618	0.0651871			0.0576128	0.0759996	0.114164		0.0448554		0.0621464	0.0787231	0.0401189		0.197129	0.107019	0.128823				0.136527
124	POL	997.02_90																																										0.047261
125	POL	997.1_81	0.760394	0.963024	0.878003	0.721769	0.684683	0.74885	0.91211	0.883353	0.598366	0.684784	0.734646	1.17195	0.67775	0.565811	0.64117	1.2918	0.657987	0.746311	0.393776	0.756476	1.08761	0.75108	0.902814	0.940785	1.02937	0.951379	0.873216	0.80951	0.91776	1.25758	0.972733	0.793402	0.866275	0.760057	0.662165	1.21779	0.584731	0.395528	0.333313	0.986249	0.782662	0.630071	0.609557	0.919288	0.781378	1.1577	0.783118
126	POL	997.11_177																			0.207932																											0.85234
127	POL	997.2_86	1.73895	1.1389	1.24767	0.350458	0.759795	1.37371	1.55115	1.02103	0.238052	0.275593	0.825209	1.49534	0.0892344	0.340001	0.859217	1.6215	0.281614	0.787935	0.255916	0.660685	1.14627	0.351817	0.715369	1.82187	0.87807	0.841644	0.336854	0.495472	1.71131	2.66263	0.901433	0.224101	0.389528	1.06988	1.28002	0.850165	1.47592	0.86875	0.438742	1.50869	1.17204	0.123378	0.355673	1.89043	0.662583	1.06352	0.391865
128	POL	997.21_95	0.175475	0.239639	0.194353	0.0896457	0.153821	0.140358	0.153501	0.123291	0.122761	0.0903375	0.119181	0.191575	0.0431345	0.135943	0.0945077	0.257402	0.0797706	0.0906988	0.132719	0.115832	0.164977	0.141891	0.118836	0.155288	0.165762	0.196101	0.130538	0.072375	0.0920061	0.286056	0.167109	0.131399	0.106128	0.110788	0.177234	0.240529			0.0744066	0.197398	0.158826	0.385813	0.0418439	0.17003	0.16937	0.203576	0.116979
129	POL	997.51_190
130	POL	997.55_208
131	POL	997.7_127																																					0.092045
132	POL	997.95_136
133	POL	998.21_142	0.0810145			0.0747499	0.0425282		0.0625861	0.0564262		0.0557293	0.0626695					0.111497	0.0449616	0.0479849			0.0610519	0.078107	0.0493726	0.066073		0.0619802	0.0583131	0.0463498	0.131569	0.101274	0.0502918		0.0468001	0.0608689	0.0705653	0.0683531	0.223172	0.0763688			0.111007		0.0818072				0.051312
134	POL	998.28_101	3.49741	2.18762	2.56252	0.70254	1.4138	2.86241	3.09241	1.90523	0.538604	0.64076	1.67179	2.92705	0.265816	0.750407	1.77681	3.1315	0.611575	1.51425	0.563435	1.38149	2.41704	0.732057	1.50298	3.57398	1.75497	1.79235	0.666604	0.946576	3.57398	5.08007	1.91204	0.451265	0.769129	2.04571	2.51601	1.79529	2.63044	1.50104	0.907107	2.9606	2.1672	0.354684	0.717458	3.65665	1.38241	2.13538	0.795336
135	POL	998.42_205	0.202032	0.110884	0.112085	0.0945207	0.148531	0.105985	0.255615	0.114827	0.0796825	0.067944	0.105777	0.149042	0.0779116	0.0795626	0.109332	0.350171	0.0821879	0.169765	0.0717861	0.101226	0.260328	0.186203	0.206254	0.102966	0.11963	0.251985	0.104194	0.107571	0.107647	0.328698	0.145783	0.0949299	0.104	0.0908203	0.182157	0.333268	0.0781635	0.0953506	0.0468831	0.122075	0.184443	0.0820251	0.147864	0.0948631	0.108993	0.290875	0.0986534
136	POL	1010.62_98																						0.0467747
137	POL	1009.82_112
138	POL	996.47_84	0.402719	0.224611	0.297458	0.301979	0.253477	0.311407	0.338953	0.289467	0.167831	0.280173	0.205759	0.394047	0.21082	0.209496	0.266536	0.468201	0.181055	0.168856	0.18413	0.208566	0.476753	0.351593	0.326372	0.476262	0.298685	0.241147	0.244204	0.221339	0.30132	0.588102	0.225677	0.151721	0.181055	0.227695	0.263936	0.340288	0.428404	0.252208	0.114759	0.33951	0.385964	0.145646	0.252709	0.286599	0.234453	0.224586	0.193947
139	POL	1000.51_87	0.409443	0.283911	0.372181	0.453374	0.390371	0.299949	0.433162	0.633667	0.17306	0.372801	0.231116	0.452398	0.142613	0.115623	0.159675	0.594071	0.167518	0.520382	0.0774985	0.172559	0.382432	0.445814	0.453972	0.38537	0.230269	0.26113	0.402271	0.376251	0.345943	0.763289	0.286791	0.169816	0.26331	0.301124	0.345715	0.321444	0.932623	0.671427	0.118724	0.425965	0.989551	0.0604395	0.492959	0.392717	0.159177	0.331445	0.34941
140	POL	999.16_99	0.186569	0.216488	0.169206	0.197437	0.134778	0.169412	0.168324	0.171254	0.138697	0.172023	0.196703	0.214423	0.195992	0.141953	0.151336	0.257402	0.160992	0.119599	0.0780698	0.206867	0.15846	0.198065	0.138927	0.172729	0.234178	0.176796	0.186187	0.137066	0.173891	0.29565	0.149602	0.153948	0.135909	0.166182	0.163832	0.230184	0.231928	0.174515	0.124788	0.19109	0.346684	0.150872	0.161028	0.209422	0.222691	0.163006	0.177454
141	POL	999.28_113	0.220857	0.305032	0.313265	0.815478	0.471407	0.188645	0.290202	0.875453	0.470625	0.6914	0.134033	0.208096	0.57261	0.41613	0.120142	0.590151	0.531562	0.484575	0.298188	0.220455	0.352249	0.732952	0.499925	0.20761	0.248643	0.269597	0.742086	0.629812	0.211154	0.569624	0.26451	0.590737	0.524729	0.170691	0.267492	0.316272	0.735078	0.502651	0.143215	0.34656	0.80218	0.34446	0.635181	0.147118	0.123499	0.0699114	0.651479
142	POL	996.19_150																		0.03199				0.0389416								0.0625414			0.0475092								0.0375717
143	POL	997.11_88						0.072839																								0.0653842							0.0501869
144	POL	996.53_135																						0.0389416								0.0625414		0.0579044
145	POL	997.82_189
146	POL	996.51_206												0.0551877						0.0354434				0.038494	0.0391134	0.0560111			0.0518009			0.0628967		0.0448203	0.0449092			0.0742647					0.043671		0.0425491			0.067738
147	POL	997.92_134	0.0578195			0.0476666			0.0678565										0.0449616			0.0553684	0.056593	0.0617694	0.0549297			0.0606254				0.068227								0.0309007	0.0361537	0.0756941			0.0380826	0.085216	0.0588092	0.0829519
148	POL	1009.97_82
149	POL	996.73_207																						0.0346894	0.0393271
150	POL	997.12_130
151	POL	1004.32_143																								0.0942462
152	POL	1007.43_156																																					0.048692
153	POL	997.79_161
154	POL	1004.32_219
155	POL	997.85_151
156	POL	1000.1_282
157	POL	1001.34_283
158	POL	998.94_98	0.115975	0.139722	0.0890936	0.131896	0.102406	0.0838876	0.109032	0.131191	0.0756984	0.126727	0.0981701	0.139199	0.0911215	0.0744111	0.0809183	0.170295	0.0918571	0.0872454	0.0451281	0.113454	0.110099	0.181951	0.0754482	0.133152	0.10712	0.0948331	0.103602	0.108067	0.0878658	0.2093	0.0970823	0.0779483	0.0900548	0.104025	0.109404	0.138554	0.237267	0.126398	0.0667093	0.146564	0.252267	0.0879327	0.12177	0.157167	0.130556	0.124971	0.083382
159	POL	999.08_162				0.0536249																		0.0463271					0.056833											0.0347265
160	POL	1000.07_281																																					0.0388682	0.0236905
161	POL	1000.12_112								0.0617867									0.0539056	0.0370793				0.0743024	0.044243														0.0497598	0.0328136			0.0400114
162	POL	1000.93_76	1.44313	1.69088	1.69673	0.204208	1.21787	1.24235	1.47835	0.320501	0.376998	0.144794	0.894761	1.32872	0.083573	1.30677	0.854893	1.75173	0.0744526	0.459674	1.16629	1.04419	1.4258	0.998382	1.06931	1.41235	0.876507	1.79539	0.173163	0.0751015	1.08613	2.46932	1.36106	0.100219	0.0744547	0.81062	1.57541	2.03544	0.0843567	0.235286	0.632106	1.43373	1.39869	0.349913	0.205928	1.34979	1.26283	1.44061	0.125531
163	POL	1001.32_170														0.0555221
164	POL	1001.38_362														0.0566669								0.035137
165	POL	1001.64_191
166	POL	1001.78_265
167	POL	1001.86_193
168	POL	1001.97_249
169	POL	1002.06_158
170	POL	1003.52_159																0.0762188				0.0553684	0.0545351	0.0364798	0.0380447													0.0609636	0.0928992	0.0470867			0.0597731
171	POL	1004.42_114				0.0598541				0.0550156		0.0455504			0.0442128									0.059979					0.0627531	0.0607256				0.045377						0.0263391			0.0451348		0.0554784
172	POL	1004.44_80	0.592986	0.582851	0.547494	0.56902	0.478601	0.538108	0.529676	0.649184	0.422566	0.547878	0.4731	0.568398	0.537294	0.530036	0.420034	0.669854	0.473064	0.375882	0.331701	0.442608	0.548781	0.551449	0.530275	0.611091	0.525435	0.526324	0.534882	0.470934	0.575498	0.787808	0.471088	0.485228	0.457128	0.442508	0.506538	0.538327	0.436947	0.341526	0.310688	0.587371	0.624812	0.423985	0.487082	0.612189	0.531635	0.580301	0.551604
173	POL	1005.02_128																							0.041037
174	POL	1006.58_163				0.0519999						0.0435147
175	POL	1011.7_160	0.10152	0.394795	0.269795	1.42404	0.284368	0.287673	0.191711	0.414451	0.40414	0.706923	0.278571	0.268205	0.905824	0.387796	0.177897	0.503915	0.431728	0.178126	0.210598	0.226569	0.244207	0.954069	0.352662	0.12309	0.363191	0.215068	1.23967	0.433755	0.179872	0.181939	0.297613	0.549535	0.318619	0.306921	0.256004	0.336593	0.770529	0.523545	0.181701	0.22634	0.983451	0.422395	0.614494	0.205001	0.276795	0.192347	0.711648
176	POL	1006.08_175	0.0810145	0.205927	0.155914	1.03648	0.205447	0.173913	0.123196	0.310909	0.275901	0.47688	0.234739	0.170836	0.609813	0.305944	0.120142	0.267419	0.315457	0.102513		0.156255	0.159489	0.691325	0.267168	0.0674145	0.19391	0.14733	0.845391	0.325688	0.0961463	0.0685823	0.166154	0.392525	0.23991	0.196133	0.195559	0.221316	0.497812	0.31504	0.138084	0.116509	0.556012	0.319012	0.341098	0.127824	0.19407		0.532667
177	POL	997.9_116	0.17682	0.624686	0.417087	0.929227	0.375137	0.333914	0.345541	0.449999	0.738806	0.896759	0.40065	0.382447	1.21747	0.604161	0.350234	0.618461	0.647834	0.226111	0.347315	0.488126	0.547409	0.936836	0.47449	0.196877	0.572349	0.562225	0.831479	0.498198	0.292579	0.295295	0.499735	0.864669	0.57082	0.310786	0.224824	0.738952	0.0700481	0.0781345	0.241413	0.362144	0.490872	0.771172	0.670913	0.148324	0.591228	0.513287	0.799612
178	POL	1004.4_161
179	POL	997.11_132		0.124287		0.150854					0.064493	0.0847391	0.0800576	0.0906905	0.106219			0.116288	0.0493127	0.0521655	0.0306567	0.0737114	0.0716845	0.0946684	0.0527924	0.0590296	0.113375	0.0745117	0.148299	0.0632042		0.11691		0.12416	0.0678365	0.0692424	0.0626335	0.107518	0.116177	0.0464981	0.0366202	0.0864545	0.0814867	0.0545319	0.0907401	0.0667258	0.104288	0.0822274	0.0873525
180	POL	1011.83_161				0.147875	0.0437977			0.0533228	0.0490546	0.0847391			0.0981309				0.0541473					0.0991444	0.0502276				0.143563	0.0589906				0.0679264					0.0901229	0.0545912			0.110031	0.0658927	0.0644114				0.0778842
181	POL	1007.68_176	0.0954694	0.153125	0.0872973	0.122958	0.0414703	0.115397	0.0843265	0.0640438	0.0473115	0.053948	0.12389	0.111781	0.0859993	0.0606737	0.0806095	0.167681	0.0534221	0.0381698		0.108699	0.0891769	0.0787784	0.0436018	0.104308	0.120412	0.0701087	0.112186	0.0473412	0.109947	0.113712	0.0697083	0.0551206		0.115297	0.0752149	0.106409	0.0647091	0.0450267	0.0716076	0.0894229	0.0856342	0.0545319	0.0590046	0.139079	0.108601	0.0753449	0.06414
182	POL	1004.11_162																																									0.0512341
183	POL	1009.22_162				0.0612082																							0.0592011											0.0242791
184	POL	1007.92_177
185	POL	1007.32_146														0.0546635									0.0489452
186	POL	1007.38_170												0.0625694												0.250205
187	POL	1007.67_144
188	POL	1007.79_155		0.0783904	0.0743644			0.0900257	0.0662095	0.0584011	0.0515446			0.0899875	0.0474479	0.0538049	0.0546662	0.109755	0.0493127	0.0418051		0.0608034	0.085747		0.0532199		0.0750621					0.0650288		0.0462122				0.0635499				0.0845992	0.0458667			0.0739611
189	POL	1008.44_362														0.068401					0.0422719		0.0679116																0.0339563
190	POL	1008.77_88																						0.0427462																			0.0590412					0.0565087
191	POL	1008.8_105
192	POL	1009.23_171
193	POL	1009.28_128																																					0.0333156
194	POL	1009.54_97																			0.065312			0.0461033										0.0531719													0.0635139
195	POL	1009.6_361						0.0626088	0.0701623		0.0458174	0.0753236	0.0731748	0.0826057		0.11133	0.0512689				0.0845438		0.0747714	0.0427462				0.0826403		0.0498198			0.0512467					0.0764816	0.0446343	0.0476753			0.0426951					0.0568709
196	POL	1009.75_169						0.0638364				0.0394431				0.085859				0.0352617	0.0557913		0.0661967	0.0449843				0.0724796						0.0528935					0.0499734				0.0624568
197	POL	1010.3_142
198	POL	1013.18_157
199	POL	1013.58_171
200	POL	1014.1_170																																					0.0403631
201	POL	1014.26_248
202	POL	1014.36_129				0.0560624		0.0892073	0.0583039		0.0555288	0.0542025	0.0818688		0.067128	0.126499		0.0653304	0.0519718	0.0443497	0.0942549		0.0548781	0.0597552	0.0525787					0.0510591				0.0849079			0.047317	0.0565299	0.0689803	0.0275163			0.096125					0.0833141
203	POL	1014.41_151
204	POL	1014.94_262
205	POL	1015.6_85				0.0484791					0.0500506													0.0494603
206	POL	1016.43_121	3.23083	2.98046	2.86644	3.58935	2.63633	2.82108	2.59535	3.92275	2.46493	2.77298	2.41332	2.68697	3.01429	3.06144	2.13878	3.44291	2.85095	2.13224	1.73772	2.38152	2.97336	3.34741	2.98843	2.92935	2.64594	2.79182	3.19538	2.93119	3.03574	3.89782	2.46494	2.9019	2.52839	2.44378	2.71184	2.72045	3.10988	2.1707	1.61199	2.99622	4.02212	2.41554	2.49277	3.20686	2.74364	3.07176	3.21769
207	POL	1016.82_158
208	POL	1016.94_168
209	POL	1019.59_92				0.0601249			0.0569863	0.0719434	0.0455684		0.0583225	0.0646785	0.0536485	0.0457914			0.0543891		0.583048	0.0584256	0.0692836	0.0586362		0.0580235			0.0737053	0.051307				0.0484393			0.0593514	0.0653973	0.0580887	0.0256034			0.0666044	0.0399901	0.0376125			0.956301	0.0519228
210	POL	1019.76_107
211	POL	1021.2_161					0.0427398									0.062677
212	POL	1021.49_114
213	POL	1021.92_86
214	POL	1022.78_99			0.136874																0.0605517																											0.159021
215	POL	1023.25_204
216	POL	1023.38_188
217	POL	1023.89_105								0.0505015																																	0.0451348
218	POL	1023.98_219
219	POL	1024.04_116
220	POL	1024.25_150
221	POL	1024.24_132														0.0449329
222	POL	1022.28_120	1.02899	0.937436	0.937997	1.22796	0.881032	0.900257	0.83536	1.28511	0.80554	0.933657	0.728125	0.861209	0.983196	1.00054	0.650435	1.08274	0.964016	0.713413	0.57505	0.744926	0.972028	1.11073	1.01973	0.912276	0.847576	0.860949	1.0822	0.98326	0.958243	1.24337	0.77634	0.949299	0.852329	0.750717	0.870852	0.879723	1.04261	0.720721	0.490757	0.961018	1.34697	0.793666	0.825594	0.96672	0.85783	0.972602	1.08305
223	POL	1022.52_106	0.558361	0.564167	0.560068	0.760228	0.549058	0.561433	0.520123	0.801817	0.533624	0.616585	0.468029	0.542034	0.63812	0.644515	0.406754	0.684663	0.620035	0.44895		0.468764	0.578964	0.723777	0.643341	0.565813	0.491031	0.552741	0.683477	0.62882	0.584238	0.714251	0.467587	0.607718	0.557583	0.475357	0.559599	0.560495	0.657555	0.462186	0.320485	0.580692	0.860733	0.516008	0.539034	0.583649	0.5136		0.689352
224	POL	1038.22_122	0.253465	0.225423	0.266562	0.282749	0.228721	0.241842	0.205546	0.312601	0.235561	0.21452	0.194529	0.213017	0.245597	0.274176	0.166469	0.261322	0.240279	0.170674	0.168516	0.200753	0.263415	0.25782	0.259474	0.243833	0.224404	0.239792	0.264629	0.231501	0.268198	0.299914	0.221539	0.238577	0.207764	0.182285	0.23385	0.244593	0.249013	0.167305	0.139716	0.253427	0.313016	0.203131	0.186417	0.228717	0.20544	0.270228	0.281605
225	POL	1026.07_86
226	POL	1024.57_135
227	POL	1024.47_144
228	POL	1024.07_220
229	POL	1024.5_85
230	POL	1024.52_134
231	POL	1024.58_143
232	POL	1024.78_161
233	POL	1024.93_107				0.0517291				0.0696864	0.0498016	0.0432602			0.0595795			0.0718634	0.0512466	0.0412598				0.0595314					0.0701533	0.0468455					0.0385274				0.0467699	0.0323721			0.0778271	0.0490787	0.0479559				0.0610857
234	POL	1024.76_208																			0.0375116																		0.052109
235	POL	1025.14_295																							0.0369761														0.0341698
236	POL	1025.06_100
237	POL	1025.12_91	0.10421	0.0877323	0.118911	0.137854	0.0998672	0.121125	0.0905852	0.137962	0.105579	0.102552	0.102517	0.104048	0.112958	0.118772	0.0787564	0.0918981	0.116997	0.0774303		0.100546	0.11593	0.125777	0.125462	0.110345	0.0930457	0.108381	0.152147	0.110298	0.133869	0.114422	0.0824404	0.118036	0.0933639	0.072141	0.0970956	0.0986502	0.135611	0.0807832	0.0580791	0.114654	0.145407	0.0917953	0.100143	0.0868239	0.104288		0.130723
238	POL	1025.16_209																																					0.033102
239	POL	1025.17_102	1.32481	2.49062	1.42155	1.73875	1.2257	1.68921	1.36965	1.75062	1.29783	1.5309	1.70693	1.96285	1.62374	1.18142	1.24064	2.86409	1.22218	1.25361	0.917605	1.45249	1.64943	1.63129	1.19029	1.63237	2.11972	1.45941	2.3047	1.2968	1.64369	1.7906	1.32509	1.37328	1.24328	1.92591	0.88945	1.7528	3.57502	0.745147	0.767157	1.60739	1.7261	1.16357	1.19819	1.7622	1.48983	1.504	1.81699
240	POL	1026.4_94	0.0810145	0.0922001	0.10023	0.0964165	0.0907692	0.0928902	0.0734563	0.115392	0.0789355	0.0923733	0.0822311	0.0783876	0.0946262	0.096162	0.067329	0.103658	0.0855721	0.0483485	0.0605517	0.080505	0.0799162	0.0953398	0.0919058	0.082172		0.0765438	0.0976818	0.0860073	0.110407	0.0874158	0.0738462	0.0824025	0.079182	0.055394	0.0853347	0.0790679	0.101015	0.0682757	0.0508484	0.103152	0.116131	0.0661199	0.0686428	0.100893		0.0789673	0.0946828
241	POL	1024.42_113
242	POL	1025.44_296
243	POL	1025.64_152	0.38255	0.508928	0.540669	0.365895	0.361596	0.431714	0.393304	0.392727	0.40663	0.398503	0.355369	0.404592	0.407621	0.567241	0.397797	0.547904	0.368879	0.33026	0.517545	0.406601	0.475724	0.363231	0.435163	0.33439	0.483212	0.464343	0.408783	0.404011	0.447149	0.536577	0.437985	0.400598	0.405601	0.317871	0.386468	0.501379	1.1496	0.444675	0.255408	0.459359	0.439882	0.485107	0.334751	0.478335	0.517521	0.628478	0.393697
244	POL	1025.86_175																			0.148333																											0.149965
245	POL	1026.12_154
246	POL	1026.21_114
247	POL	1026.51_140
248	POL	1028.84_104	0.0739552	0.109259	0.118552	0.0652707	0.0763815	0.105576	0.11002	0.103542	0.0931289	0.0804131		0.0942057	0.0795291	0.0870037	0.0874042	0.105835	0.0896815	0.0619806	0.0451281	0.0954511	0.0967226	0.0751976	0.082074	0.0962586	0.112593	0.0843337	0.100938	0.0825373	0.0998266	0.109447	0.0862601	0.0929812	0.0709093		0.0801381	0.106779	0.220822	0.0381108	0.0538806	0.101668	0.0761193	0.0802073	0.0519523		0.0976232	0.0883854	0.11026
249	POL	1029.24_155
250	POL	1029.58_154
251	POL	1030.05_140
252	POL	1030.12_188													0.043404
253	POL	1030.17_100										0.0480952																											0.0382275
254	POL	1033.28_207	0.0783252	0.141753	0.117115	0.103729	0.0875954	0.110077	0.103432	0.0998744	0.0978601	0.0707432	0.0883893	0.0797936	0.107027	0.15426	0.108406	0.121515	0.074936	0.0697963	0.356455	0.101226	0.118674	0.0796736	0.116699	0.0831781	0.163026	0.119219	0.10153	0.0703922	0.0860257	0.121529	0.113634	0.0949299		0.0702086	0.0834202	0.163678	0.234918	0.080636	0.0618111	0.111686	0.0953931	0.104065	0.0594747	0.113755	0.134477	0.147792	0.0925448
255	POL	1034.02_116
256	POL	1034.82_101			0.0772384							0.0671806			0.0452912					0.044895								0.0826403		0.0394097
257	POL	1035.06_140
258	POL	1035.12_319
259	POL	1035.23_115	0.996378	2.46382	1.97658	1.72629	1.16857	1.0488	0.845571	1.06589	0.822971	0.966738	1.0038	1.21905	1.0239	0.80364	0.722088	1.7343	0.869741	0.781573	0.60685	0.830187	0.995008	1.01405	0.839549	0.886786	1.24556	0.927671	1.58866	0.828099	1.15928	0.999952	0.913529	0.834047	0.805057	1.1359	0.571633	1.13097	0.584304	0.457624	0.463233	0.981425	1.06177	0.769354	0.735794	1.02299	0.888411	0.953403	1.11451
260	POL	1035.23_155
261	POL	1035.77_113										0.0508944			0.0614666															0.044119
262	POL	1031.61_95										0.04097																	0.0452888															0.145418
263	POL	1040.9_168
264	POL	1037.5_78	2.43783	3.82001	3.26054	0.268124	2.79882	2.44338	2.80155	0.879685	1.0289	0.23106	2.45606	2.95412	0.244518	2.66964	1.78298	4.01346	0.363077	0.754491	2.25641	2.57073	2.61528	1.99833	1.91036	2.61944	2.90045	3.34422	0.245388	0.213407	2.04161	4.59502	2.57348	0.219647	0.214146	2.18033	2.89591	4.13444	0.234063	0.146705	1.63018	3.32646	2.52999	0.932495	0.201697	2.83785	3.15374	2.89607	0.260836
265	POL	1037.73_106																			0.365595																											0.569796
266	POL	1038.11_91																			0.0774985																											0.127145
267	POL	1038.2_80																			0.196507																											0.308262
268	POL	1038.87_225		0.104385	0.100949		0.0480294	0.0978007	0.0849853	0.0744826	0.0744534	0.045296	0.0753483	0.0973693	0.056614	0.138805	0.097905	0.148518	0.0766281	0.0467126	0.0971112	0.086959	0.135823		0.0919058	0.0700977	0.0797535	0.120573		0.0773322	0.0993665	0.0881265	0.105358	0.088527	0.0650002		0.0793175	0.139293	0.0649227			0.10946		0.0797529		0.0731572	0.105857	0.115191	0.068416
269	POL	1038.93_318		0.091794	0.10526		0.0528958	0.10312	0.092891	0.079561	0.0724613	0.0526757	0.0684655	0.101587	0.0601186	0.135657	0.0901838	0.144162	0.0804958	0.044895	0.0940645	0.0618224	0.12279		0.0874174	0.0529925	0.0887453	0.112445		0.0877423	0.104887	0.099853	0.109814	0.0771131	0.0657093		0.0916254	0.138554	0.0595836		0.0440841	0.123188		0.0720275		0.0727552	0.0976232	0.122798	0.0629183
270	POL	1039.14_105	0.0534494	0.0755472	0.0815494		0.0442209	0.0814323	0.0790561	0.0775861	0.062252	0.0483496		0.101236	0.0504134	0.131364	0.0750502	0.135452	0.0635748	0.0541648	0.0900658	0.066578	0.10221		0.0777993	0.062719	0.0781897	0.11109		0.0827852	0.091546	0.0746233	0.0926261	0.0721022	0.0640547		0.0776765	0.115646	0.0491191			0.0886808		0.06203			0.0866455	0.103237
271	POL	1039.83_151												0.0618664		0.0526602		0.0718634		0.0290818	0.0399869		0.057279															0.0735258	0.041858	0.0248677
272	POL	1040.29_169		0.136879	0.151962	0.603957	0.28606	0.108031	0.0955262	0.28862	0.509221	0.784028	0.0978079	0.108969	0.795561	0.568386	0.105009	0.176828	0.433904	0.183397	0.346554	0.0879781	0.179726	0.611204	0.339624		0.120803	0.204569	0.650028	0.412934			0.171883	0.620246	0.457601	0.0592587	0.0861553	0.23277		0.0941734	0.0632106	0.128012	0.268857	0.500557	0.523284		0.124283	0.212632	0.586728
273	POL	1040.41_170										0.0437691							0.0408522
274	POL	1040.51_155																0.0849295																				0.069831
275	POL	1040.62_82
276	POL	1040.66_137
277	POL	1040.69_98				0.0636457					0.0498016	0.0804131			0.0698239				0.0466537					0.0532649	0.0382585				0.0479529	0.0428797				0.055399	0.0468001				0.0835025					0.047261	0.0564187				0.0592531
278	POL	1040.74_92
279	POL	1040.75_83																						0.0398368															0.0580887	0.0438495			0.0756313		0.0493664
280	POL	1040.77_138				0.067979					0.0505486	0.0771049			0.06578				0.0505214					0.0640074					0.055649	0.0431276				0.0601315	0.0482183									0.0445344	0.0488962				0.0561988
281	POL	1040.8_123
282	POL	1041.03_97														0.0512292				0.0308994	0.0344649				0.0369761														0.0444208	0.026192
283	POL	1040.83_154																																					0.045275
284	POL	1040.99_136																																					0.0367326
285	POL	1041.01_96				0.0739374	0.0389313				0.061754	0.0763415			0.077642				0.0548725					0.0790022	0.0457392				0.0651212	0.0607256				0.0773915	0.0505819									0.0663471	0.0535978				0.0745245
286	POL	1041.07_167			0.0758014	0.0463124			0.0546805		0.0445724	0.0465683			0.0417865	0.0497982	0.0537397	0.0736056		0.03199	0.0500789		0.055564	0.0438652	0.0480902			0.0623189		0.0438712					0.0475092		0.0607189		0.0963162	0.0407594		0.0686441	0.0512341	0.0436255				0.0612178
287	POL	1040.97_153	0.0675681	0.0783904	0.0912491	0.0476666	0.0492989		0.0596215	0.0572726	0.0532877	0.0498765	0.0572357		0.0735982	0.0781316	0.0559016	0.096689	0.0483458	0.0488938	0.0662641	0.0584256	0.0689406	0.054384	0.0660439	0.0553403	0.0707617	0.0795921	0.056833	0.0515548		0.0742679	0.0541115	0.0556773	0.0590911	0.0541057	0.0571633	0.0779595	0.132835	0.0575341	0.0382529	0.0742099	0.0617249	0.0647566	0.0437245	0.0731572	0.0670425	0.0920078	0.0720811
288	POL	1041.24_166	0.0712659	0.0828583	0.0801124		0.0391429	0.0621996	0.0609391		0.0470625	0.0442781			0.0485263	0.0606737	0.0623874	0.0818808		0.0387151	0.0536968	0.0604637	0.0541921	0.0454319	0.0521512		0.0840539	0.0599481		0.0448626	0.0736048	0.0618307	0.0544298	0.0565125	0.0510547		0.0519667		0.117886	0.0506182	0.0433844	0.0686441	0.0514781	0.0486243	0.0394931	0.0655199	0.070179	0.0731715	0.05345
289	POL	1041.19_208																			0.0658833																					0.0556574
290	POL	1041.33_146		0.192524	0.0959193			0.123581	0.106067		0.0435764			0.120218			0.0972873	0.12979				0.120248	0.107012			0.0664084	0.184528	0.12159			0.0920061	0.0685823	0.125411					0.161092	0.598826	0.0834318		0.124673	0.0585533	0.0343096			0.103112	0.0894721
291	POL	1041.94_295																			0.0325608
292	POL	1042.04_129
293	POL	1042.48_209																			0.0456994
294	POL	1043_160																																					0.0412173
295	POL	1045.84_117	51.574	90.4963	49.6822	61.319	42.5123	59.6776	47.9331	61.0315	43.6827	52.9734	59.1068	68.7997	52.469	40.7658	45.0243	101.101	41.0587	42.9473	30.8366	53.4411	58.1684	54.6586	41.7921	62.2129	79.7175	52.5047	78.3689	45.6084	58.3939	68.5962	46.2109	46.1958	42.6895	68.2096	32.1537	62.0284	34.4797	27.0095	28.608	56.0934	58.4086	38.3066	41.8199	64.3019	54.5824	53.1924	61.4913
296	POL	1040.83_118	5.57185	9.99701	5.52739	6.77515	4.77691	6.60257	5.35671	6.79428	4.89201	5.97423	6.57667	7.60851	5.80266	4.61435	5.02095	11.1981	4.57956	4.82267	0.520782	5.89046	6.48041	6.05542	4.65407	6.90882	8.77132	5.9562	8.61346	5.12549	6.57889	7.38379	5.21316	5.26568	4.82443	7.52392	3.57011	6.94948	3.86119	3.02547	3.16053	6.21174	6.42793	4.32483	4.67782	7.14086	6.1091	1.44242	6.86389
297	POL	1043.58_155														0.0623908					0.0348458																											0.0666513
298	POL	1043.81_319																			0.0390349																											0.0601311
299	POL	1045.91_174	0.24338	0.620625	0.490015	0.19527	0.257285	0.365423	0.294484	0.394137	0.307027	0.36364	0.209019	0.445719	0.222951	0.350018	0.338807	0.783094	0.34108	0.254829	0.35855	0.383503	0.513796	0.360769	0.354799	0.225051	0.398767	0.333948	0.399015	0.257031	0.231855	0.215341	0.27756	0.290636	0.205401	0.249595	0.214431	0.301493	22.6828	0.451591	0.153478	0.249716	0.36913	0.328555	0.357789	0.483561	0.555943	0.60276	0.346356
300	POL	1046.82_214																																					0.430326
301	POL	1051.51_172																																					0.190497
302	POL	1049.6_362																	0.055356	0.032717	0.0289429
303	POL	1049.99_178		0.0678301																																			0.0894822
304	POL	1050.06_104																						0.039613															0.0841432
305	POL	1050.07_162																																					0.0465564
306	POL	1050.16_132																																					0.199253	0.0545912			0.0478185
307	POL	1050.96_160																																					0.400214	0.0943206			0.0822186
308	POL	1051.18_216
309	POL	1051.35_215																																					0.0894822
310	POL	1051.44_218																																					0.081794
311	POL	1051.43_283																																					0.0339563
312	POL	1051.61_173																																					0.0461293
313	POL	1051.62_98														0.0477948
314	POL	1051.7_249																																					0.0709024
315	POL	1051.72_144
316	POL	1051.88_143																						0.134729
317	POL	1055.84_99	0.0944609	0.237202	0.175672	0.153021	0.128643	0.154271	0.131101	0.171254	0.132472	0.139705	0.137293	0.167672	0.153397	0.154832	0.106553	0.24782	0.160025	0.108148	0.101491	0.127042	0.148171	0.143905	0.185521	0.156294	0.173581	0.135137	0.195068	0.138058	0.15043	0.1329	0.126048	0.135853	0.144182	0.168436	0.106121	0.159614	0.0884144	0.06445	0.0685753	0.144338	0.144187	0.123151	0.109546	0.166814	0.142318	0.16373	0.170124
318	POL	1051.99_90
319	POL	1052.9_158																0.0862361
320	POL	1051.86_91
321	POL	1051.87_114
322	POL	1051.96_159
323	POL	1044.78_234																																					0.729312	0.117717			0.0910016
324	POL	1052.4_235																																					0.161239	0.0309007
325	POL	1052.75_236																																					0.0790177
326	POL	1052.62_119	2.21865	4.19978	2.29308	2.88004	2.04855	2.7908	2.26265	2.90651	2.08544	2.52182	2.78137	3.25115	2.52525	1.96274	2.08658	4.7578	1.98967	2.05117	1.47971	2.4301	2.74219	2.6026	1.99842	2.89145	3.6671	2.45889	3.70836	2.18364	2.69716	3.1555	2.18006	2.21986	2.07646	3.21124	1.47996	2.87748	10.9519	1.28326	1.27821	2.64187	2.75615	1.83682	1.99276	3.00989	2.54291	2.46718	2.93578
327	POL	1052.66_113
328	POL	1052.8_189										0.0542025		0.0671391	0.0455608					0.044168					0.0384722									0.0462122	0.043491				3.73241	0.0778402
329	POL	1052.84_84	0.0958055	0.096668		0.0668957	0.0647444		0.0543511	0.0637616		0.0483496		0.0604604	0.0568836				0.0396436	0.0399875			0.0692836	0.054384	0.0549297	0.0640606			0.0612731			0.0955888			0.0555456	0.0685983			0.173839	0.0248677		0.0693862	0.0473306	0.0429439	0.0387879
330	POL	1053.47_176	0.138834	0.284724	0.0693349	0.169812	0.110235	0.105166	0.0714799	0.0877428	0.0712163	0.0697253	0.103966	0.112133	0.0781812	0.0635356	0.0707263	0.125434	0.0693763	0.0592541	0.0460802	0.0672574	0.0970656	0.0740786	0.0662577	0.0962586	0.127058	0.088398	0.166059	0.0681614	0.133409	0.141429	0.0929444	0.0751644	0.0640547	0.113364	0.0656421	0.136706	1.32963	0.296058		0.0771783	0.225186	0.058849	0.0634711	0.0976769	0.0987994	0.0858498	0.0858254
331	POL	1053.89_131	3.79457	7.90403	6.21823	5.22789	3.78713	3.09402	2.49455	3.04758	2.33395	2.69537	3.01792	4.00726	2.83825	2.1293	2.25737	5.07269	2.17556	2.13569	1.63832	2.54491	2.92672	2.85214	2.06489	3.09604	4.33288	2.8389	4.76983	2.31575	4.05241	3.9131	3.02324	2.45704	2.22253	3.41059	1.66868	4.09527	2.82414	1.45071	1.45594	2.92721	3.03379	2.1531	2.15614	3.00748	2.61779	2.58708	3.22319
332	POL	1054.02_133	9.81956	18.9859	15.7092	12.8995	8.95526	7.27981	5.39624	6.02152	5.07553	5.42407	7.41963	9.09542	6.30383	3.89886	4.69975	10.2168	3.97161	4.17705	2.94875	4.54599	5.2021	4.9608	3.64011	7.37837	10.5998	6.74839	11.4433	4.45924	9.74896	9.13957	7.39099	5.7395	4.77361	8.06723	3.02802	9.26831	10.9623	3.54872	2.6742	5.96239	6.35547	3.90812	4.52972	5.41363	4.93644	5.13831	7.06945
333	POL	1051.3_130	0.165727	0.541422	0.32512	0.476395	0.182808	0.339642	0.220698	0.295956	0.298311	0.441254	0.441584	0.302302	0.47394	0.271028	0.312555	0.52003	0.307963	0.152679	0.129862	0.491522	0.373171	0.474013	0.229978	0.163338	0.55241	0.429797	0.438088	0.333619	0.202413	0.169857	0.349178	0.376657	0.310346	0.335906	0.245884	0.494359	22.2001	0.476017	0.278033	0.257137	0.25861	0.237214	0.357789	0.18852	0.60103	0.383969	0.407136
334	POL	1060.24_144																																					0.404272
335	POL	1056.09_87	1.1026	2.50362	1.77289	1.95866	1.30081	1.91714	1.55938	1.86545	1.45296	1.66984	1.84821	2.07499	1.8351	1.31307	1.27524	2.9917	1.37858	1.34594	1.00786	1.44943	1.73003	1.76535	1.26616	1.65417	2.11777	1.5346	2.57229	1.41627	1.76744	1.71669	1.3843	1.44984	1.34397	2.07727	0.953178	1.80748	1.13358	0.820045	0.867688	1.71388	1.85077	1.33853	1.2847	1.87234	1.46552	1.54819	2.00086
336	POL	1056.52_127
337	POL	1056.76_221	0.164382	0.359865	0.256863	0.248895	0.248399	0.246752	0.21444	0.282131	0.210163	0.261343	0.211917	0.319877	0.232656	0.346584	0.18253	0.422906	0.18178	0.237017	0.152712	0.196337	0.272675	0.228278	0.25071	0.200902	0.309631	0.238099	0.34455	0.224313	0.281539	0.240927	0.286154	0.222988	0.229746	0.25829	0.150156	0.284497	0.158676	0.17687	0.101697	0.24749	0.234213	0.208357	0.214391	0.25404	0.20348	0.263707	0.295655
338	POL	1057.22_175	0.26523	0.536142	0.295661	0.39027	0.280559	0.360103	0.297449	0.402601	0.306529	0.346591	0.358629	0.417598	0.342649	0.274462	0.267463	0.63806	0.298535	0.28482	0.218214	0.310131	0.371113	0.358979	0.319319	0.337073	0.477739	0.329206	0.523338	0.299415	0.358824	0.351795	0.313847	0.315969	0.303255	0.432846	0.211149	0.392384	3.13017	0.197323	0.162342	0.347302	0.375229	0.26039	0.27128	0.38508	0.335996	0.361149	0.414466
339	POL	1057.49_83
340	POL	1057.69_121		0.106416	0.0804716	0.0547082	0.0393545	0.0875705	0.0639037				0.0887516	0.0826057	0.050683		0.0642405	0.107577		0.0436227		0.0767685	0.0826601	0.0416272	0.045098	0.0908922	0.116112	0.0816242			0.121908	0.116554	0.0531566		0.0472728	0.0702086	0.0648216	0.0823932			0.0545804	0.067531				0.117373	0.0980153	0.0847631	0.0543663
341	POL	1058.13_142	0.0796699	0.136879		0.0920832	0.0746888	0.11867		0.118777	0.125749	0.124691	0.0789708	0.077333	0.107027	0.11133	0.105935	0.0888494	0.0867808	0.069251		0.110397	0.135823	0.109216	0.137859	0.0741225	0.130186	0.1033	0.111298	0.0741101	0.0984465	0.0703591	0.109814	0.079897	0.0657093	0.0518513	0.0801381	0.101975		0.0422309	0.0674091	0.0645626	0.117107	0.139284	0.081337	0.123402	0.138006		0.12492
342	POL	1051.97_191	6.97095	14.6517	8.21816	10.2012	6.73533	10.1713	8.27322	9.95302	7.49265	8.69428	10.1586	11.5251	8.97008	6.79574	7.66779	16.9297	7.00023	6.88748	5.09929	8.84163	9.73365	9.31935	6.6698	9.42663	12.9947	8.82388	13.1669	7.3131	9.76782	10.3424	7.8172	7.92456	6.9198	11.4095	5.4751	10.3823	5.83749	4.32815	4.92413	9.46398	9.76035	6.57109	6.80339	10.1033	9.08876	8.99792	10.4576
343	POL	1048.62_190	5.98902	11.4812	6.40935	7.58061	5.11037	7.53311	6.00365	7.49397	5.51528	6.32388	7.49897	8.60576	6.57746	4.90999	5.78999	12.6789	5.13118	5.16583	3.73212	6.81236	7.46376	6.81746	5.0685	7.36428	10.0466	6.75855	9.69625	5.45068	7.45019	8.24409	6.06017	5.93353	5.19623	8.59057	4.13846	7.89423	4.35089	3.27326	3.59857	7.0978	7.22108	4.80176	5.06711	7.81897	7.14688	6.88646	7.74475
344	POL	1049.79_88	4.81818	8.92879	5.11893	6.19665	4.4644	6.14794	4.93442	6.1025	4.57178	5.64978	6.00287	7.11815	5.53685	4.42231	4.52834	10.2991	4.36007	4.43443	3.40556	5.34221	5.8723	5.66108	4.36018	6.23434	7.81389	5.35638	8.10759	4.82236	5.99097	6.53167	4.83088	4.75652	4.60154	6.86499	3.26515	6.3731	4.37395	2.87509	2.87643	5.87705	6.05343	4.08103	4.52713	6.4925	5.53982	5.46541	6.3804
345	POL	1052.5_219	2.01931	4.42317	2.35308	2.93962	1.88203	2.84727	2.26463	2.87802	2.14172	2.37728	2.92699	3.30774	2.51528	1.8328	2.18263	4.99168	1.93939	1.9832	1.40354	2.51094	2.8173	2.64333	1.85949	2.64627	3.87274	2.51443	3.7865	2.01931	2.71602	3.04285	2.27332	2.27748	1.9363	3.34425	1.49144	3.04005	1.65104	1.22661	1.34375	2.65931	2.83252	1.84477	1.88533	2.83625	2.63896	2.5668	3.00694
346	POL	1055.15_192	1.52785	3.58321	1.94641	2.42991	1.633	2.40328	1.89274	2.36623	1.79609	2.04468	2.37782	2.7752	2.12437	1.57379	1.787	4.07662	1.63844	1.64421	1.22665	2.0629	2.31208	2.23802	1.60963	2.19449	3.20421	2.09683	3.19123	1.71271	2.25185	2.41957	1.87353	1.8766	1.6685	2.70078	1.23708	2.43743	1.37042	1.03885	1.12123	2.2096	2.32871	1.58642	1.58936	2.33621	2.14065	2.14226	2.49291
347	POL	1061.39_193	0.47533	1.11656	0.595634	0.813311	0.524938	0.74353	0.607415	0.812538	0.585667	0.654756	0.759279	0.925887	0.713875	0.51544	0.562413	1.34581	0.530837	0.56146	0.39568	0.62332	0.735023	0.740338	0.533267	0.697623	1.01998	0.648591	1.09226	0.578753	0.705226	0.73806	0.627375	0.61774	0.555456	0.902406	0.392485	0.774053	0.441431	0.342114	0.34311	0.717609	0.772171	0.524869	0.523754	0.752876	0.653958	0.689696	0.834125
348	POL	1061.65_220	0.3449	0.752223	0.379725	0.506187	0.319279	0.471407	0.371893	0.499936	0.369777	0.402065	0.468753	0.574022	0.431075	0.313671	0.359809	0.858006	0.330927	0.339348	0.238018	0.426643	0.471265	0.451185	0.317182	0.441716	0.669695	0.445377	0.647068	0.330893	0.45175	0.495356	0.39756	0.400598	0.353128	0.552651	0.245611	0.517267	0.273999	0.211449	0.208758	0.449712	0.47355	0.308787	0.318296	0.462257	0.442637	0.441565	0.49571
349	POL	1061.52_150	0.310612	0.678707	0.38224	0.497791	0.337475	0.467724	0.364317	0.492883	0.372765	0.424459	0.431441	0.548713	0.424605	0.346584	0.33541	0.795724	0.32996	0.342438	0.0445569	0.390976	0.444169	0.437981	0.336418	0.421592	0.606752	0.402702	0.628124	0.351465	0.45129	0.451648	0.379099	0.389463	0.355019	0.523988	0.249713	0.484383	0.257982	0.207034	0.20456	0.450083	0.486236	0.313786	0.323938	0.449394	0.414017	0.0699114	0.503651
350	POL	1061.58_135	0.219176	0.490651	0.293865	0.366978	0.270615	0.374016	0.299425	0.364796	0.285363	0.324706	0.357904	0.426386	0.350737	0.266735	0.252638	0.616719	0.263243	0.264644		0.284315	0.350534	0.349579	0.250069	0.326675	0.420661	0.302111	0.517417	0.267936	0.346403	0.328698	0.291884	0.299544	0.277255	0.420286	0.203217	0.376127	0.211639	0.156122	0.158376	0.366968	0.36547	0.262889	0.263052	0.363776	0.321882		0.393697
351	POL	1061.75_203	0.213125	0.476435	0.281651	0.348291	0.236338	0.3511	0.252321	0.354921	0.264944	0.302567	0.327838	0.394047	0.307333	0.233536	0.250785	0.591893	0.224566	0.25392	0.167184	0.274464	0.314177	0.328318	0.235108	0.31393	0.448027	0.299402	0.466801	0.252073	0.316041	0.318748	0.26069	0.289244	0.256928	0.372621	0.165746	0.349894	0.197544	0.144645	0.143915	0.312795	0.339609	0.24244	0.232962	0.343678	0.307376	0.314782	0.35613
352	POL	1059.36_106	0.167408	0.196991	0.146573	0.0633749	0.0499336	0.220563	0.129454	0.0660187	0.0557778	0.0598009	0.164824	0.155369	0.061197	0.050943	0.133423	0.186409	0.0505214	0.0454403	0.0310375	0.176975	0.157774	0.0635598	0.0527924	0.192517	0.187264	0.153426	0.0816975	0.0607256	0.217134	0.189401	0.148966	0.055399	0.0517638	0.161673	0.139763	0.160722	0.0457021	0.0257506	0.108228	0.141741	0.0712398	0.0533958	0.0472507	0.21103	0.216026	0.167715	0.0742191
353	POL	1060.27_243																																	0.0411274
354	POL	1060.43_128																																					0.214416
355	POL	1060.27_114																																					0.123866
356	POL	1059.16_195
357	POL	1060.78_159		0.0645807								0.0511488						0.0705568						0.0389416											0.035691
358	POL	1059.42_97
359	POL	1062.34_143					0.038085			0.047398						0.0449329				0.0499843	0.0445569		0.0552211			0.0600358			0.0713373	0.0391618					0.0522365			0.0694615					0.0446469			0.0663238			0.0580314
360	POL	1061.27_136				0.0487499						0.0470773						0.084494								0.0570173			0.0574251						0.0373456	0.0621572							0.0502582			0.0619022			0.0565043
361	POL	1061.24_146		0.0824521		0.0549791	0.0463367		0.0500689	0.0527585	0.0468135	0.0396976		0.0703027	0.0487959			0.0971245		0.0407145				0.054384		0.0570173	0.0863996		0.0657132						0.0498729	0.0640895		0.0653973	0.213561				0.0461107		0.039258	0.0631081			0.0531445
362	POL	1061.56_145		0.0808274		0.0652707	0.040624			0.0589654	0.0493036	0.0514033		0.0688967	0.0587707			0.0958179		0.048712				0.0456557	0.0463804	0.0526571	0.0820992		0.0760734	0.0532898	0.0846456				0.0484547	0.0595807		0.0779595	0.0687668				0.0507462	0.0413533		0.0783827			0.066278
363	POL	1061.57_83		0.0946371		0.0598541	0.0376618		0.0701623		0.0507976	0.0493675		0.0769815	0.0628145			0.0918981	0.0543891	0.0492573			0.0644817	0.0595314	0.0425331	0.0603712	0.0723255		0.0775534	0.0453583			0.0579311	0.0492744	0.0586183	0.066988		0.0738952				0.0667889	0.0556256	0.0399901	0.0383177		0.063906		0.0659725
364	POL	1061.72_163		0.0816398		0.0514582	0.0414703					0.0435147		0.0724118	0.043404			0.0827518		0.0541648			0.05625	0.0420748	0.0329151		0.0734983	0.0568999	0.0574251						0.0503456	0.0534616		0.0676142					0.0580653	0.0359002					0.05345
365	POL	1061.75_94	0.251111	0.461001	0.233871	0.311458	0.242686	0.262302	0.219381	0.305266	0.234565	0.285008	0.268066	0.353974	0.279026	0.208637	0.204767	0.506528	0.198218	0.23011	0.177656	0.240496	0.26856	0.274829	0.230619	0.301521	0.390167	0.255372	0.359943	0.22704	0.257157	0.287122	0.234589	0.235237	0.253146	0.314973	0.160276	0.312577	0.161452	0.133461	0.120357	0.266413	0.287399	0.189726	0.217447	0.294638	0.251703	0.273488	0.329557
366	POL	1061.94_271										0.0524212			0.0412473					0.0385334			0.0524772
367	POL	1062.03_80	0.106227	0.171403	0.0987933	0.134062	0.103253	0.115806	0.0991496	0.131191	0.103836	0.135379	0.0934609	0.150096	0.119698	0.119344	0.0966696	0.197298	0.0841217	0.105603		0.111077	0.12279	0.125777	0.105157	0.137848	0.193129	0.118541	0.173163	0.101622	0.134789	0.12757	0.111724	0.111355	0.115109	0.135908	0.0672832	0.13412	0.0811533	0.0645971	0.0534141	0.122817	0.12345	0.0870238	0.111897	0.131844	0.132909		0.137748
368	POL	1062.03_223					0.0319491					0.0430057								0.0418051																				0.0283992
369	POL	1062.05_90	0.0571472	0.0751411		0.0571457	0.0501452			0.0637616	0.0542837			0.0829572	0.0541877	0.0663976		0.096689	0.0510048	0.0478032			0.0689406	0.0525935	0.071601	0.0741225	0.0774078		0.0722253	0.0575035	0.0837255	0.0657395	0.0601592	0.0509448	0.0631093	0.0676322		0.0768511					0.0600171	0.0474882	0.0401983				0.0656671
370	POL	1062.08_194	0.0615172	0.14622	0.0887343	0.11375	0.0875954	0.116624	0.0899264	0.103824	0.100599	0.0908464	0.104691	0.131115	0.100288	0.0726939	0.0849334	0.185538	0.0788037	0.0816108		0.0856003	0.112157	0.0978016	0.068395	0.10129	0.146997	0.0863658	0.132906	0.0865031	0.106267	0.105894	0.0961274	0.087135	0.086982	0.111754	0.0538812	0.10567	0.0589429	0.0442909	0.0496821	0.0897939	0.109787	0.0777079	0.0768705	0.112148	0.0972312		0.109649
371	POL	1062.17_204	0.058828	0.136879		0.0817915	0.0653792	0.0990283	0.0816913	0.0857679	0.0771924	0.0872838	0.0699145	0.116351	0.0854601	0.0784178	0.0756679	0.155922	0.0843635	0.0832466		0.0648796	0.0946647	0.0832544	0.071601	0.0808304	0.120412	0.0755278	0.129946	0.0773322	0.115468	0.06112	0.0763927	0.088527	0.0850911	0.100482	0.0484111	0.0820237		0.034285		0.0875676	0.0927094	0.0752086	0.0608852	0.109334			0.0992642
372	POL	1062.18_78	0.0847123				0.0548			0.0569905		0.0536935				0.0483672			0.0386767	0.0605265					0.0470216	0.0888799				0.0629564	0.0979864	0.0767554			0.0590911				0.0343834					0.0461249					0.0516174
373	POL	1062.38_127												0.0703027												0.0546695	0.0731074																				0.0595933
374	POL	1062.58_218		0.0694547		0.0563332	0.040624	0.0667009	0.0589627	0.0648902	0.062003	0.0704887		0.0703027	0.0633537	0.062677		0.0879783	0.0408522	0.0508931				0.0642313	0.0487314		0.0883544	0.0555451	0.0668972	0.0508112	0.0749849		0.0700266		0.060982	0.0631233		0.0594857		0.0245734		0.0723546	0.0458667	0.0549863					0.0519228
375	POL	1062.6_362				0.0411666					0.0662361	0.0626001		0.0703027	0.0523005	0.0578117		0.0927692	0.0628496	0.0596177	0.0660737		0.0685976							0.0433755			0.0611141		0.060982				0.0348105	0.0294292				0.0449888	0.0430193				0.0616965
376	POL	1062.64_222		0.0698609		0.0571457	0.0567043			0.0615046	0.0475605	0.0671806		0.0706543						0.0612535			0.05625		0.0572808			0.0521582	0.055649						0.0548365	0.0518513		0.0653973	0.0427123	0.0381108			0.0412313	0.0440799	0.0585344				0.0626128
377	POL	1062.72_173	0.0615172	0.0751411			0.0385081							0.0558907						0.040351					0.0329151				0.055945		0.076365		0.0744828		0.0439637			0.0657668	0.0781635			0.0575126		0.0408989
378	POL	1062.96_210											0.0626695					0.0871072		0.0423504			0.0583079		0.0448842	0.0654022					0.0864857	0.0660949					0.0505991	0.0635499					0.0483065			0.0647159
379	POL	1063.06_157	0.0719382	0.106416	0.0725682			0.101484	0.0803737			0.0384252	0.0742615	0.0973693			0.0716529	0.111062		0.0341711	0.0439856	0.0703145	0.085061			0.0828427	0.0907001	0.0697701			0.100747	0.0653842	0.0993105		0.0401819	0.083413	0.0724798	0.0809153			0.0373199	0.0756941		0.0361274		0.0868239	0.107033	0.0956301
380	POL	1063.04_177	15.9891	32.1969	25.9392	21.3657	14.3551	11.263	8.23798	9.42233	7.88508	8.22504	11.7826	14.3207	9.6543	4.80409	7.27184	15.9933	4.1181	6.48633	4.32659	6.80726	7.95561	7.50633	3.41847	11.5655	17.2307	10.4645	18.4124	6.80499	15.3066	14.995	11.6954	8.96517	7.35495	12.9541	3.7509	14.5164	7.58506	5.53578	3.9909	9.21353	10.1058	5.85741	6.91882	8.26837	7.65225	7.86159	10.9142
381	POL	1064.74_205	9.62526	20.4363	16.5603	13.1037	8.46375	7.09116	5.05795	5.75265	4.84669	4.97314	7.39971	8.83881	5.89351	2.83249	4.5444	10.07	2.49658	3.90986	2.56393	4.21819	4.98293	4.53737	2.00675	6.89238	10.884	6.69183	11.1499	4.03516	9.52355	9.05855	7.51004	5.56579	4.37416	8.08623	2.26246	9.23912	4.61463	3.31726	2.4181	5.69153	6.22495	3.5573	4.18462	4.9365	4.8494	5.0358	6.67147
382	POL	1064.04_100	0.117656	0.182369	0.106337	0.125666	0.0765931	0.092481		0.129216	0.106077	0.139705	0.0550622	0.075927	0.117272	0.100455	0.120142	0.123257	0.0920988	0.0727045	0.0814972	0.0825431	0.085061	0.0993682	0.0882723	0.0895507	0.109075	0.093817	0.121066	0.122443	0.0828054	0.173766	0.129231	0.102725	0.0832002	0.0718189	0.0650951	0.142618	5.12569	0.0950563		0.0671599	0.120034	0.102702	0.109076	0.0864219	0.135653	0.124247	0.132556
383	POL	1064.09_159																		0.0354434					0.0376173																			0.038854
384	POL	1064.25_158			0.0585575
385	POL	1064.3_107	0.0742913	0.126318	0.0822679	0.0950623	0.0611475	0.0994375	0.0813619	0.0671472	0.0550307	0.0437691	0.0753483	0.0956117	0.0614666		0.0697998	0.123257	0.0500379	0.0459856	0.0415103	0.0747304	0.0929497	0.0516983	0.037831	0.0969294	0.107902	0.0812855	0.0985698	0.0518027	0.128348	0.0874158	0.0802123	0.054007	0.0560183	0.0789042	0.063454	0.0842406	0.0410038	0.0366394	0.0545804	0.0931334	0.0605051		0.0448999	0.0880298	0.0909582	0.0789673	0.0632237
386	POL	1065.2_136																													0.0823454		0.0566579
387	POL	1065.24_166				0.0649999						0.0592919			0.0757549									0.0608742						0.0426319					0.0453819					0.0419366			0.0670923	0.0345369	0.0427842				0.0668888
388	POL	1065.86_120	0.153625	0.224611	0.164176	0.167375	0.128854	0.175141	0.134066	0.160815	0.122761	0.135633	0.144901	0.187708	0.146657	0.106179	0.10717	0.277436	0.105152	0.11451	0.0961591	0.133156	0.160518	0.50445	0.112852	0.163673	0.203684	0.145637	0.209276	0.121699	0.190453	0.151023	0.131777	0.131677	0.130709	0.197099	0.0858818	0.158505	0.152696	0.087699	0.0793048	0.149162	0.158094	0.112699	0.118714	0.171236	0.138398	0.146343	0.168902
389	POL	1065.28_81	6.82203	11.8638	9.64187	7.80432	5.77855	4.22671	3.1046	3.66319	3.02171	3.36412	4.38542	5.51033	3.67263	1.87516	2.77284	6.12886	1.63167	2.67316	1.68631	2.52147	3.08175	2.87295	1.41685	4.87296	6.4616	4.01212	6.8247	2.77727	5.703	5.93397	4.40245	3.43418	3.05997	4.82829	1.41787	5.60348	2.78975	2.26266	1.41886	3.53981	3.79962	2.32351	2.78403	3.31941	2.99143	2.93048	4.16513
390	POL	1066.97_161	6.14668	11.3333	9.15868	7.41567	4.97093	4.03602	2.86348	3.34071	2.74606	2.89411	4.23291	5.07551	3.3316	1.55433	2.5758	5.67678	1.37326	2.31873	1.4599	2.37541	2.71989	2.63281	1.10928	4.29105	6.26925	3.71339	6.41799	2.36557	5.54935	5.57542	4.12425	3.16219	2.58015	4.69947	1.23626	5.1686	2.64966	1.94586	1.36731	3.22405	3.50246	2.02904	2.37923	2.9287	2.68562	2.70843	3.82488
391	POL	1066.99_178	2.97367	6.33988	5.00577	4.03595	2.72371	2.10128	1.47637	1.79097	1.46641	1.55253	2.20865	2.66518	1.81273	0.816232	1.31631	3.01652	0.690378	1.23398	0.789457	1.18414	1.36166	1.39563	0.579434	2.0932	3.26872	1.95932	3.56923	1.1989	2.84943	2.84457	2.17846	1.69899	1.36595	2.4441	0.609651	2.79361	1.42211	1.06342	0.670126	1.61184	1.84662	1.08109	1.27741	1.40405	1.37535	1.37794	2.04973
392	POL	1067.41_259				0.0533541					0.0420823	0.0422423			0.0417865							0.05367		0.0503555						0.0448626				0.0570693	0.0418365										0.0427842		0.064298		0.0586423
393	POL	1067.43_158																			0.0373212												0.0506101															0.0673758
394	POL	1067.8_222			0.0632277											0.0681148					0.0437952												0.0735279
395	POL	1069.14_105	0.903934	1.88706	1.51711	1.28808	0.91954	0.696881	0.523747	0.617021	0.488055	0.510216	0.6919	0.873863	0.636503	0.372342	0.420343	0.957744	0.379756	0.451495	0.296475	0.39743	0.50625	0.507807	0.348601	0.762019	0.958997	0.61777	1.20385	0.422849	0.90672	0.94736	0.684669	0.535059	0.467528	0.763921	0.269953	0.888221	0.454672	0.339319	0.232783	0.575869	0.624568	0.391266	0.422905	0.55712	0.471258	0.43758	0.657587
396	POL	1069.44_215																																					0.180673	0.0966749			0.0836824
397	POL	1069.71_197																																					0.0835025	0.0481167
398	POL	1069.85_166																			0.035417
399	POL	1069.89_123																																					0.0967433	0.0620956
400	POL	1069.89_212																																					0.0875602	0.0578284
401	POL	1069.95_183
402	POL	1070_153
403	POL	1070.26_91	0.10589	0.182369		0.149229	0.0996556	0.0810231	0.0635743	0.0868964	0.0545327	0.0648903	0.0854913	0.121975	0.0757549	0.052374		0.132838		0.0663428	0.0508405		0.0665397	0.0845973	0.0517237	0.0774764	0.0957824	0.0836563	0.146819	0.0604778	0.126048	0.099853	0.0837136	0.0645857	0.0676002	0.110788	0.0454025	0.111212	0.249226	0.0637142		0.0745809	0.0734356	0.0463521	0.057124	0.064314			0.101402
404	POL	1070.88_103	5.57252	10.3037	8.31732	6.90922	4.81605	3.88215	2.90301	3.2699	2.63923	2.84499	4.03874	4.89623	3.35613	2.13359	2.48469	5.3645	1.4656	2.30164	2.00239	2.32955	2.70892	2.62229	1.77335	4.15589	5.61519	3.58672	6.16786	2.41044	5.46608	5.23287	3.86674	2.96092	2.55462	4.47306	2.8103	4.95283	5.32537	1.87905	1.39623	3.19956	3.43805	2.08175	2.43235	2.93995	2.61152	2.93519	3.77143
405	POL	1070.91_80																			0.081878																											0.133665
406	POL	1071.56_208
407	POL	1071.93_101	1.97561	3.30458	1.93096	2.40527	1.67489	2.26865	1.88384	2.37329	1.72114	2.07954	2.19887	2.6947	2.14486	1.62331	1.68848	3.83359	1.63989	1.70619	1.26054	1.93348	2.18963	2.18453	1.61369	2.30517	2.83633	2.03214	3.13085	1.75658	2.25323	2.7074	1.78281	1.78223	1.69757	2.58645	1.25185	2.4027	1.33946	1.04459	1.08461	2.19401	2.31505	1.56075	1.57267	2.45197	1.97912	1.99302	2.42785
408	POL	1071.64_76	0.895194	1.61736	1.12085	1.00316	0.868126	0.899029	0.752351	0.93865	0.697969	0.856552	0.850929	1.09356	0.852984	0.673707	0.676379	1.50129	0.6766	0.70796	0.531446	0.747644	0.877706	0.874619	0.698484	0.98707	1.08293	0.762052	1.2077	0.72499	0.888318	0.95269	0.659205	0.714897	0.716656	1.00289	0.518573	0.962855	0.535398	0.433198	0.418683	0.858237	0.904404	0.668016	0.634006	0.990435	0.773537	0.765041	0.970041
409	POL	1072.06_151	0.224891	0.473186	0.390144	0.312541	0.227663	0.163274	0.13209	0.157147	0.121516	0.135125	0.176779	0.231648	0.163372	0.0884347	0.118289	0.261322	0.0819462	0.115418	0.065312	0.11855	0.127592	0.125329	0.0835702	0.18648	0.246689	0.18086	0.317022	0.108563	0.215754	0.214631	0.189708	0.148937	0.127873	0.205795	0.0683772	0.242746	0.123225	0.0874047	0.0583124	0.145822	0.163217	0.102702	0.12083	0.132648	0.159961	0.105773	0.177148
410	POL	1072.15_97				0.064729	0.0404124	0.0769311		0.0485266		0.054457			0.0517613			0.0792676	0.0623661	0.0421686				0.0552792	0.0495864		0.0621608		0.056537	0.0634521				0.0487177		0.0750395	0.0547018					0.0708704		0.0488515			0.0752758		0.0678051
411	POL	1072.54_144				0.0517291					0.0376002								0.0471372					0.0447605																							0.0619457
412	POL	1072.25_200	0.120345	0.183994	0.128611	0.169271	0.114466	0.172686	0.130772	0.16279	0.134464	0.140214	0.126426	0.131466	0.132369	0.13394	0.119833	0.187281	0.133676	0.103059		0.130778	0.160175	0.136296	0.119691	0.104979	0.16068	0.172732	0.168131	0.140289	0.14813	0.140718	0.144828	0.133626	0.132364	0.125925	0.151797	0.175132	0.0713295	0.0572398	0.0853693	0.156212	0.120278	0.102929	0.114953	0.151138	0.161921		0.155768
413	POL	1072.57_210	0.0692489	0.107635		0.106708	0.0696108	0.105985	0.0830089	0.106928	0.0834176	0.0956814	0.0891139	0.0868239	0.0868081	0.0944448	0.0790653	0.123692	0.0904067	0.069978		0.0879781	0.110099	0.0899685	0.0780131	0.0700977	0.105165	0.124976	0.114554	0.0887338	0.0864857	0.0923907	0.106631	0.0843512	0.0813093	0.0814806	0.100104	0.140031	0.0491191	0.0344322	0.0475829	0.0957307	0.0863661	0.0770263	0.0794564	0.100491	0.124283		0.113925
414	POL	1073.67_98	0.0823592	0.094231	0.0761606	0.0974998	0.0740541	0.117852	0.0830089	0.0849215	0.0811766	0.0946635	0.0887516	0.0819027	0.0808771	0.085859	0.0685644	0.110191	0.0889563	0.0657975	0.0561721	0.0808447	0.104954	0.0953398	0.0814328	0.0680853	0.0809263	0.107026	0.108634	0.0993918	0.0786652	0.0842177	0.0783025	0.0776699	0.0732729	0.0895321	0.094087	0.117493	0.0504005	0.035315	0.0445506	0.0931334	0.0780711	0.0658927	0.072404	0.0992847	0.103112	0.0999769	0.0946828
415	POL	1075.24_114		0.0844829		0.0677082																		0.0389416					0.0740014
416	POL	1075.44_164		0.134848		0.0844998				0.0428839				0.0594058	0.0452912					0.0378063				0.0465509					0.0979778							0.0634454			0.0343834	0.0264863			0.0468426		0.0432544		0.0674345		0.0678051
417	POL	1075.35_136		0.11982		0.0893748									0.0512222					0.0338076									0.0825855							0.0644116													0.0601694
418	POL	1075.4_189		0.0852953		0.0582291																		0.0443128					0.0654172																				0.05345
419	POL	1075.52_192		0.120226		0.0655415	0.0548			0.0490908			0.0550622					0.0696858		0.0305359				0.0436414					0.0843615			0.0543684															0.0682186
420	POL	1075.85_204		0.120226		0.0796248	0.0556464					0.0432602	0.0601337	0.0840118	0.0595795			0.0892849		0.0430774	0.0613133			0.0461033		0.0546695		0.0511421	0.10449	0.0473412	0.0989065		0.0547481	0.0587396		0.0766498		0.0687226		0.0354622			0.0402554			0.0695395		0.0927322	0.0674997
421	POL	1075.87_86	0.158667	0.322904	0.183576	0.230208	0.167151	0.227929	0.186111	0.231348	0.16808	0.19289	0.224234	0.27172	0.227534	0.165422	0.14485	0.378481	0.170419	0.160132	0.125483	0.185128	0.216425	0.23365	0.153675	0.232765	0.268582	0.19136	0.305478	0.167305	0.249336	0.216052	0.169655	0.178724	0.178928	0.265054	0.126088	0.227228	5.08212	0.259271	0.0986645	0.224485	0.227626	0.16405	0.16573	0.239168	0.187405	0.198143	0.242816
422	POL	1076.03_271													0.0407081														0.053577	0.0475891																			0.0546717
423	POL	1076.2_83	0.0558025	0.154344		0.111854	0.0757468		0.0546805	0.058119		0.0437691		0.0808482	0.0585011			0.0727345	0.0418191	0.0514384			0.0514482	0.0579648			0.0664612		0.113074	0.0542813	0.0814254	0.0671609	0.0636606	0.0434283	0.0562547	0.0798704		0.0838711	0.0444208	0.0329607			0.0483065						0.0778842
424	POL	1075.94_121		0.129974		0.0945207	0.0683413							0.0794421				0.0862361		0.0396239						0.0526571		0.0596094	0.0929457			0.0756893			0.0446728	0.0647336		0.0764816	0.0358783										0.0629183
425	POL	1076.1_90	0.197998	0.400075	0.313983	0.25675	0.196138	0.16	0.117267	0.139373	0.103587	0.107133	0.15287	0.198254	0.143422	0.0741249	0.0975962	0.225172	0.0674424	0.103786	0.0624558	0.0849209	0.0960366	0.114587	0.0645478	0.155959	0.205248	0.138524	0.275877	0.106084	0.199653	0.189401	0.158833	0.126109	0.114164	0.178742	0.0588044	0.220577	0.114682	0.0771045	0.0447839	0.128012	0.133697	0.0942947	0.0867438	0.137069	0.112522	0.107222	0.16035
426	POL	1076.12_180	0.110597	0.32006		0.19202	0.129489	0.105576	0.0830089	0.0962067	0.0744534	0.0771049	0.120267	0.129357	0.0911215		0.0710352	0.148082	0.0403688	0.065434		0.0709939	0.0624238	0.0785546		0.0992771	0.148951	0.101607	0.19122	0.07064	0.15135	0.136099	0.109496	0.0779483	0.0780002	0.114975		0.138554	0.0753872	0.0516482		0.0842282	0.0844143	0.0549863	0.0688779	0.0719513	0.0952709		0.112703
427	POL	1076.29_208	0.0796699	0.198616	0.137592	0.130271	0.0793437	0.0691561	0.0533629	0.0609403	0.0458174	0.0478407	0.0746238	0.089636	0.071711		0.0487981	0.110626		0.0463491		0.0546891	0.056936	0.054384		0.0590296	0.0867906	0.0718022	0.11781	0.0473412	0.100747	0.0792428	0.0732096	0.0542854	0.0536547	0.0743954		0.103084	0.0516819	0.0388465			0.0575774	0.0406717	0.0441947		0.0674345		0.0687214
428	POL	1075.96_106	0.071602	0.177495		0.122687	0.0869607	0.0802047	0.0589627	0.0643259	0.0445724	0.0501309	0.0789708	0.0991269	0.062545			0.0953824		0.0485302	0.0411294			0.059979		0.0741225	0.075844	0.0555451	0.126394	0.0458541	0.0924661	0.0870605	0.0770293	0.0487177	0.0498729	0.0962953		0.0949554	0.0478377	0.0328136			0.0561136	0.0499876	0.0500716		0.0756678	0.0575954	0.0788005
429	POL	1076.54_96	0.107235	0.21202	0.148729	0.128375	0.0808248	0.0842968	0.0523747	0.0547334	0.0547817	0.049622	0.0615827	0.0899875	0.0541877			0.091027	0.0522135	0.0507114				0.0472223		0.0677499	0.0860087	0.0704474	0.113666	0.0518027	0.101207	0.083507	0.0697083	0.0526151	0.0555456	0.0808365		0.0883048	0.0980247	0.0562098			0.0548937	0.0483971	0.0467805		0.0839011		0.0656671
430	POL	1076.6_82	0.485079	0.897225	0.718137	0.61452	0.444748	0.309361	0.227286	0.28326	0.217384	0.251927	0.311536	0.401077	0.280644	0.164563	0.214032	0.428132	0.1286	0.201391	0.129291	0.184448	0.227058	0.222236	0.105157	0.336737	0.42848	0.295337	0.536362	0.221091	0.420468	0.418601	0.327534	0.248599	0.234473	0.357484	0.110224	0.42342	0.216765	0.177311	0.0965653	0.261219	0.273737	0.173366	0.210395	0.242785	0.223083	0.195969	0.309704
431	POL	1076.8_206	1.6576	3.82042	3.01948	2.39362	1.54033	1.13678	0.798138	0.986895	0.792592	0.836958	1.22731	1.54209	1.00773	0.437022	0.724559	1.73169	0.415532	0.678333	0.411294	0.669177	0.80808	0.774132	0.309487	1.11117	1.8832	1.12242	2.07677	0.66129	1.57192	1.56531	1.30472	0.908097	0.747856	1.40868	0.351459	1.58173	0.794235	0.562686	0.353373	0.900908	1.05762	0.585309	0.695831	0.788248	0.776281	0.829519	1.13467
432	POL	1077.14_179	1.26262	2.78428	2.20974	1.81864	1.21279	0.876932	0.615979	0.751315	0.592639	0.640251	0.894037	1.15226	0.754583	0.345725	0.536161	1.26088	0.30337	0.513657	0.322371	0.522094	0.584794	0.597104	0.251138	0.906239	1.35464	0.841982	1.54396	0.5153	1.16296	1.16661	0.94154	0.711556	0.599892	1.00418	0.258192	1.17235	0.589216	0.442762	0.2792	0.66826	0.806572	0.452387	0.515056	0.620228	0.579466	0.564363	0.842372
433	POL	1076.78_150	0.883428	1.97926	1.6141	1.31056	0.906422	0.653096	0.500689	0.54141	0.46191	0.511488	0.656037	0.858045	0.569105	0.276752	0.419108	0.971245	0.233994	0.396966	0.256678	0.36482	0.428392	0.463942	0.193216	0.632556	0.952742	0.601174	1.15057	0.394345	0.857956	0.824054	0.716181	0.532832	0.449801	0.757158	0.21361	0.856815	0.428618	0.327253	0.205026	0.540619	0.599439	0.341733	0.423846	0.450198	0.452439	0.457141	0.645981
434	POL	1076.68_162	0.91738	1.92158	1.49591	1.25694	0.80592	0.628134	0.425915	0.513479	0.402148	0.427258	0.61148	0.801451	0.538372	0.23926	0.389149	0.880218	0.215622	0.365885	0.227926	0.35395	0.397523	0.414258	0.167995	0.637587	0.921466	0.572047	1.07154	0.36138	0.816094	0.841111	0.659523	0.488847	0.390946	0.716579	0.195012	0.815434	0.409824	0.305622	0.187066	0.478654	0.545034	0.324692	0.356613	0.433315	0.429307	0.40027	0.608413
435	POL	1076.51_207	0.709297	1.70509	1.35185	1.08658	0.691242	0.522558	0.384081	0.445767	0.359318	0.36135	0.547	0.699512	0.468548	0.210927	0.342822	0.762624	0.192658	0.321354	0.191176	0.306395	0.354307	0.354727	0.154103	0.490013	0.816691	0.510067	0.926201	0.311312	0.695106	0.67694	0.584722	0.425375	0.340837	0.609978	0.165199	0.736366	0.349814	0.257653	0.170272	0.408896	0.462083	0.266525	0.3009	0.359354	0.373634	0.365495	0.52381
436	POL	1076.65_135	0.647444	1.38909	1.1187	0.944936	0.631999	0.484093	0.358388	0.416708	0.337406	0.361859	0.496647	0.642216	0.440241	0.209782	0.304834	0.717328	0.191208	0.290818	0.199554	0.297903	0.324467	0.34667	0.154103	0.477268	0.676732	0.446054	0.854864	0.300654	0.639442	0.601961	0.52329	0.407837	0.337528	0.554906	0.158635	0.64917	0.337641	0.244851	0.147647	0.39257	0.448421	0.257663	0.309598	0.357345	0.337173	0.340501	0.486547
437	POL	1077.42_163	0.4202	0.911847	0.681494	0.573624	0.389948	0.293811	0.228604	0.261818	0.203439	0.213502	0.314796	0.373659	0.256111	0.141953	0.17975	0.421163	0.114096	0.194484	0.116533	0.181391	0.194474	0.198736	0.092547	0.30957	0.42848	0.293983	0.511201	0.18416	0.386425	0.38662	0.305571	0.249713	0.205873	0.355874	0.100651	0.393123	0.197117	0.145233	0.0930665	0.249716	0.253731	0.154507	0.171372	0.215854	0.223867	0.188362	0.291684
438	POL	1076.84_145	0.103873	0.262791	0.113522	0.128375	0.119968	0.130946	0.111667	0.099028	0.0786865	0.0659082	0.102879	0.160642	0.0830338		0.0809183	0.151131	0.0780785	0.0910623	0.0394157	0.102245	0.123133	0.0738547	0.0673263	0.10565	0.140741	0.115154	0.131722	0.095426	0.129729	0.137165	0.103448	0.0832376	0.0879275	0.101126	0.0820526	0.179935	0.0544582	0.0381108	0.0426846	0.13432	0.087342	0.0899776	0.0493664	0.116569	0.120755	0.0749827	0.1069
439	POL	1076.88_173	0.778882	1.29689	0.929016	0.850415	0.637923	0.70752	0.59885	0.639309	0.483075	0.531337	0.634665	0.827463	0.576923	0.406113	0.491996	1.16637	0.576041	0.497662	0.287525	0.582558	0.796418	0.630675	0.498215	0.660394	0.78307	0.628947	0.822303	0.519018	0.75629	1.00564	0.63756	0.602986	0.546238	0.84347	0.528692	1.02751	0.520876	0.391556	0.408653	0.925397	0.978816	0.627571	0.519287	0.655199	0.593581	0.659268	0.592226
440	POL	1077.13_159		0.0986988		0.0598541	0.0391429		0.0500689	0.0437303				0.0639755						0.037261				0.0445367														0.0609636
441	POL	1077.27_144					0.0334301																																0.0356648
442	POL	1077.35_129	0.711314	1.61005	0.888062	1.17352	0.828983	1.13351	0.969096	1.17536	0.899914	1.08685	1.04328	1.3695	1.05814	0.85859	0.844392	1.92855	0.84291	0.898082	0.664545	0.984064	1.15896	1.11386	0.860708	1.08433	1.46645	0.994393	1.5706	0.979046	1.10269	1.0234	0.898887	0.902808	0.899366	1.25184	0.630164	1.13983	0.674854	0.543263	0.503819	1.08755	1.15008	0.808435	0.848632	1.14961	1.01309	1.04722	1.22538
443	POL	1077.36_362										0.0394431	0.0713635	0.0664361	0.0706327	0.0592427			0.0546308	0.0572548	0.0603613			0.041851					0.0808095	0.0644435					0.053182				0.0446343	0.031195				0.0606667			0.0956629		0.0729974
444	POL	1077.5_174	0.0974863	0.164904	0.103464	0.105625	0.0729962	0.0761126	0.0767503	0.0801252	0.0659871	0.0643814	0.0833178	0.105806	0.0868081	0.0606737	0.0667113	0.155486	0.0771116	0.0665246	0.03218	0.0760892	0.085061	0.0935493	0.0703186	0.0838489	0.0871815	0.0958492	0.116034	0.0741101	0.116848	0.120819	0.0779842	0.0718238	0.0806002	0.106601	0.0754884	0.127469	0.0687668	0.0491468	0.0543471	0.112799	0.120522	0.0779352	0.0707585	0.1025	0.0972312	0.0836764	0.0754408
445	POL	1078.43_97														0.0569531																	0.0509284											0.0386268
446	POL	1078.7_217		0.152313	0.108493	0.109146	0.0799784	0.172276	0.160089	0.134294	0.129733	0.215029	0.18511	0.224969	0.167955	0.140236	0.123848	0.212542	0.133676	0.162131	0.169849	0.140289	0.155031	0.158452	0.119264	0.10632	0.1771	0.19136	0.194772	0.133844	0.160091		0.148329	0.106622	0.146309	0.12206	0.0894374	0.216883	0.320342	0.0741616	0.0702081	0.134691	0.0914895	0.127696	0.0876841	0.135863	0.202304	0.138736	0.170429
447	POL	1079_271																		0.0358069																		0.0598552
448	POL	1079.73_143		0.0710794		0.0557916	0.0469715			0.0485266	0.063248				0.0531093	0.0520878			0.0589819	0.0512566				0.0501317					0.0603851	0.054777					0.0598002			0.0661362	0.0337427					0.0465793					0.0626128
449	POL	1080.44_77	23.9074	36.887	29.8456	5.22436	26.1701	22.2548	25.1863	7.95017	9.80742	3.59263	22.5675	27.314	3.32755	25.3553	16.2173	37.8089	1.80523	7.2161	21.1935	24.6121	23.8353	18.4888	17.3941	24.4651	26.7776	30.4499	3.6533	2.11895	18.5213	44.0071	23.9306	2.03	1.69331	20.5322	26.0974	39.4948	66.049	7.58861	14.7341	31.144	23.3062	7.99756	3.49843	26.5388	29.8758	27.7038	2.25406
450	POL	1080.49_136					0.0520494																	0.0456557														0.07057
451	POL	1080.6_210			0.0801124																0.0573146																											0.11012
452	POL	1081.78_200																			0.0750231																											0.155761
453	POL	1083.3_201																																					0.0437801
454	POL	1083.46_180			0.237822											0.0532326
455	POL	1083.8_126									0.0435764													0.0476699						0.0483326
456	POL	1083.87_140								0.0544513														0.0434176					0.055649	0.0443669													0.0395235			0.0703434
457	POL	1084.2_218						0.0834784	0.0589627	0.0544513	0.062252		0.0724503		0.0479871	0.0606737	0.0744325		0.046412	0.057073	0.0415103	0.0642002		0.0572934	0.0425331		0.0707617	0.0758665	0.0737053	0.0575035			0.0811672		0.0468001			0.093108		0.0263391				0.0508964			0.0858614		0.055588
458	POL	1085.36_113	0.186569	0.378549	0.306798	0.247	0.191271	0.135448	0.121219	0.153761	0.104832	0.130544	0.148885	0.182084	0.133178	0.103889	0.0926546	0.227785	0.0872642	0.10015	0.0685491	0.109038	0.139939	0.127567	0.0955393	0.139525	0.173581	0.155797	0.246869	0.112528	0.200113	0.166303	0.158833	0.11219	0.111091	0.16586	0.0691977	0.18363	0.469621	0.0663628	0.0555134	0.136546	0.123694	0.0997479	0.0905051	0.148324	0.114482	0.113017	0.15302
459	POL	1086.05_196					0.0382965			0.0459874									0.0468955					0.0461033					0.056241	0.0426319
460	POL	1087.4_105																			0.0388445
461	POL	1086.58_150														0.0792764					0.0394157
462	POL	1088.2_178														0.0752697																																0.122436
463	POL	1088.54_212	0.162029	0.413885	0.512647	1.30677	0.915943	0.341279	0.569534	1.43379	1.05803	1.30646	0.344139	0.6967	1.21855	1.00026	0.259124	1.09494	1.12017	0.911714	0.583809	0.346817	0.635214	1.14967	0.999208	0.202579	0.367492	0.62285	1.33587	1.28367	0.288439	0.586326	0.574536	1.2636	1.0608	0.270851	0.546197	0.709394	0.0570209	0.516041	0.196163	0.679762	1.33843	0.857741	1.11239	0.274942	0.415977	0.613989	1.39703
464	POL	1089.49_110
465	POL	1089.63_134	1.35304	2.71361	2.19824	1.81214	1.25215	0.932994	0.683177	0.781221	0.643436	0.692927	0.953084	1.21764	0.833034	0.4748	0.573223	1.3506	0.485876	0.582363	0.371498	0.519376	0.638987	0.64746	0.455468	0.947158	1.38787	0.87348	1.62744	0.555702	1.25818	1.19895	0.967322	0.744128	0.634874	1.07181	0.352279	1.23368	0.956755	0.474104	0.310921	0.720949	0.831701	0.481471	0.579232	0.657209	0.631611	0.629927	0.90926
466	POL	1089.63_169			0.101308	0.10075	0.136683	0.0957546	0.11529	0.145015	0.221119	0.13716	0.0793331	0.118109	0.157441	0.201769	0.0833891	0.130225	0.221424	0.104876	0.146238	0.0652193	0.117988	0.145024	0.135935		0.10321	0.127009	0.123434	0.179698	0.0809653		0.0942176	0.148102	0.154819	0.0685983	0.111865	0.109734	0.715217	0.0778402		0.0756941	0.0890498	0.188817	0.0641763		0.0995835	0.10541	0.169818
467	POL	1090.5_163																												0.0394097
468	POL	1090.83_193										0.0407155
469	POL	1092.21_132	0.609794	1.42281	0.937997	0.821436	0.71769	0.576983	0.484878	0.445203	0.417337	0.398503	0.456799	0.748724	0.419213	0.317392	0.373398	0.713408	0.32851	0.382244	0.232686	0.336966	0.512424	0.424105	0.294953	0.569837	0.73381	0.55816	0.753926	0.387157	0.687745	0.768264	0.515969	0.413683	0.386928	0.485985	0.268039	0.814695	0.85211	0.215716	0.185667	0.582176	0.431587	0.392175	0.305366	0.429698	0.421466	0.373827	0.467305
470	POL	1092.46_211								0.0479623		0.0488586			0.0479871				0.0369846										0.052393	0.0490762				0.0487177									0.0448909		0.0460753
471	POL	1092.5_158
472	POL	1092.5_198								0.0462695		0.0386797												0.0382702					0.055649														0.0395235						0.0497848
473	POL	1092.57_210				0.0482082				0.0505015		0.0432602			0.043404															0.0451105													0.0500143		0.0488962				0.0546717
474	POL	1092.65_112
475	POL	1092.82_156													0.0431345									0.0662455															0.0715431	0.0512068			0.0910016		0.0613554
476	POL	1092.48_174																						0.0469985															0.0536039	0.034285			0.0566015
477	POL	1092.72_111													0.0444824															0.044119				0.0434283
478	POL	1092.78_226				0.0576874				0.071097	0.0470625	0.0562383			0.0614666			0.0696858	0.0539056	0.041078				0.0494603	0.041037				0.0710413	0.0696486				0.0623586	0.0468001								0.0629448	0.0406717	0.0533627				0.0671943
479	POL	1093.9_128																																					0.0444208	0.0339907			0.0490384		0.0359669
480	POL	1091.72_175
481	POL	1092.82_155
482	POL	1093.06_94																																0.0434283
483	POL	1093.08_98				0.067979	0.0577622			0.0809716	0.064244	0.0877928			0.0795291	0.0609599		0.0962535	0.0565646	0.0492573				0.0642313	0.0562121				0.0784414	0.0763408				0.0704318	0.0614547		0.0525137			0.0291349			0.0775831	0.0518053	0.0604151				0.08552
484	POL	1093.08_140
485	POL	1093.16_116	0.483734	1.43865	0.509414	9.50515	0.782223	0.656369	0.548452	3.19175	1.21864	7.0336	3.14688	1.06298	5.90349	0.422426	0.448757	3.75389	2.34405	0.873544	0.335319	1.62403	0.777897	7.20666	1.37196	0.940785	1.52665	0.750197	6.55918	3.24324	0.581478	1.0632	0.473635	3.19449	2.11239	3.88273	0.869484	0.707916	186.301	16.2231	1.36218	0.788851	12.941	0.915909	7.00321	1.39843	1.44239	0.55096	3.90551
486	POL	1093.92_196	0.200351	0.298127	0.33949	0.882373	0.626921	0.247571	0.386716	0.99423	0.705439	0.931876	0.243071	0.475598	0.833304	0.676855	0.197354	0.71907	0.747668	0.612535	0.4092	0.248988	0.420846	0.770551	0.674546	0.234442	0.273664	0.423023	0.901929	0.878167	0.226335	0.406519	0.38451	0.847688	0.739347	0.193235	0.397682	0.446327	0.0375868	0.356976	0.14858	0.450454	0.936609	0.574403	0.747783	0.272531	0.286597	0.419831	0.946828
487	POL	1094.67_107
488	POL	1095.69_84	0.195309	0.170997	0.140107	0.13325	0.107273	0.0667009	0.0708211	0.0950782	0.0674811	0.0666716	0.0659298	0.0790906	0.0892344	0.0795626		0.115417	0.0780785	0.0505296	0.045509	0.0570669	0.057279	0.0725119	0.0664714	0.0939108	0.0668522	0.0714635	0.0967938	0.0798108	0.0892459	0.153155	0.0744828	0.0746076	0.0650002	0.072141	0.0557958	0.086088	0.140951	0.0357565		0.0734678	0.0919775	0.0618028	0.0580643	0.0811964	0.0678266		0.0891851
489	POL	1100.18_143			0.063587	0.17902	0.123988		0.111008	0.213573	0.144176	0.198997	0.064843	0.110375	0.192218	0.149108		0.187281	0.158333	0.132867	0.0982536		0.0956936	0.1589	0.130805			0.0795921	0.203652	0.190108		0.0970102	0.0878516	0.173435	0.152691		0.0798646	0.114538	0.176829	0.0737201		0.100554	0.2064	0.116562	0.154681			0.112293	0.193031
490	POL	1093.19_213		0.0714856		0.1495	0.112562		0.0714799	0.160815	0.112054	0.163371	0.0583225	0.0924481	0.148814	0.125926		0.156357	0.126183	0.0992416			0.085061	0.12891	0.109646			0.0843337	0.165763	0.160117		0.0824409	0.0837136	0.154505	0.128346		0.0733003	0.102345		0.0651857		0.0823729	0.149555	0.105201	0.135875				0.177454
491	POL	1093.4_197			0.0574797	0.114291	0.0880186		0.0668683	0.131755	0.094125	0.12291		0.0822542	0.11835	0.0993102		0.13371	0.11047	0.0799749	0.0658833		0.0593369	0.106082	0.0865624			0.0768825	0.140307	0.121699		0.0547237	0.0760744	0.116366	0.1144		0.0664626	0.0846101		0.0467924		0.0693862	0.132721	0.0902048	0.111427			0.0869365	0.140802
492	POL	1101.35_213			0.0736459																0.0784506																											0.0945434
493	POL	1097.35_108																																					0.0416445
494	POL	1097.77_131														0.097593					0.148142																0.0495051		1.10176	0.0429666
495	POL	1097.98_130				0.0587707				0.0479623		0.0473318			0.0568836			0.0849295		0.0383516				0.0908637					0.0583131					0.0782267					1.58334	0.0881405			0.10076		0.0785161
496	POL	1098.14_115														0.0560945					0.0634079																		0.378644
497	POL	1098.35_90				0.0817915	0.0492989			0.0854857	0.063497	0.0860115			0.0819555	0.0761283		0.0840585	0.063333	0.0479849	0.0397965			0.0704977	0.0654027				0.105674	0.0773322				0.0754428	0.0640547			0.0639194	0.472184	0.045321			0.0997846	0.0527142	0.0731093				0.0901014
498	POL	1099.05_135																																					0.513829
499	POL	1099.28_121								0.0457052																													0.431608	0.0314892
500	POL	1099.31_105													0.0501438														0.0594971	0.0438712									0.278911				0.0470866		0.0484261				0.0519228
501	POL	1099.62_249																																					0.968074
502	POL	1099.63_161																																					0.249013
503	POL	1100.2_260				0.0427916						0.0430057																											0.481794	0.0444381			0.0558696
504	POL	1100.36_102				0.0953331	0.0372386			0.0507836		0.0727789			0.0585011						0.0297046			0.0776594	0.048304				0.0600891					0.0428716					2.00235	0.158035			0.146871		0.0686428
505	POL	1100.91_188																																					0.313722				0.0375717
506	POL	1101.72_142																																					0.249653	0.0298706			0.0453788
507	POL	1101.75_110																			0.0319896
508	POL	1102.26_170																																					0.216124
509	POL	1102.49_242																																					0.200961
510	POL	1102.59_185																																					0.18409
511	POL	1103.69_235																																					0.168073
512	POL	1099.54_96										0.0503854																							0.0427819				0.250721	0.0285463			0.0492824
513	POL	1102.71_91		0.089357		0.596645	0.0505684			0.182539	0.0744534	0.412753	0.196703		0.344267			0.237803	0.13706	0.0536195	0.0342745	0.102245		0.462599	0.0765169	0.0989417	0.117676	0.0667219	0.41056	0.188126		0.075334		0.195706	0.117	0.253782	0.0508726		9.50967	0.970428	0.0849028		0.853902	0.0597579	0.384353	0.13305	0.0850773		0.239456
514	POL	1102.84_159
515	POL	1103.4_183																																					0.18772
516	POL	1103.43_214				0.0966873	0.0402008			0.0578369	0.0425803	0.0603098			0.0517613	0.0500844			0.0473789	0.0361705	0.0312279			0.0653503	0.0489452				0.0592011	0.0584949				0.0565125	0.0503456	0.0653778			1.47421	0.120365			0.124182	0.0433983	0.0505418				0.0616965
517	POL	1102.23_99				0.2145				0.0578369		0.136397	0.0728125		0.143692	0.0601013		0.0866717	0.0551142		0.0456994			0.156214					0.148595	0.0691529				0.0726589	0.0520001	0.0785821			4.20695	0.374781			0.307161	0.050442	0.137991				0.0867417
518	POL	1092.76_85	0.182535	0.353366	0.302487	0.254854	0.190213	0.240205	0.197311	0.257021	0.188499	0.215538	0.235826	0.308981	0.222682	0.185455	0.172646	0.429439	0.172595	0.194303	0.135194	0.191921	0.232203	0.234545	0.182102	0.21633	0.314323	0.205923	0.336558	0.191596	0.239676	0.243769	0.195756	0.221596	0.202091	0.284377	0.140036	0.281541	1.92632	0.167452	0.108694	0.24415	0.265442	0.176774	0.168316	0.255648	0.208969	0.229657	0.263585
519	POL	1107_94				0.0476666																																	0.374373	0.0407594			0.043915
520	POL	1105.22_80				0.0628332	0.043163			0.0584011	0.0453194	0.0676895			0.061197	0.065539		0.102351	0.0519718	0.0334441				0.0487889	0.0476628				0.0772574	0.0728708				0.0656993	0.040891				0.529205	0.0579755			0.0780711		0.0491313				0.0632237
521	POL	1103.8_176																																					0.142445
522	POL	1103.94_163																																					0.156968
523	POL	1103.97_257				0.174687				0.0468338		0.124946			0.10541			0.0914626	0.0473789					0.136967	0.0329151				0.11189	0.0604778				0.0640289		0.0837351			4.06706	0.346676			0.252023		0.125532				0.0894905
524	POL	1099.62_87				0.113208						0.0806676			0.0816859	0.0512292					0.0401774			0.0790022					0.057129										3.42403	0.22219			0.159802		0.0796915
525	POL	1108.43_206																																					0.117886
526	POL	1104.11_145																																					0.138388
527	POL	1104.12_92				0.0796248	0.0558579			0.0911284	0.062252	0.0842302			0.0948958	0.0715491		0.0866717	0.0597071	0.0476214	0.0460802			0.0635598	0.0613418				0.102714	0.0852638				0.079897	0.0746911		0.0489581		0.103364	0.0317835			0.0863661	0.0488515	0.0681726				0.0931557
528	POL	1104.24_218																	0.0427861					0.0487889					0.0494329										0.0482649				0.0412313
529	POL	1104.36_167																																					0.128991
530	POL	1104.56_193																																					0.117032
531	POL	1104.64_137																																					0.110838
532	POL	1104.78_189																																					0.099306
533	POL	1104.81_253
534	POL	1104.5_150																																					0.128137
535	POL	1104.57_241																																					0.126001
536	POL	1104.92_181																																					0.118313
537	POL	1103.95_157																																					0.137961
538	POL	1105.37_140																																					0.0773092
539	POL	1106.19_141																																					0.0668447
540	POL	1105.61_153																																					0.0630006
541	POL	1104.96_83														0.045219													0.0580171										0.0745329	0.0309007			0.0448909
542	POL	1096.93_146	0.0951332	0.222174	0.158429	0.36102	0.115948	0.0793863	0.0853147	0.184796	0.133468	0.256253	0.102155	0.102994	0.204619	0.139664	0.0599166	0.165939	0.131017	0.10942	0.0765464	0.0597843	0.0758003	0.259387	0.114134	0.0845197	0.0977371	0.0870432	0.229108	0.159374	0.102127	0.104473	0.0833953	0.162021	0.1248	0.123348	0.0823261	0.123036	13.1631	0.758832	0.0485159	0.090165	0.511365	0.101566	0.257646		0.0811567	0.0844008	0.187533
543	POL	1111.89_161																																					0.66503	0.0381108
544	POL	1103.76_160																																					0.383983
545	POL	1106.54_205																																					0.300481	0.026192
546	POL	1105.18_289																																					0.0984518
547	POL	1103.96_120		0.112915	0.0736459	0.794623	0.130124	0.0720206	0.0889381	0.225141	0.147164	0.526248	0.253214	0.102994	0.456416	0.164849		0.284841	0.171869	0.130868	0.0963495	0.136893	0.0867759	0.600014	0.137004	0.0885445	0.116894	0.088398	0.52541	0.23051		0.103762	0.0875333	0.247486	0.156473	0.310786	0.0872493	0.0986502	15.1041	1.33579	0.121056	0.100183	1.11129	0.123606	0.507298	0.129834	0.115266	0.103962	0.295044
548	POL	1105.2_165		0.0698609		0.482895				0.142476	0.0714653	0.330304	0.124977	0.0579998	0.281452			0.190765	0.120139	0.0468944		0.0920543		0.37554	0.0596319		0.0781897		0.340702	0.147972				0.165083	0.0902911	0.166504	0.0489581		9.7478	0.851534	0.0599451		0.710447	0.0481698	0.314534				0.191198
549	POL	1111.74_261																						0.0389416															0.962094	0.0672457			0.060749
550	POL	1105.34_81		0.137691	0.0650239	0.917311	0.127373	0.0900257	0.0774091	0.282978	0.14044	0.64076	0.298133	0.119515	0.565601	0.144529	0.0731971	0.369335	0.215139	0.122507	0.0953974	0.160331	0.0915778	0.704753	0.117126	0.132146	0.159898	0.0833176	0.619539	0.277355	0.0887858	0.0920354	0.0744828	0.300379	0.173491	0.370689	0.0916254	0.0956943	13.4322	1.49853	0.133419	0.0875676	1.30842	0.116335	0.630244	0.161589	0.12742	0.0637534	0.390032
551	POL	1105.49_107																																					0.0751736
552	POL	1105.47_261																																					0.0768821
553	POL	1105.64_239																																					0.0668447
554	POL	1105.5_106																																					0.0873466
555	POL	1105.55_204																																					0.195836	0.0266334
556	POL	1105.56_109																																					0.0762414
557	POL	1099.46_78	0.12169	0.0938248	0.103104	0.538145	0.197407	0.0797955	0.128137	0.276206	0.206926	0.40003	0.191269	0.132169	0.326474	0.242981	0.0870953	0.256531	0.229884	0.176672	0.142049	0.098848	0.139939	0.414929	0.200483	0.078818	0.103992	0.13446	0.352542	0.264218	0.0828054	0.121885	0.114271	0.262519	0.196655	0.220288	0.134019	0.146313	7.74801	0.880816	0.0727738	0.175506	0.746798	0.166777	0.368837	0.0944612	0.109385	0.148154	0.30268
558	POL	1111.76_126																																					0.247091	0.0288406
559	POL	1105.64_144																																					0.514896	0.0412009
560	POL	1105.68_162																																					0.0952484
561	POL	1105.32_194																																					0.0775228
562	POL	1106.27_216																																					0.0482649
563	POL	1105.48_82				0.0408958																																	0.610572	0.0587113			0.060749
564	POL	1106.58_108																																					0.433316	0.0451738			0.052698
565	POL	1111.97_188				0.170625				0.0524764		0.0893196			0.0905824									0.127567					0.0988658	0.051307				0.0592964		0.0847012			3.33156	0.238671			0.22421		0.0796915				0.0616965
566	POL	1104.06_199				0.176583				0.055862		0.10128	0.0666543		0.0930087			0.0696858	0.0425443					0.119063					0.108042	0.0592385				0.0629154		0.0847012			2.94715	0.239259			0.233969		0.0907401				0.06414
567	POL	1106.2_200				0.0471249																		0.0434176															0.600321	0.0522368			0.0597731
568	POL	1101.28_114																						0.0360322															1.02125	0.0791646			0.07002
569	POL	1111.86_162																																					0.590924	0.0400237
570	POL	1106.78_126
571	POL	1106.97_201
572	POL	1106.99_178																																					0.0420716
573	POL	1103.13_192				0.340437				0.0942318	0.0483075	0.234877	0.109038		0.210011			0.131096	0.0788037	0.0296271		0.0696352		0.268115	0.048304		0.0707617		0.217268	0.111537				0.113025	0.0642911	0.150401			7.93936	0.623458	0.0580791		0.498435	0.0383995	0.224029	0.0707454			0.13897
574	POL	1091.87_104	0.556345	1.14661	0.902791	0.82604	0.53065	0.410845	0.329401	0.343918	0.288849	0.382217	0.427094	0.51778	0.395759	0.18288	0.258197	0.598862	0.203052	0.263917	0.168897	0.230306	0.286052	0.38673	0.176117	0.429307	0.551237	0.368494	0.734685	0.268184	0.558477	0.518454	0.419205	0.33295	0.283873	0.474391	0.132925	0.537218	10.3571	0.920398	0.127354	0.332831	0.738259	0.237668	0.359669	0.280972	0.294438	0.26407	0.405914
575	POL	1111.95_84				0.0736665									0.0450216									0.036256															0.933477	0.0935849			0.0892938
576	POL	1111.83_109																																					0.697491	0.060477			0.0641646
577	POL	1106.52_184																																					0.531981	0.0488525			0.0431831
578	POL	1107.01_97																																					0.361346	0.0369336			0.0444029
579	POL	1107.8_155																																					0.26204	0.0269277
580	POL	1107.16_190																																					0.376082	0.031195
581	POL	1107.44_154																																					0.150561
582	POL	1107.51_244
583	POL	1112.48_249																																					1.49258	0.0525311
584	POL	1101.57_250																																					0.332729
585	POL	1107.54_251																																					0.171917
586	POL	1107.84_159																																					0.0378004
587	POL	1107.84_207																																					0.038441
588	POL	1107.88_174
589	POL	1107.93_175
590	POL	1108.2_110
591	POL	1111.65_231																																					0.0435665
592	POL	1106.54_164																																					0.041858
593	POL	1111.74_213																																					0.0644955
594	POL	1107.07_125																																					0.0407902
595	POL	1111.02_275
596	POL	1111.16_272																																					0.212921
597	POL	1111.2_248																																					0.0444208
598	POL	1111.22_252																																					0.0553124
599	POL	1111.23_253																																					0.0439936
600	POL	1111.32_292
601	POL	1111.37_263
602	POL	1111.46_233																																					0.0439936
603	POL	1111.49_437																																					0.0427123
604	POL	1111.5_274																																					0.0531768
605	POL	1111.58_232																																					0.0444208
606	POL	1111.58_451
607	POL	1111.62_225																																					0.0397224
608	POL	1111.62_226																																					0.050614
609	POL	1111.56_229																																					0.0512547
610	POL	1111.69_221																																					0.0416445
611	POL	1111.63_247																																					0.0343834
612	POL	1111.63_230																																					0.0525361
613	POL	1111.65_269																																					0.0463428
614	POL	1111.66_202																																					0.0762414
615	POL	1111.68_198																																					0.0700481
616	POL	1111.68_246																																					0.0471971
617	POL	1111.78_224																																					0.0454886
618	POL	1111.63_222																																					0.0454886
619	POL	1111.7_180																																					0.129205
620	POL	1111.72_223																																					0.0659905
621	POL	1111.49_220																																					0.0450615
622	POL	1111.71_203																																					0.0674854
623	POL	1111.71_228																																					0.0617192
624	POL	1111.71_262																																					0.161452
625	POL	1103.91_258	0.0914355	0.543859		3.9677	0.273154	0.259029	0.201264	1.17987	0.455933	2.7796	1.2092	0.380689	2.38722	0.137947	0.146085	1.48779	0.865874	0.31372	0.0369403	0.650155	0.297714	2.97679	0.489879	0.305546	0.570394	0.308546	2.67382	1.21947	0.165611	0.401544	0.139098	1.24272	0.749511	1.50626	0.335595	0.284127	89.0271	6.49296	0.50825	0.300921	5.41667	0.327873	2.80072	0.468688	0.546141	0.0909211	1.51309
626	POL	1105.55_259		0.114539		0.688728	0.0615707			0.201159	0.0991051	0.501055	0.209019	0.077333	0.421909			0.28876	0.14818	0.0599812		0.124324	0.0637958	0.550554	0.0916921		0.115721	0.0768825	0.46088	0.220347		0.069293		0.224658	0.129055	0.25507	0.06236	0.0713089	17.4734	1.33285	0.090734	0.0686441	1.05811	0.064075	0.506123	0.0908435	0.109385		0.284965
627	POL	1105.24_166		0.0727041		0.420874	0.0366039			0.123009	0.0572718	0.312491	0.123165		0.259076			0.163326	0.0959665	0.0367158		0.0798257		0.322947	0.0583495			0.0511421	0.288309	0.139545				0.155618	0.0928911	0.149757			10.2172	0.830051	0.0506151		0.604563	0.0477154	0.298314				0.177759
628	POL	1112.02_260				0.278416				0.0744826	0.0420823	0.179912	0.0865781		0.181704			0.117159	0.0618827					0.215969	0.0408233				0.181451	0.0894774				0.111076	0.053182	0.104347			7.54363	0.529578			0.410361		0.182185				0.115147
629	POL	1104.38_139				0.321208				0.0964888	0.0517936	0.237168	0.0898384		0.193566			0.141114	0.0686511			0.0611431		0.257373	0.0465941		0.068025		0.206316	0.103853				0.101611	0.073982	0.117551			7.28565	0.608449	0.0482826		0.463303		0.224735				0.144162
630	POL	1104.1_123		0.0694547		0.290874				0.0857679	0.0405883	0.212229	0.0858536		0.17766			0.127177	0.0742108					0.221788	0.0416782		0.0621608		0.198028	0.10534				0.107736	0.0600365	0.102092			6.63492	0.554593	0.0405854		0.428171		0.207104				0.138054
631	POL	1093.67_118	0.358683	0.915096	0.664609	0.554666	0.433957	0.344144	0.262532	0.268871	0.240791	0.280173	0.298857	0.440447	0.266086	0.140809	0.207855	0.436407	0.156157	0.235017	3.49048	0.198375	0.269589	0.273263	0.140424	0.336402	0.44099	0.350205	0.521858	0.247612	0.399306	0.408651	0.319576	0.248599	0.229037	0.335584	0.128549	0.469604	8.65457	0.733964	0.108694	0.322442	0.546253	0.213356	0.267049	0.264089	0.269346	5.94066	0.300236
632	POL	1112.04_131				0.225875				0.0445767		0.160572	0.0579602		0.119698				0.0555977					0.158452					0.139123	0.054777				0.0484393		0.0937188			5.4881	0.427459	0.0422181		0.309601		0.143163				0.0723865
633	POL	1103.57_151				0.196625				0.0476802		0.14454			0.121316			0.0888494	0.0502797					0.148381					0.118402	0.06717				0.0634722	0.0366365	0.0692424			4.46002	0.335934			0.269833		0.126002				0.0803277
634	POL	1104.32_215				0.133521						0.0956814			0.0889648									0.099592					0.0775534	0.0451105				0.0562341		0.0560381			3.60022	0.228959			0.189566		0.0820422				0.0699431
635	POL	1111.95_242				0.138396						0.0987351			0.0822251									0.102725					0.0890976					0.0548422		0.0586145			3.16498	0.228371			0.183223		0.0919155				0.0607803
636	POL	1111.97_183				0.109687						0.0786318			0.0630841									0.0897447					0.0713373	0.0456062									3.13508	0.195116			0.166633		0.0801616
637	POL	1111.98_185				0.114833						0.0921188			0.0857297									0.0971302					0.0799215					0.0495528					2.96188	0.198794			0.173708		0.0761653				0.0540608
638	POL	1111.94_235				0.0920832						0.0720155			0.0614666									0.0749738					0.0645292										2.66162	0.172014			0.139064		0.0740496
639	POL	1112.01_115				0.128646						0.0786318			0.0749461			0.0714279						0.0904161					0.0760734	0.0426319						0.0512072			2.72248	0.220719			0.178588		0.0719339				0.0754408
640	POL	1111.91_163				0.0636457						0.0486041												0.0631122															2.17555	0.142879			0.122962		0.0587695
641	POL	1104.36_124				0.10725						0.090083			0.0725198			0.0718634						0.0859401					0.0811055					0.0450986					2.62702	0.195557			0.163461		0.0780459				0.0571151
642	POL	1111.92_121				0.117271						0.0694708			0.0792596									0.0910875					0.0793295										2.5117	0.191878			0.166389		0.0818072				0.0586423
643	POL	1111.95_176				0.084229						0.0564927			0.0428649									0.0584124					0.0594971										2.15804	0.137434			0.116131		0.0604151
644	POL	1111.9_167				0.0736665						0.0531846												0.0602028															1.88895	0.130813			0.114667		0.0505418
645	POL	1111.94_181				0.072854																		0.0575172															1.75804	0.112567			0.0941732		0.0430193
646	POL	1111.86_150				0.0560624						0.0516578												0.0476699															1.59936	0.107858			0.0907576		0.0444298
647	POL	1111.97_145				0.0560624																		0.0519221															1.46973	0.104179			0.0846583		0.0453701
648	POL	1111.92_241				0.0720415						0.0508944												0.0691549															1.63033	0.131843			0.107104		0.0531276
649	POL	1111.92_157				0.0671665						0.0516578			0.0496046									0.0682597															1.53017	0.107269			0.0978328		0.0496015
650	POL	1106_177				0.0541666																																	1.17971	0.0763688			0.0622129
651	POL	1111.88_137				0.0566041						0.0498765												0.0483413															1.28457	0.0982935			0.0827065		0.0383177
652	POL	1111.8_140				0.0433332																		0.0391654															0.944155	0.0726901			0.0678242
653	POL	1111.76_106																																					0.807048	0.0691586			0.0636767
654	POL	1111.81_239				0.0422499																																	0.766472	0.058417			0.0602611
655	POL	1106.18_171																						0.0449843															0.703258	0.0638614			0.0531859
656	POL	1106.19_136																																					0.732088	0.0635671			0.0539178
657	POL	1106.44_152																																					0.731234	0.051354			0.0463547
658	POL	1111.72_216																																					0.63684	0.0439967			0.0468426
659	POL	1106.28_243																						0.0389416					0.0580171										0.696851	0.0641557			0.0541618
660	POL	1111.83_153																																					0.738709	0.0575341			0.0578214
661	POL	1111.81_141																																					0.632569	0.0570927			0.051966
662	POL	1106.66_168																																					0.608436	0.047381			0.0478185
663	POL	1106.67_172																																					0.513615	0.0400237
664	POL	1107.54_236																																					0.518313	0.0398766
665	POL	1111.79_83																																					0.514896	0.0540026			0.0419632
666	POL	1107.84_195																																					0.438228	0.0348736
667	POL	1111.8_164																																					0.435025	0.0331079
668	POL	1107.38_173																																					0.425414	0.0331079
669	POL	1111.78_178																																					0.399146	0.0316364
670	POL	1106.81_186																																					0.396156	0.0459096			0.0517221
671	POL	1111.82_125																																					0.35622	0.0310478
672	POL	1111.8_244																																					0.260972	0.0351679
673	POL	1108.19_158																																					0.238334
674	POL	1111.35_98																																					0.215483
675	POL	1107.25_127																																					0.224026	0.0253091
676	POL	1111.67_182																																					0.216978
677	POL	1111.85_175																																					0.229792
678	POL	1111.72_237																																					0.218046
679	POL	1111.72_179																																					0.219114
680	POL	1111.72_159																																					0.208436
681	POL	1107.93_187																																					0.199893
682	POL	1111.84_197																																					0.182809
683	POL	1111.79_240																																					0.155046
684	POL	1111.84_245																																					0.145649
685	POL	1111.72_273																																					0.145862
686	POL	1111.72_291																																					0.132408
687	POL	1111.71_196																																					0.129845
688	POL	1111.72_290																																					0.301976
689	POL	1111.72_207																																					0.102509
690	POL	1111.72_208																																					0.0687668
691	POL	1111.69_288																																					0.0644955
692	POL	1111.77_256																																					0.0630006
693	POL	1111.73_156																																					0.0785906
694	POL	1111.74_219																																					0.0679125
695	POL	1111.74_234																																					0.0990925
696	POL	1111.95_132				0.0823332						0.0483496												0.0745262					0.0597931										2.58858	0.169365			0.125646		0.0557135
697	POL	1111.75_174																																					0.130059
698	POL	1110.98_128																																					0.117672
699	POL	1111.75_238																																					0.0655633
700	POL	1111.75_211																																					0.0647091
701	POL	1111.75_362										0.0506399				0.0583841			0.037468																				0.0794448				0.0490384
702	POL	1111.8_210																																					0.0550988
703	POL	1111.71_212																																					0.0553124
704	POL	1111.76_227																																					0.0636413
705	POL	1111.78_209																																					0.066204
706	POL	1104.62_122				0.0985831						0.0557293			0.0547268			0.0653304						0.0666931					0.0627531										1.59424	0.13817			0.121254		0.0519523
707	POL	1111.88_143				0.101562						0.067944			0.0797987									0.0731833															1.64271	0.147146			0.134917		0.0582994				0.0540608
708	POL	1111.79_92				0.0628332																		0.0389416															0.957396	0.0875519			0.087098
709	POL	1104.9_138				0.328791				0.0998744	0.0410863	0.240985	0.105777		0.194105			0.135016	0.0742108			0.0662383		0.246406	0.0493726		0.0656793		0.22082	0.105836				0.126944	0.0702002	0.129145			7.69718	0.617425	0.0492156		0.46867		0.230377				0.13164
710	POL	1111.97_113				0.135958						0.094918			0.0749461									0.0969064					0.0941297	0.0493241									3.10646	0.268836			0.203229		0.0952066				0.0708594
711	POL	1111.94_101				0.115375						0.0687074			0.0668584									0.0756452					0.0689693										2.29813	0.199971			0.15785		0.0639412				0.0681105
712	POL	1111.79_194				0.0425208																																	1.02082	0.0696001			0.0580653
713	POL	1111.67_110																																					0.176402
714	POL	1111.85_111																																					0.121516
715	POL	1111.82_201																																					0.198399
716	POL	1111.84_193				0.0739374						0.049622												0.0510269															1.63631	0.115215			0.0883179
717	POL	1111.86_107				0.0471249																																	0.75259	0.0651857			0.060993
718	POL	1099_89	1.73458	3.30377	2.65197	2.82533	1.59936	1.55294	1.2896	1.16774	1.21117	2.00855	1.22948	1.67215	1.67227	1.39693	0.906162	1.83274	1.04451	0.857367	1.0488	0.819317	1.21349	2.13284	1.06269	1.32381	1.78976	1.26433	2.17682	1.20138	1.62437	1.63745	1.306	1.02836	1.12675	1.46891	0.899297	1.56178	45.4651	4.45161	0.554201	1.29125	3.76693	1.08723	1.96173	1.11947	1.21304	1.53769	1.39214
719	POL	1112.02_134				0.156812				0.0530407		0.106369			0.095435									0.108544					0.100642							0.072463			3.54555	0.258241			0.212256		0.0928558				0.0693323
720	POL	1111.88_189																																					1.02082	0.0732787			0.0770952
721	POL	1111.88_135				0.0831457						0.0610732			0.0541877									0.0628884					0.056833										2.19093	0.148029			0.115643		0.0599449
722	POL	1111.89_218														0.0583841																							0.107421
723	POL	1111.9_289				0.0557916																		0.0391654															1.62798	0.0897591			0.0758753
724	POL	1112.07_170				0.151666						0.094918			0.0827642				0.0418191					0.109887					0.0994578	0.042384				0.0768347					2.66802	0.210713			0.191762		0.0768705				0.0699431
725	POL	1111.77_112																																					0.126215
726	POL	1111.94_271																																					0.0529632
727	POL	1111.95_105				0.114291						0.0781228			0.07899									0.0852687					0.0784414					0.0473257					2.46514	0.202031			0.167365		0.0695831
728	POL	1112_76	0.15497	0.269696	0.19112	0.45527	0.117852	0.176369	0.117596	0.126959	0.123259	0.308674	0.157942	0.197551	0.29601	0.117054	0.130334	0.195556	0.103702	0.104149	0.111583	0.0985083	0.146113	0.322723	0.0711736	0.181114	0.192347	0.139879	0.287717	0.143015	0.226335	0.171278	0.153104	0.143369	0.110146	0.190014	0.0938135	0.181043	6.03866	0.728226	0.0797713	0.162149	0.614566	0.0983846	0.28562	0.13305	0.12742	0.14417	0.168596
729	POL	1112.03_90				0.289249				0.0792788		0.196961	0.110849		0.166068			0.122386	0.0594654			0.0608034		0.21955	0.0461666				0.203948	0.093691				0.101611	0.0576729	0.126569			5.57417	0.526047	0.0394192		0.417436		0.19723				0.12492
730	POL	1112.05_96				0.157896				0.0530407		0.111204			0.107836									0.123986					0.10153	0.0535377				0.0584612		0.0795483			3.3621	0.270602			0.225186		0.10555				0.0714702
731	POL	1112.06_100				0.339083				0.0804074	0.0398413	0.233605	0.118094		0.195183			0.131532	0.0594654	0.0290818				0.241035					0.20898	0.104101				0.0979921	0.0720911	0.139129			7.74544	0.635376	0.0536474		0.504778		0.226145				0.132556
732	POL	1112.06_130				0.181458				0.0440125		0.132325			0.0965133			0.0792676						0.146814					0.113074	0.0555206				0.0531719		0.0570042			5.31618	0.344616			0.238849		0.122711				0.0754408
733	POL	1112.06_142				0.164396				0.0561441		0.109168			0.0973221			0.0858006	0.0476206					0.135624					0.116034	0.0550249				0.0587396		0.0898542			2.38719	0.251031			0.240556		0.100848				0.0665834
734	POL	1112.12_363																																					0.0414309
735	POL	1115.65_102																																						0.0432609
736	POL	1116.92_362																																					0.0350241
737	POL	1118.46_361		0.123069	0.121426	0.102375	0.0759583	0.254118	0.271097	0.177743	0.256229	0.254726	0.249953	0.342023	0.238048	0.249277	0.221136	0.427261	0.223116	0.223566	0.184511	0.142327	0.28468	0.172775	0.177827		0.232614	0.215745	0.275581	0.21539	0.202413		0.206578	0.193479	0.209419	0.127213	0.147148	0.21836	0.177256	0.100059	0.113826	0.232648	0.177612	0.199041	0.160323	0.113353	0.306592	0.306813	0.347578
738	POL	1118.47_120
739	POL	1118.8_156
740	POL	1119.36_84
741	POL	1121.62_116																																					0.0435665
742	POL	1122.79_175																																					0.0499734
743	POL	1123.31_191				0.0704165	0.0548		0.0550099	0.0933854	0.0784375	0.076596			0.0579619	0.0778455			0.0848469	0.0559824	0.0645504			0.0743024	0.0741658				0.0668972	0.0684093				0.062637	0.0616911				0.0414309	0.0467924			0.069776	0.0518053	0.0622957				0.0794114
744	POL	1123.59_163																		0.0325352
745	POL	1124.03_157		0.0816398							0.0433274		0.0695523	0.0731149	0.0536485		0.0562105	0.128048					0.0785442				0.0879634						0.0563396				0.0423939	0.07759			0.0373199						0.0999756		0.0464251
746	POL	1124.48_244
747	POL	1124.58_233
748	POL	1124.86_219																																					0.0593701
749	POL	1125.42_218		0.207552						0.0482444	0.0450704		0.0699145	0.116703	0.0474479			0.176828	0.0406105			0.0672574		0.0389416			0.134486	0.0596094	0.056833							0.0718189		0.0894132	0.317139	0.0647442			0.0536738		0.0575941		0.127028		0.0552825
750	POL	1126.36_202
751	POL	1126.92_143
752	POL	1126.98_79	2.02402	2.13888	1.96545	2.07783	1.60761	1.93596	1.80149	2.1521	1.52966	1.72481	1.60731	1.95653	1.73832	1.8328	1.43337	2.56052	1.69718	1.26233	1.36565	1.65494	1.8343	1.90187	1.75198	2.00298	1.78742	1.95729	1.84411	1.75509	2.00711	2.77243	1.57592	1.71291	1.55433	1.58356	1.68509	2.49655	4.78869	1.23706	1.03399	1.99699	2.26967	1.42033	1.56633	2.0271	1.94188	1.78002	1.95505
753	POL	1127.01_129																						0.0389416					0.0515049																		0.0725313
754	POL	1127.06_81																			0.0580763																											0.0793295
755	POL	1127.1_142
756	POL	1127.32_78
757	POL	1127.68_168
758	POL	1128.29_84																																					0.180673
759	POL	1128.35_189																																					0.290016
760	POL	1128.37_175																																					0.316071
761	POL	1128.26_145																																					0.127923
762	POL	1128.63_176																																					0.0969569
763	POL	1128.53_158																																					0.0356648
764	POL	1128.54_219		0.0787966										0.0622179
765	POL	1128.62_118		0.0637684																																			0.0557395
766	POL	1132.99_130		0.0783904							0.0555288	0.0549659			0.0668584			0.0831874						0.0422986			0.0656793		0.0509129					0.0489961				0.0683531	4.36605	0.0841675							0.0650822
767	POL	1128.65_188																																					2.19627	0.0323721
768	POL	1131.77_174		0.152719	0.059276	0.0877498	0.0399892	0.0949362	0.0823501	0.0778682	0.0913859	0.105097	0.0978079	0.108969	0.133447		0.0784476	0.161148	0.0715518	0.0479849		0.0896765	0.0795732	0.0892971	0.0485177		0.15247	0.0944944	0.13409	0.0815459		0.0760447	0.0751195	0.119706	0.0659456	0.0766498	0.0522402	0.110843	2.64304	0.0694529	0.0531809	0.10241	0.0844143	0.0574857	0.0999082	0.0703434	0.106641	0.0786051	0.109649
769	POL	1128.65_144																																					1.0693
770	POL	1128.38_203																																					0.458303
771	POL	1128.44_114																																					0.208436
772	POL	1128.76_220	0.152953	0.729478	0.276262	0.402458	0.195926	0.367469	0.393634	0.342789	0.330682	0.511234	0.401375	0.476301	0.52624	0.135371	0.328306	0.731265	0.284273	0.212115	0.113296	0.46129	0.309718	0.446262	0.207109	0.213647	0.654839	0.413879	0.596451	0.353448	0.265437	0.366009	0.34313	0.49358	0.316255	0.324956	0.232209	0.498423	3.2692	0.351973	0.225086	0.343221	0.406701	0.252664	0.413032	0.249217	0.514776	0.264794	0.480439
773	POL	1128.7_235	0.0974863	0.559699	0.224171	0.309291	0.161226	0.288491	0.30206	0.282695	0.274407	0.394177	0.287265	0.357489	0.399802	0.0915829	0.254491	0.556615	0.213689	0.167402	0.0405582	0.361423	0.232546	0.350698	0.154957	0.164679	0.507842	0.31532	0.45644	0.267193	0.201033	0.292452	0.263555	0.382782	0.262601	0.243154	0.185712	0.382408	2.66567	0.276193	0.169339	0.277174	0.322775	0.19018	0.319941	0.180883	0.412056	0.203938	0.363765
774	POL	1128.76_204																																					0.0587294
775	POL	1130.78_158
776	POL	1131.64_190	0.0682404	0.242888	0.0995118	0.122958	0.0579738	0.153453	0.139995	0.109185	0.12052	0.150647	0.143452	0.165563	0.170381	0.052374	0.130643	0.241723	0.0983838	0.069978		0.166785	0.0984375	0.135624	0.0677538	0.11437	0.227923	0.140217	0.183227	0.108563	0.111327	0.118687	0.105677	0.167589	0.110618	0.126247	0.094634	0.158136	0.99306	0.110948	0.0825703	0.129496	0.118082	0.0820251	0.130233	0.145912	0.183093	0.086212	0.149049
777	POL	1133.16_182		0.0804213	0.0704127			0.0797955						0.0685452	0.0458304			0.066637					0.0607089			0.0560111	0.0734983					0.0660949					0.0574368	0.0591162				0.0730967	0.0419632				0.0776281	0.0822274
778	POL	1136.11_133	0.412804	2.67543	1.07846	1.60766	0.829829	1.60655	1.62131	1.40783	1.41113	2.13171	1.5892	1.8574	2.11089	0.538622	1.3018	2.92332	1.22895	0.847734	0.38178	1.83633	1.27592	1.84189	0.912218	0.797571	2.50207	1.60674	2.4012	1.50476	0.995045	1.45586	1.37125	1.98239	1.35815	1.31722	0.972597	1.88063	10.5425	1.42275	0.909206	1.41444	1.67926	1.0511	1.71137	1.09012	2.06616	1.11061	1.97001
779	POL	1128.65_86	0.264894	1.38016	0.512647	0.891852	0.437977	0.801638	0.802749	0.752444	0.739055	1.20391	0.807458	0.970881	1.16787	0.269597	0.651671	1.49737	0.617376	0.443315	0.106061	0.906956	0.633842	0.978687	0.459102	0.450436	1.3046	0.784744	1.28378	0.819176	0.491772	0.811261	0.647428	1.0871	0.728947	0.695001	0.487119	0.97357	6.34875	0.831669	0.454603	0.724659	0.922214	0.547137	0.969697	0.569983	1.0468	0.494813	0.997224
780	POL	1128.58_146	0.133455	0.666928	0.255066	0.401916	0.190848	0.372788	0.381446	0.343636	0.351848	0.518613	0.373481	0.447477	0.527319	0.116482	0.309775	0.741718	0.279681	0.213933	0.0514118	0.447363	0.313148	0.435519	0.211597	0.197213	0.639983	0.397283	0.617467	0.355183	0.232775	0.373116	0.337401	0.51251	0.324292	0.320126	0.229747	0.469604	3.33839	0.366688	0.223453	0.334686	0.424023	0.252437	0.426667	0.262481	0.523794	0.251754	0.489602
781	POL	1128.72_160	0.0742913	0.429726	0.172798	0.274895	0.124834	0.234476	0.237168	0.227962	0.230332	0.354734	0.232565	0.297381	0.3688	0.0892933	0.201369	0.464717	0.185406	0.136503	0.0310375	0.276503	0.197561	0.299447	0.134011	0.125438	0.396422	0.26113	0.398423	0.235467	0.15687	0.221027	0.221857	0.337405	0.222891	0.19871	0.158362	0.301123	2.1764	0.233079	0.137151	0.237101	0.267637	0.169049	0.291027	0.14752	0.327763	0.168802	0.327114
782	POL	1130.37_134	0.0638704	0.325747	0.137592	0.200958	0.0981746	0.174732	0.196982	0.176614	0.192483	0.2504	0.176054	0.237975	0.274173	0.0712629	0.157204	0.367157	0.153498	0.108693	0.0485556	0.22555	0.183156	0.224697	0.113279	0.105314	0.305331	0.202536	0.279725	0.189117	0.133409	0.190112	0.163926	0.267808	0.176091	0.154266	0.121711	0.259372	1.54576	0.174809	0.107295	0.191832	0.193714	0.132921	0.227556	0.135059	0.240726	0.120262	0.233347
783	POL	1133.73_164																																					0.0995196
784	POL	1133.65_188																																					0.079872
785	POL	1133.81_176																																					0.0794448
786	POL	1134.04_121																																					0.0531768
787	POL	1133.68_136																																					0.0523225
788	POL	1133.95_189																																					0.0463428
789	POL	1132.07_145																																					0.0604379
790	POL	1133.75_113	0.0584918	0.0889508	0.0718497	0.0476666		0.0887981	0.0665389	0.05163		0.0511488	0.0742615	0.0713573	0.0630841		0.0676379	0.0827518				0.0580859	0.0682546	0.0472223	0.0489452	0.0694269	0.0801444	0.0795921	0.0666012	0.0490762	0.0795852	0.0742679		0.0439851	0.0418365	0.0647336	0.0713858	0.0650278	0.0903365	0.0245734	0.0454836	0.0712415	0.0512341		0.0493664	0.0840101	0.107817	0.0909211	0.0574205
791	POL	1129.4_131	0.398349	0.824115	0.51157	0.501582	0.418088	0.691152	0.598191	0.62492	0.514948	0.541007	0.578516	0.817269	0.492272	0.461349	0.511453	0.985183	0.441397	0.442952	0.381399	0.508167	0.687691	0.457676	0.433881	0.656705	0.892926	0.633688	0.830295	0.500925	0.741109	0.634298	0.59459	0.524759	0.48431	0.621894	0.379083	0.764446	2.21634	0.277517	0.368767	0.81668	0.779491	0.617574	0.500951	0.678513	0.56496	0.69042	0.633459
792	POL	1134.09_87	0.418855	0.830614	0.59276	0.444437	0.423166	0.527878	0.388034	0.439842	0.405136	0.378654	0.462233	0.59441	0.433501	0.385221	0.365059	0.667241	0.335762	0.327897	0.309613	0.352252	0.414672	0.331451	0.311197	0.490013	0.644283	0.468069	0.624275	0.422601	0.577798	0.491092	0.47268	0.395866	0.387165	0.424472	0.311253	0.581186	0.859585	0.217482	0.226952	0.474572	0.400358	0.35832	0.302075	0.44457	0.454791	0.528501	0.476774
793	POL	1133.86_102	0.248422	0.486995	0.34883	0.243479	0.245436	0.297494	0.238157	0.236144	0.230332	0.22139	0.266255	0.359247	0.243979	0.205775	0.228548	0.421599	0.187824	0.196302	0.166231	0.20381	0.247637	0.195603	0.16543	0.261273	0.372574	0.275693	0.352542	0.222578	0.374005	0.266156	0.271194	0.241918	0.214855	0.238645	0.178054	0.321814	0.875815	0.120807	0.128054	0.278658	0.214939	0.201541	0.175133	0.276148	0.285028	0.291962	0.264501
794	POL	1133.69_192																																					0.0873466
795	POL	1133.94_156
796	POL	1133.96_157
797	POL	1134.01_91			0.0625092	0.0484791		0.0662917				0.0585285		0.0537816	0.0746765					0.032717				0.041851			0.0738893	0.0602867	0.0692653			0.062186		0.0595748	0.0560183	0.0599028	0.0620865		0.17149	0.0235434	0.0377864	0.0690152		0.0390812	0.0479559		0.0807646	0.0626667	0.0546717
798	POL	1134.12_88	0.112614	0.2766	0.192557	0.140021	0.131816	0.145269	0.130113	0.132037	0.138199	0.16388	0.139105	0.189466	0.20381	0.10532	0.116436	0.263064	0.110712	0.110147	0.0889234	0.144705	0.126906	0.149052	0.0882723	0.145226	0.216195	0.144282	0.201876	0.128639	0.190913	0.152089	0.141645	0.170651	0.128582	0.113042	0.0918989	0.175501	1.01591	0.113008	0.0807043	0.144709	0.139552	0.106564	0.128588	0.147118	0.160353	0.160832	0.173789
799	POL	1134.67_205	0.135809	0.432163	0.303924	0.222625	0.192964	0.452175	0.335989	0.339968	0.278391	0.255235	0.340879	0.370847	0.25665	0.216078	0.290009	0.524385	0.262518	0.205572	0.135004	0.296544	0.3742	0.267444	0.240665	0.261944	0.394076	0.24555	0.272917	0.239185	0.383205	0.216763	0.22122	0.205171	0.225491	0.263443	0.214704	0.301493	0.878164	0.106828	0.182868	0.327265	0.289107	0.212447	0.163849	0.379051	0.343054	0.347021	0.310926
800	POL	1133.49_162		0.165717	0.0819086	0.108062	0.0569159	0.0969822	0.103102	0.0868964	0.0993541	0.132834	0.0887516	0.127599	0.144231		0.0926546	0.16681	0.0821879	0.0556189		0.112096	0.0758003	0.114139	0.061983		0.154425	0.104994	0.154515	0.0892295	0.075445	0.0948781	0.0792574	0.138915	0.106364	0.0727851	0.0743944	0.139293	0.79573	0.0888762	0.0601784	0.115767	0.0951491	0.0829339	0.116364	0.0767748	0.135653	0.0815029	0.125837
801	POL	1134.1_135		0.174246	0.0916083	0.101291	0.0518379	0.0900257	0.112655	0.0973352	0.10284	0.132071	0.0840423	0.116351	0.15124		0.0914192	0.176392	0.0780785	0.0592541		0.102924	0.0915778	0.112573	0.0602731	0.0630544	0.149342	0.1033	0.162507	0.0924517	0.0851056	0.0881265	0.0843502	0.139193	0.0931275	0.072463	0.0694712	0.12673	0.754512	0.0904948	0.0522479	0.116138	0.0931973	0.0711187	0.115893	0.0663238	0.128204	0.0782428	0.120339
802	POL	1132.16_132		0.173028	0.0779569	0.103729	0.0535305	0.0998467	0.114961	0.096771	0.106077	0.130544	0.102879	0.143769	0.148275	0.0560945	0.0963608	0.193814	0.0773533	0.0625258	0.0649312	0.112096	0.0926067	0.117496	0.0592044	0.0781472	0.167717	0.110074	0.161323	0.0926995	0.0869457	0.0955888	0.096764	0.137245	0.0891093	0.0856674	0.0626335	0.139662	0.816872	0.0932906	0.0676423	0.118736	0.106372	0.0927042	0.117069	0.0715493	0.122715	0.118089	0.13897
803	POL	1135.2_115	0.0837038	0.222174	0.151603	0.104	0.0960587	0.144041	0.113314	0.104389	0.123259	0.114512	0.122803	0.165563	0.133447	0.107324	0.106862	0.16681	0.0966917	0.0817925	0.0742615	0.0995273	0.12622	0.101382	0.0735246	0.122755	0.152079	0.105671	0.170203	0.109554	0.186772	0.117265	0.131459	0.117758	0.104237	0.107889	0.0886168	0.14779	0.578751	0.0660686	0.0702081	0.128754	0.105152	0.107928	0.0879192	0.108932	0.123499	0.143445	0.134694
804	POL	1134.98_119		0.174246	0.098434	0.108604	0.0581854	0.110077	0.12089	0.0911284	0.10533	0.134107	0.106502	0.13006	0.149892	0.0520878	0.100685	0.176828	0.0872642	0.0579818	0.0415103	0.105981	0.0905488	0.119287	0.0621967	0.0546695	0.164589	0.106687	0.142379	0.104349	0.0989065	0.10163	0.0853051	0.13279	0.0973821	0.0940409	0.0708388	0.137815	0.730166	0.0918191	0.0583124	0.12727	0.0966129	0.0863422	0.0977925	0.0807944	0.152904	0.0796918	0.126142
805	POL	1133.99_114																																					0.10315
806	POL	1133.95_144																																					0.128991
807	POL	1134.08_175													0.0509526																								0.140951
808	POL	1134.23_236		0.117383		0.0606665			0.0639037	0.0547334	0.063497	0.0735423		0.0819027	0.0889648		0.0565193	0.105835	0.0459285	0.0359887		0.0716733		0.0619932	0.0352662		0.104383	0.0680766	0.0929457	0.0597342			0.0563396	0.0821241	0.0574365	0.0544278		0.0908912	0.463215	0.0541497		0.0745809	0.0529419	0.0431711	0.0688779		0.0815487	0.0608555	0.0711648
809	POL	1133.73_120																																					0.106994
810	POL	1134.23_237									0.0405883				0.0496046																			0.0456554					0.19071	0.0273692
811	POL	1134.16_222		0.0625499								0.0445326			0.067128														0.0618651	0.0379225				0.0495528	0.0378183				0.260758	0.0301649					0.0418439
812	POL	1134.51_163		0.114946		0.0452291			0.0619273	0.0488087	0.0717143	0.0646358		0.0864724	0.0841122		0.0497246	0.101044	0.0403688	0.0341711			0.0552211	0.0570696			0.0899182	0.0640123	0.0722253	0.0453583				0.0754428	0.0593274			0.0971723	0.411319	0.0529726		0.0801467	0.060749	0.0345369	0.0674674		0.0784122		0.0736082
813	POL	1134.34_206		0.065393							0.0460665				0.0460999																								0.199893	0.0301649
814	POL	1133.95_158																																					0.0978111
815	POL	1135.95_105	0.128077	0.151501	0.108134	0.063104	0.0666487	0.0904349	0.0727975	0.0843572	0.0759474	0.0671806	0.0789708	0.0970178	0.0889648	0.0712629	0.0623874	0.119337	0.0531804	0.0607082	0.0525543	0.060124	0.0802592	0.055503	0.0555709	0.101625	0.111811	0.0646897	0.113962	0.0701443	0.122368	0.106605	0.087215	0.0812889	0.0763456	0.0682763	0.0503256	0.0919996	0.345329	0.0407594		0.0886808	0.0539178	0.0633933	0.0618255	0.0828043	0.0803725	0.0952679	0.0821602
816	POL	1134.25_90		0.0986988	0.0628685	0.072854		0.0691561		0.0530407	0.0527897	0.0743058		0.0790906	0.0948958		0.0586812	0.0905915	0.0427861			0.0594447		0.054384			0.0934367	0.0707861	0.0849536	0.0478369		0.0589879		0.0734941	0.0605092		0.0607189	0.0757426	0.341058	0.0394351	0.0387194		0.0622129	0.0365818	0.0615905		0.0807646	0.0746205	0.066278
817	POL	1134.28_161		0.0930125							0.0577698	0.0600553		0.0548361	0.0695543									0.0499079			0.0813173		0.0731133					0.0637506	0.0477456				0.297491	0.0360508			0.043671		0.0505418		0.0721393		0.0601694
818	POL	1134.54_118		0.0881385		0.0484791			0.0619273		0.0570228	0.0618366	0.0543377	0.0674906	0.073059			0.0914626						0.0485651			0.0719345		0.0707453	0.0490762				0.0687615	0.0529456			0.0679836	0.331234	0.0336964		0.0771783	0.0429391		0.0684077		0.0693948		0.0589477
819	POL	1134.92_101	0.393979	0.908598	0.58773	0.435228	0.412799	0.505781	0.432832	0.436175	0.419578	0.392141	0.491213	0.628155	0.455068	0.368335	0.392238	0.701213	0.357276	0.354071	0.294571	0.361084	0.451372	0.358979	0.313548	0.510808	0.697061	0.474843	0.658908	0.418387	0.617361	0.485051	0.472043	0.435954	0.397801	0.437033	0.329852	0.598552	0.756007	0.212037	0.242813	0.504627	0.437198	0.38604	0.325348	0.48959	0.492037	0.496262	0.534194
820	POL	1133.96_84																																					0.101228
821	POL	1136.68_85	0.0769806	0.158406	0.1243	0.0755624	0.0653792	0.0937086	0.0731269	0.0784325	0.0699712	0.0720155	0.0811443	0.12549	0.0797987		0.0586812	0.114546	0.058015	0.0597994	0.057505	0.0587653	0.0891769	0.0474461	0.0536473	0.0808304	0.120021	0.0673992	0.0982738	0.0637	0.0998266	0.0636074	0.0964457	0.0874134	0.0732729	0.0676322	0.0530607	0.0964333	0.236412	0.0373751		0.0931334	0.0702639	0.0679376	0.0528926	0.0779807		0.0807785	0.0916285
822	POL	1134.94_98
823	POL	1135.17_221	0.0702574	0.170997	0.121426	0.0758332	0.072573	0.108031	0.0879499	0.0993102	0.0913859	0.101534	0.10143	0.119866	0.120507	0.0666838	0.0781387	0.148518	0.0751778	0.0634346	0.0559817	0.0903559	0.0919208	0.0886257	0.0551435	0.108333	0.136832	0.100591	0.127578	0.0775801	0.126968	0.0859944	0.0986739	0.106065	0.0758729	0.0760057	0.0590779	0.121188	0.568714	0.06548	0.0501486	0.0938755	0.0812427	0.0645294	0.0855684	0.0828043	0.105464	0.0988902	0.0986534
824	POL	1135.32_93	4.18687	0.800557	2.47953	0.461228	3.40987	1.8488	1.44113	1.55567	0.76545	0.600553	0.625608	1.04013	0.534867	5.68272	1.62331	0.994329	3.94647	0.692147	3.79381	0.574745	1.68441	0.476923	3.58283	1.89264	0.784243	2.10767	0.724325	3.80514	2.699	1.00351	1.86812	1.08376	2.28564	0.540091	2.04229	0.848317	2.60417	0.248677	0.308822	0.814082	0.4533	1.06246	0.385058	1.91615	1.29929	3.3246	0.719895
825	POL	1135.32_184
826	POL	1135.43_97
827	POL	1135.5_170
828	POL	1135.59_104		0.121444	0.0725682	0.0438749		0.072839	0.0606097	0.0482444	0.062501	0.0763415		0.078036	0.0870777		0.0657848	0.090156	0.0466537	0.0396239	0.0373212			0.0584124	0.0359074	0.0519863	0.09891	0.0660445	0.0766654	0.0495719	0.0717647		0.0646155	0.0709886	0.0564911			0.0890438	0.34661	0.046351		0.0864545	0.0463547	0.0465793	0.0557135		0.0697869	0.0619422	0.0583368
829	POL	1135.72_138	0.185224	0.32006	0.295302	0.165208	0.111293	0.34087	0.279661	0.18	0.145421	0.18322	0.2735	0.305114	0.167685	0.128216	0.223298	0.371512	0.139478	0.10633	0.101491	0.263255	0.319665	0.168523	0.151324	0.246516	0.320969	0.295337	0.19122	0.16904	0.305	0.300625	0.274059	0.171486	0.138982	0.255714	0.280073	0.276738	0.147998	0.117128	0.164208	0.3217	0.197861	0.122242	0.15045	0.290217	0.325411	0.353179	0.186922
830	POL	1135.82_143																							0.0331288									0.057626	0.0503456
831	POL	1136.1_362									0.0483075	0.0488586			0.0482567																								0.0382275								0.0588092
832	POL	1136.26_128																																					0.057448
833	POL	1136.28_126		0.0698609							0.0615049							0.0701213						0.0402844																			0.0468426	0.0463521	0.0376125
834	POL	1136.34_78																																					0.0602243
835	POL	1136.43_187																																					0.0461293
836	POL	1136.18_127																																					0.426696
837	POL	1136.51_215																																					0.150774
838	POL	1136.5_122																																					0.0687668
839	POL	1136.6_269																																					0.0439936
840	POL	1136.92_82		0.0751411
841	POL	1137.33_177	1.63004	3.42806	2.51043	1.82379	1.75149	2.11315	1.65293	1.75655	1.5553	1.42504	1.86016	2.43915	1.58789	1.45273	1.5708	2.82358	1.32057	1.37684	1.13639	1.44128	1.77325	1.25508	1.14498	1.86648	2.77847	2.00166	2.49385	1.58035	2.50578	2.04006	1.95024	1.57428	1.52431	1.80288	1.20809	2.42229	1.20833	0.788997	0.893812	1.97213	1.6634	1.42646	1.18926	1.92259	1.89052	2.15313	2.01216
842	POL	1137.3_219	0.886453	2.02028	1.42693	0.999915	0.95297	1.2223	0.956909	1.00044	0.899167	0.817363	1.10595	1.40465	0.915259	0.776737	0.912648	1.6607	0.755887	0.775393	0.624748	0.845133	1.02348	0.713034	0.651249	1.03906	1.59507	1.17458	1.46463	0.905184	1.42563	1.11331	1.13252	0.898632	0.849966	1.02318	0.677208	1.3848	0.725254	0.45012	0.515248	1.1343	0.919531	0.814797	0.649521	1.03023	1.12012	1.25985	1.16521
843	POL	1133.94_116	0.463901	0.937842	0.671435	0.485062	0.458924	0.560615	0.462478	0.475673	0.44174	0.405882	0.500631	0.660494	0.462347	0.410406	0.407063	0.77177	0.365494	0.36952	0.325037	0.393354	0.475724	0.363231	0.320174	0.513826	0.740456	0.485681	0.700053	0.434498	0.678545	0.556121	0.513741	0.435118	0.426165	0.466018	0.330946	0.656929	0.403631	0.229106	0.243512	0.532085	0.467938	0.402854	0.342039	0.55712	0.50968	0.547338	0.534805
844	POL	1137.35_81	0.342547	0.661241	0.478878	0.319312	0.321395	0.380972	0.322483	0.348714	0.327943	0.310456	0.35392	0.469974	0.326474	0.293924	0.273949	0.537451	0.267111	0.260646	0.242968	0.277182	0.342645	0.260506	0.248146	0.37732	0.50706	0.374929	0.45792	0.319739	0.494073	0.400478	0.399788	0.328496	0.329492	0.343958	0.227559	0.450392	0.250507	0.174368	0.164674	0.383665	0.31448	0.286747	0.248007	0.403168	0.363049	0.402806	0.368041
845	POL	1137.3_178	0.234303	0.512584	0.384396	0.246729	0.234223	0.289719	0.23058	0.25815	0.249008	0.217828	0.262632	0.344483	0.244788	0.21293	0.231636	0.415066	0.185406	0.194121	0.169468	0.21468	0.268217	0.184189	0.167782	0.277372	0.38313	0.280096	0.372967	0.237945	0.365264	0.278594	0.296658	0.232453	0.215564	0.228017	0.193097	0.371324	0.172344	0.118894	0.123855	0.290161	0.22665	0.208812	0.178659	0.284187	0.262681	0.305002	0.273664
846	POL	1137.23_179	0.124379	0.26076	0.190761	0.117271	0.106426	0.161637	0.129125	0.119624	0.127741	0.111204	0.130048	0.182436	0.116733	0.11362	0.10192	0.184232	0.0998341	0.0970605	0.089685	0.106321	0.141311	0.0964588	0.0942569	0.129463	0.18531	0.135137	0.177603	0.119964	0.192293	0.139297	0.145464	0.13279	0.112273	0.104991	0.094634	0.175132	0.0856381	0.0556212	0.0669426	0.145822	0.10198	0.111563	0.0860386	0.13305	0.139182	0.157572	0.135916
847	POL	1137.64_100	1.70366	2.63441	0.935842	1.41916	0.681721	1.57545	1.31332	1.20498	1.0548	1.48484	1.4222	1.48198	1.64046	0.401248	1.19092	2.28221	0.951446	0.645616	0.261058	1.67498	1.02176	1.48023	0.681172	1.77223	2.22098	1.32258	1.88289	1.18105	1.24346	1.76999	1.09273	1.52278	1.03504	1.41383	0.848424	1.53407	7.21538	1.02046	0.863256	1.21519	1.36063	0.828658	1.15893	1.88319	1.82544	0.832779	1.48896
848	POL	1138.07_117	0.641057	1.68722	0.613955	0.791915	0.738637	1.33443	1.03366	1.16577	0.939756	0.950707	1.16428	1.36141	0.882908	0.594716	0.790035	1.77699	0.879169	0.78539	0.389778	1.09005	1.17816	0.859625	0.87738	1.09473	1.46567	0.917849	1.08072	0.910637	1.12201	0.975788	0.689762	0.819014	0.935293	0.930425	0.687328	1.12801	1.01634	0.35418	0.626974	1.14209	0.90538	0.749586	0.611438	1.45671	1.22598	0.655646	1.19575
849	POL	1139.56_234
850	POL	1140.26_281	5.84884	13.3057	8.08632	6.24838	5.78066	12.3523	9.05127	8.70064	6.83303	7.31403	9.57539	10.2941	6.41409	5.44632	8.16719	13.6615	6.23226	5.46883	3.78353	9.92896	10.1668	6.56882	6.74182	8.44996	11.3399	7.55075	6.88745	6.59927	11.1263	7.49573	7.01794	5.62842	6.00342	7.67883	5.71387	8.70264	3.98014	2.89274	4.95608	8.7794	7.60998	5.12327	5.07298	11.0733	10.8593	10.094	8.43349
851	POL	1141.84_151
852	POL	1142.24_168
853	POL	1142.39_122
854	POL	1142.24_92
855	POL	1142.33_136
856	POL	1142.14_154
857	POL	1142.33_169	0.0783252	0.23639	0.130407	0.108604	0.0933082	0.172686	0.164041	0.12047	0.159116	0.126472	0.135482	0.166266	0.115654	0.127644	0.100067	0.319248	0.116755	0.107603	0.104537	0.130439	0.155717	0.141667	0.138072	0.116718	0.216585	0.136492	0.181451	0.125913	0.14767	0.0973656	0.143555	0.107736	0.094073	0.109822	0.103113	0.142987	0.132408	0.0701886	0.0751063	0.142854	0.169561	0.145873	0.156327	0.142697	0.121539	0.173511	0.140497
858	POL	1143.36_369	1.21018	2.98005	1.67661	1.23473	1.18338	2.60379	1.81664	1.85501	1.38598	1.46296	1.95616	2.09572	1.21208	0.99396	1.68477	2.82576	1.21759	1.15073	0.69006	2.06358	2.12653	1.33588	1.39504	1.74573	2.4575	1.50141	1.36074	1.29011	2.23667	1.5543	1.42504	1.03977	1.18702	1.56907	1.12904	1.76868	0.750455	0.574752	0.973583	1.76248	1.50384	1.03542	0.956533	2.29078	2.31787	2.08104	1.65512
859	POL	1144.53_182
860	POL	1144.63_152	0.144549	0.256698	0.278417	0.23725	0.174768	0.229156	0.250674	0.229937	0.227344	0.258034	0.213366	0.280508	0.241823	0.254429	0.205693	0.391547	0.220457	0.180489	0.205647	0.251366	0.333041	0.256701	0.265244	0.14791	0.253335	0.273661	0.290085	0.222082	0.231855	0.280015	0.274059	0.21046	0.215564	0.188726	0.230021	0.316272	0.223599	0.159065	0.149046	0.291645	0.298378	0.247666	0.212981	0.212236	0.244646	0.336879	0.265417
861	POL	1145.23_156
862	POL	1145.52_167			0.0991525	0.0541666	0.0480294	0.0765218	0.0754327	0.0773039	0.0714653	0.0653992	0.0717258	0.078036	0.0722502	0.0749835	0.0583724	0.117159	0.0582567	0.0478032	0.0632175	0.0669177	0.0939787	0.0649027	0.068395		0.076235	0.0887367	0.0805135	0.068905	0.0828054	0.0923907	0.0770293	0.0570693	0.0652365	0.0647336	0.0642746	0.10567	0.0664176	0.0425252	0.0452504	0.0860834	0.0809987	0.0745269	0.0491313	0.0683336	0.0717472	0.0847631	0.0708594
863	POL	1146.1_106	0.195645	0.193742	0.237104	0.146521	0.095424	0.199693	0.226628	0.167586	0.136456	0.126472	0.188008	0.234108	0.146118	0.127357	0.157204	0.285712	0.126908	0.0745221	0.084163	0.169162	0.239063	0.157557	0.109432	0.191511	0.182573	0.228954	0.179675	0.117981	0.222195	0.251587	0.207533	0.129171	0.0988003	0.171657	0.208414	0.231662	0.128991	0.0704829	0.114759	0.221516	0.181271	0.132013	0.0860386	0.225099	0.176428	0.22857	0.152103
864	POL	1146.22_121	0.0709297	0.0844829	0.0808309	0.0498332			0.0724681	0.0634795	0.0537857			0.0769815	0.0523005		0.0537397	0.0905915			0.0361787		0.086433	0.0572934	0.0440293	0.064396	0.0641156	0.0853498	0.0603851	0.0421362	0.076365	0.0941674	0.0576128			0.0566822	0.077403	0.093108	0.043353	0.0269277		0.074952	0.0580653	0.0461249		0.0807944	0.0607695	0.0829519	0.0537554
865	POL	1146.84_150	0.073619	0.154344	0.140825	0.0704165	0.0890765	0.128491	0.119572	0.123573	0.144425	0.0954269	0.103242	0.116351	0.103523	0.149395	0.09389	0.145905	0.108295	0.0792479	0.113487	0.0886575	0.132736	0.111454	0.098959	0.0986063	0.143478	0.0846724	0.0988658	0.0991439	0.122828	0.0909693	0.0789391	0.0985489	0.104946	0.0766498	0.076856	0.112321	0.206087	0.0400237	0.0534141	0.102039	0.0846583	0.123378	0.0590046	0.125814	0.108601	0.16047	0.12828
866	POL	1146.87_78			0.0844234	0.0514582	0.0588201		0.0494101	0.0922569	0.0883978	0.0511488	0.0681033	0.062921	0.0833034	0.0998826			0.0771116		0.0622654		0.0823171	0.0812402	0.0660439			0.0613028	0.0645292	0.0783237		0.083507		0.0620802	0.0671274		0.0555223							0.0899776					0.07483
867	POL	1146.88_125	0.092444	0.484965	0.215908	0.249979	0.127373	0.234476	0.155477	0.213855	0.267683	0.22419	0.166636	0.241138	0.153127	0.203772	0.130025	0.564455	0.150114	0.205754	0.123198	0.174258	0.221227	0.26722	0.150683	0.145562	0.354981	0.140217	0.367047	0.139297	0.209314	0.187624	0.177613	0.145596	0.1326	0.19871	0.0902579	0.252352	0.194341	0.138023	0.102163	0.274576	0.37035	0.268115	0.233668	0.147118	0.141926	0.168802	0.222963
868	POL	1147.81_186			0.0732867	0.0441457	0.0632634			0.0885892	0.0906389	0.0536935			0.0771028	0.106751			0.0846052	0.0508931	0.0689299		0.0593369	0.0722881	0.0696774				0.0725213	0.068905				0.0701534	0.0690184									0.0752086					0.0864362
869	POL	1147.3_92				0.0598541	0.0588201			0.0916926	0.0891448	0.0659082			0.0741373				0.090165	0.0534378			0.0548781	0.0691549	0.0632654				0.0663052	0.0634521				0.0631938	0.0697275								0.0375717	0.0827067					0.0873525
870	POL	1147.73_82		0.0617375	0.0775976	0.0544374	0.0554348		0.0688447	0.0928211	0.0874018	0.0536935			0.0690151	0.0861451			0.0679259	0.0528925	0.0594092		0.0833461	0.0671407	0.0647615			0.0558838	0.0660092	0.0602299		0.0660949		0.0559557	0.0600365								0.043671	0.0792985				0.0793295	0.087658
871	POL	1147.95_122								0.0496551	0.0597619				0.0444824				0.0473789					0.0557268	0.0427469																			0.0579401					0.0565043
872	POL	1148.03_139	0.0998395	0.190899	0.35386	0.42927	0.513301	0.17023	0.319189	0.605736	0.653148	0.453214	0.133309	0.297732	0.573149	0.751266	0.166161	0.301826	0.614234	0.392786	0.48727	0.159312	0.388948	0.451185	0.536687	0.128792	0.176709	0.352237	0.541986	0.527198	0.194133	0.269354	0.328807	0.640011	0.542692	0.0927527	0.253816	0.34546		0.0709244	0.0993643	0.311681	0.199081	0.596215	0.231317	0.145108	0.217594	0.405341	0.671637
873	POL	1148.06_113					0.0425282			0.0629152	0.0704692				0.0558052	0.0795626			0.0548725	0.036534	0.0573146			0.055503	0.0581358				0.053873	0.0498198					0.0567274									0.0733908				0.0590444	0.0754408
874	POL	1148.16_126	0.0699212	0.10601	0.193276	0.202583	0.227875	0.0900257	0.171288	0.284106	0.332924	0.208667	0.0847668	0.143769	0.273365	0.360608	0.0830803	0.164633	0.295876	0.194666	0.22983	0.0771082	0.218483	0.22895	0.253703	0.0650668	0.101256	0.176457	0.268773	0.257031	0.105807	0.137165	0.169655	0.287573	0.234237		0.128549	0.171437		0.0301649	0.0604116	0.154357	0.110519	0.289019	0.102729	0.0948631	0.0987994	0.196694	0.337193
875	POL	1148.44_112		0.0889508	0.156992	0.154375	0.198253		0.130113	0.21978	0.249257	0.181184		0.114242	0.203541	0.295069	0.0697998	0.140678	0.236895	0.145954	0.190604	0.0597843	0.143369	0.17837	0.196422		0.0797535	0.125993	0.193292	0.20151	0.0984465	0.120108	0.120955	0.219369	0.206346		0.106942	0.134489		0.0317835	0.0403522	0.134691	0.0922214	0.214038	0.0921506	0.0707454	0.0846852	0.148154	0.255033
876	POL	1148.68_98		0.0913878	0.143699	0.143812	0.163977	0.0928902	0.118255	0.206802	0.22585	0.147848	0.06919	0.107563	0.176042	0.257863	0.0667113	0.12195	0.206678	0.133958	0.160329	0.0597843	0.132393	0.157109	0.193643		0.0867906	0.133782	0.189147	0.184408	0.0869457	0.115133	0.112361	0.198211	0.1742		0.0916254	0.124144		0.0250148	0.0464166	0.117623	0.078559	0.200859	0.0827475	0.0739611	0.0948788	0.144532	0.237929
877	POL	1148.24_210		0.0787966	0.179983	0.131896	0.16038	0.0679285	0.114631	0.213573	0.216388	0.148357		0.0959632	0.198958	0.22953	0.0694909	0.118901	0.19435	0.12487	0.159186	0.0563875	0.134451	0.149724	0.166927		0.068416	0.119219	0.192404	0.171271	0.0901659	0.100208	0.111724	0.204336	0.178219		0.100651	0.130425			0.0384862	0.10946	0.0756313	0.183136	0.072169	0.0711473	0.0737075	0.14091	0.219603
878	POL	1148.29_124			0.118552	0.0844998	0.100502		0.0793855	0.126113	0.155132	0.094409		0.0594058	0.116193	0.163991		0.0801386	0.131259	0.0863366	0.100158		0.10221	0.108768	0.109646			0.0853498	0.124322	0.110545		0.0678716	0.0614324	0.118314	0.116291		0.0582574	0.0750037				0.0697573	0.0546497	0.137011	0.0503067		0.0603774	0.0981658	0.149354
879	POL	1148.36_140			0.116037	0.0934373	0.100079		0.0774091	0.136551	0.143927	0.0972082		0.0685452	0.118081	0.152829			0.116997	0.0832466	0.0961591		0.0881479	0.102501	0.102806			0.0850111	0.118698	0.105093		0.0675163	0.0703449	0.122212	0.115818		0.0607189	0.0694615				0.0738388	0.052698	0.127014	0.0479559			0.0920078	0.151187
880	POL	1146.89_153			0.0912491	0.0606665	0.0810363		0.0698329	0.109749	0.115042	0.0786318		0.0615149	0.0970525	0.135657		0.0744767	0.0962082	0.0645252	0.0761656		0.085404	0.0910875	0.0948981			0.0711248	0.0970898	0.091956		0.0628967	0.0607958	0.102446	0.0969093		0.0522402			0.0257506			0.0505022	0.1102				0.0865742	0.12095
881	POL	1153.48_97			0.0822679											0.127071					0.0790218																											0.0637534
882	POL	1147.81_226			0.0844234	0.0598541	0.0816711			0.0973352	0.118279	0.0689619			0.0859993	0.12564			0.0964499	0.06089	0.0719765		0.0761433	0.0832544	0.0827152			0.0680766	0.0888016	0.0934431			0.0681168	0.0915892	0.0780002		0.0566163					0.0575126	0.0483065	0.109064				0.0641156	0.108122
883	POL	1147.36_97				0.0617499	0.0791321		0.0615979	0.110878	0.11554	0.0659082			0.0897736				0.111195	0.0597994			0.0902058	0.0933255	0.0912646			0.0602867	0.0890976	0.0897252		0.0557898		0.0876918	0.0860366		0.0538812						0.0419632	0.105656					0.1069
884	POL	1149.33_83			0.0704127	0.0674374	0.0693993			0.0933854	0.0966151	0.0610732			0.073059	0.113334			0.0894398	0.0548919	0.0780698		0.0836891	0.081464	0.0872036				0.0790334	0.0775801		0.062186		0.0810105	0.0820184		0.0495051							0.0954308				0.0746205	0.105984
885	POL	1148.28_151			0.0941231	0.0555207	0.0647444			0.0821002	0.0916349	0.0636179			0.0757549	0.11133		0.0727345	0.0817044	0.053256	0.0740711		0.0661967	0.0673645	0.0692499				0.0716333	0.0736143				0.0824025	0.0723275			0.0576383						0.0933859				0.0630289	0.101708
886	POL	1148.28_127								0.0454231	0.061754													0.0487889	0.0397546																			0.0479426
887	POL	1148.32_155					0.0452788			0.0567084	0.0687262					0.082997		0.0688147	0.0522135	0.044168				0.0595314	0.054716				0.0677852	0.0465976		0.0678716			0.0550729									0.0608939					0.0681105
888	POL	1148.5_96	0.0574833	0.119007	0.148729	0.109416	0.145358	0.124808	0.115949	0.179153	0.2007	0.121383	0.0822311	0.0931511	0.149353	0.214647	0.0787564	0.113675	0.18178	0.0992416	0.148713	0.0767685	0.12622	0.120406	0.153248	0.0831781	0.102429	0.116848	0.153331	0.160861	0.119148	0.0945228	0.10122	0.163413	0.173728	0.0621572	0.0727533	0.101606	0.0363054	0.0373751	0.0443174	0.0942465	0.0644086	0.186545	0.0672323	0.112951	0.0917423	0.167353	0.182646
889	POL	1148.64_166									0.0398413													0.0405082																				0.0468065
890	POL	1148.66_159	0.0605088		0.0661017	0.0452291	0.0319491			0.0595297	0.061754	0.0386797			0.055266	0.0746973			0.0558394		0.0407486			0.0510269	0.0438156					0.0505634					0.0479819									0.0602123					0.0659725
891	POL	1148.72_90								0.0513479	0.0413353				0.0458304	0.0615322			0.0367428											0.0386661					0.0359274														0.0632237
892	POL	1149.07_111									0.0448214								0.0408522																									0.0445344
893	POL	1149.12_158
894	POL	1149.31_173
895	POL	1149.43_114
896	POL	1149.9_218																						0.0519221
897	POL	1148.83_157																						0.0389416															0.0369461
898	POL	1151.16_143		0.0666115	0.0585575	0.0571457	0.0404124	0.0667009		0.0674293	0.0527897	0.0552204						0.117595	0.0587402	0.0559824			0.0648247	0.0666931	0.0512963		0.0813173	0.0636736	0.0657132	0.0483326			0.0506101	0.0542854	0.0697275				0.0536039	0.0334021		0.0730967	0.0661164	0.0583946					0.0827711
899	POL	1152.18_142				0.0487499						0.0526757			0.0830338									0.0807926	0.041037				0.052985										0.200961	0.0491468			0.0487944		0.0547732
900	POL	1148.5_156
901	POL	1150.98_144
902	POL	1151.06_187
903	POL	1142.09_282	1.59676	3.98207	2.31823	1.81729	1.72673	3.65709	2.7024	2.61733	2.01771	2.22637	2.78245	3.09754	1.89657	1.57122	2.34107	4.05528	1.85261	1.62331	1.09888	2.86693	3.07077	1.95849	2.01124	2.44369	3.32463	2.1859	2.0155	1.92959	3.21009	2.12499	2.06929	1.63998	1.78219	2.23218	1.69001	2.57266	1.09749	0.854035	1.42889	2.56098	2.26577	1.49054	1.48029	3.23017	3.20118	3.01199	2.45748
904	POL	1143.99_283	0.897211	2.31191	1.36838	1.04271	0.980899	2.09473	1.5719	1.54918	1.16685	1.27134	1.59608	1.7421	1.07513	0.894364	1.36974	2.37193	1.04983	0.947521	0.61161	1.66139	1.77839	1.15325	1.18537	1.41202	1.96725	1.23588	1.15087	1.13743	1.87508	1.20179	1.18568	0.922574	1.04331	1.27696	0.932391	1.42285	0.638121	0.483669	0.804244	1.46082	1.32818	0.850243	0.85733	1.85345	1.85641	1.71337	1.40283
905	POL	1144.27_207	0.702574	1.92239	1.11798	0.86504	0.801688	1.84553	1.32057	1.28821	1.00126	1.06598	1.35228	1.52135	0.92793	0.751266	1.16683	1.9647	0.909868	0.794842	0.516974	1.37708	1.48205	0.983387	0.980827	1.15544	1.58921	1.04079	1.00227	0.923278	1.55306	0.994621	0.988648	0.78338	0.863675	1.05281	0.796184	1.23405	0.54629	0.406417	0.691351	1.2252	1.0947	0.737317	0.688309	1.58011	1.51845	1.4522	1.19514
906	POL	1145.33_265	0.589288	1.66569	0.955241	0.750207	0.688703	1.58404	1.16608	1.14771	0.890203	0.913808	1.2139	1.27529	0.804458	0.656249	0.981212	1.6816	0.813419	0.705415	0.454137	1.18652	1.27008	0.84463	0.840831	0.987405	1.3906	0.864675	0.8744	0.801826	1.39389	0.848573	0.81963	0.678985	0.754475	0.947494	0.719875	1.0253	0.487988	0.351973	0.61158	1.05786	0.951247	0.674605	0.591221	1.35984	1.27381	1.20371	1.07358
907	POL	1145.98_249	0.463564	1.39356	0.829504	0.681415	0.590528	1.4179	1.02905	0.989716	0.802801	0.816854	1.08603	1.11606	0.76348	0.572965	0.852113	1.46384	0.728088	0.622714	0.404059	0.970137	1.10614	0.786217	0.728407	0.815347	1.17324	0.726828	0.790334	0.719041	1.20068	0.67765	0.708542	0.597975	0.648111	0.818027	0.612113	0.888221	0.441218	0.304298	0.539972	0.929107	0.816574	0.6203	0.522343	1.13916	1.04131	1.00738	0.945912
908	POL	1147.42_370	0.417847	1.0406	0.648802	0.483166	0.441786	0.97105	0.686471	0.737209	0.533126	0.591901	0.70313	0.809185	0.48715	0.393806	0.618315	1.08797	0.487809	0.422958	0.268865	0.734396	0.809795	0.53153	0.53626	0.612768	0.866342	0.590336	0.532514	0.487292	0.833575	0.568558	0.538568	0.413404	0.483601	0.578416	0.419836	0.67725	0.290016	0.224839	0.368534	0.668631	0.588948	0.399219	0.398222	0.850552	0.863711	0.806336	0.598945
909	POL	1150.81_371	0.23901	0.603566	0.381881	0.278958	0.251572	0.549566	0.403186	0.428557	0.299556	0.31071	0.419849	0.43201	0.265816	0.235826	0.328615	0.591893	0.273396	0.241924	0.158234	0.404563	0.471265	0.305938	0.301152	0.366252	0.488686	0.322094	0.305478	0.273637	0.503733	0.303468	0.317348	0.23301	0.275837	0.321414	0.245064	0.381299	0.169995	0.126104	0.212257	0.386262	0.323263	0.244939	0.218858	0.457835	0.48694	0.441565	0.337804
910	POL	1149.65_193	0.179509	0.559699	0.351704	0.269749	0.218777	0.570845	0.405492	0.38793	0.330931	0.30842	0.468391	0.451344	0.311916	0.231819	0.347455	0.639367	0.298535	0.250467	0.164137	0.394033	0.448285	0.307952	0.279992	0.328688	0.473048	0.331238	0.327086	0.261988	0.497753	0.278238	0.30016	0.234958	0.266855	0.336228	0.257919	0.383516	0.165083	0.121248	0.24118	0.380326	0.331802	0.265843	0.190883	0.473914	0.433228	0.392301	0.376288
911	POL	1151.39_266	0.184552	0.480497	0.325479	0.251333	0.211372	0.468134	0.360694	0.358589	0.280632	0.29875	0.368772	0.387017	0.268782	0.206061	0.296804	0.550518	0.25019	0.217205	0.143191	0.350214	0.400953	0.275053	0.251565	0.30521	0.42027	0.27129	0.269957	0.244638	0.45083	0.266156	0.280106	0.216306	0.231164	0.28019	0.212516	0.307035	0.147571	0.113155	0.19593	0.353239	0.291059	0.2204	0.18195	0.42608	0.385788	0.383607	0.327114
912	POL	1151.58_250	0.133119	0.399263	0.278777	0.216395	0.18048	0.421075	0.327424	0.317115	0.248261	0.244293	0.343414	0.341671	0.245327	0.193755	0.272096	0.458619	0.223358	0.19303	0.129672	0.293487	0.345389	0.25133	0.217582	0.256578	0.352636	0.234035	0.24006	0.214894	0.387345	0.226002	0.228541	0.185962	0.209655	0.24251	0.201576	0.277477	0.132408	0.0977049	0.169339	0.291645	0.255195	0.199496	0.169256	0.338452	0.308552	0.33869	0.283132
913	POL	1151.55_251	0.140179	0.411042	0.279136	0.209625	0.180057	0.40307	0.327095	0.314294	0.252992	0.257525	0.322766	0.33429	0.237239	0.179445	0.267772	0.461233	0.215381	0.184306	0.117676	0.297223	0.350534	0.254687	0.226131	0.24182	0.362018	0.237083	0.241836	0.219356	0.358824	0.227779	0.227905	0.187354	0.210837	0.23639	0.183524	0.272304	0.135398	0.106239	0.171672	0.294242	0.261538	0.192225	0.16432	0.348099	0.314825	0.326736	0.280078
914	POL	1151.61_284	0.164046	0.393983	0.261533	0.192291	0.19106	0.368287	0.298108	0.28326	0.222613	0.236913	0.283643	0.298435	0.218907	0.177728	0.258506	0.435972	0.200152	0.177944	0.114058	0.270388	0.310747	0.214403	0.214589	0.237125	0.336998	0.220826	0.221412	0.189365	0.361124	0.209656	0.217401	0.172043	0.20091	0.221898	0.172311	0.271565	0.123011	0.100059	0.153711	0.273463	0.226162	0.174048	0.156327	0.320364	0.323058	0.309349	0.262363
915	POL	1151.68_267	0.136145	0.347274	0.23423	0.166833	0.152128	0.353146	0.262203	0.259843	0.206179	0.19518	0.254663	0.274532	0.194375	0.153974	0.218974	0.391982	0.180813	0.161949	0.101872	0.234042	0.285023	0.207465	0.190224	0.21197	0.312368	0.200504	0.200692	0.165322	0.321561	0.184071	0.196711	0.152556	0.172782	0.199354	0.170943	0.23277	0.102937	0.0891705	0.151146	0.239327	0.198593	0.166549	0.129763	0.296648	0.270914	0.281457	0.23518
916	POL	1151.64_208	0.128413	0.329402	0.223093	0.171166	0.143242	0.314681	0.237498	0.253918	0.194226	0.196707	0.247055	0.25766	0.17766	0.144529	0.199207	0.380223	0.173078	0.138138	0.100158	0.240496	0.263072	0.181951	0.180606	0.202914	0.302594	0.186957	0.177011	0.171767	0.29718	0.167369	0.182706	0.148658	0.1586	0.179386	0.147148	0.227967	0.107208	0.0815189	0.13062	0.22968	0.185175	0.144282	0.116599	0.263285	0.265817	0.277472	0.213189
917	POL	1151.67_209	0.0796699	0.196179	0.135796	0.0863957	0.0818827	0.166957	0.138678	0.147837	0.111805	0.111459	0.131135	0.129006	0.0957046	0.0967344	0.11798	0.205573	0.101043	0.0850642	0.0569338	0.113794	0.151258	0.112796	0.100669	0.107327	0.167717	0.124638	0.107154	0.0889816	0.170211	0.101274	0.0986739	0.0729373	0.102109	0.0956512	0.0877963	0.133011	0.0583023	0.0500296	0.0760393	0.13098	0.111983	0.103611	0.0653517	0.152344	0.15212	0.161195	0.127975
918	POL	1151.67_372	0.0635342	0.16328	0.124659	0.0915415	0.0729962	0.140358	0.121549	0.137116	0.096366	0.0939001	0.118094	0.11389	0.0962437	0.080135	0.101302	0.165939	0.0790454	0.0696145	0.0481748	0.106661	0.143369	0.0935493	0.0825015	0.103302	0.142696	0.0955105	0.0914657	0.0773322	0.15411	0.10163	0.0954908	0.0645857	0.0902911	0.0843792	0.0691977	0.117863	0.0495462	0.0444381	0.0597119	0.109831	0.096369	0.0767991	0.0625308	0.13305	0.134085	0.120624	0.0998751
919	POL	1151.34_195			0.0650239		0.0423166			0.0612225	0.0667341				0.0498742	0.0746973			0.0473789	0.0348981	0.0439856			0.0496841	0.0418919				0.052393	0.0408969	0.0777451				0.0442001									0.0572585				0.0746205	0.070554
920	POL	1151.37_237								0.0465516
921	POL	1151.42_180								0.0457052													0.05625
922	POL	1151.42_236								0.0513479
923	POL	1151.6_81		0.0873261	0.0822679		0.0499336	0.0769311	0.0849853	0.0798431	0.0684772	0.0486041	0.0854913	0.0706543	0.0593099	0.0675424	0.0636228	0.104093	0.0645417	0.0558007	0.0436048	0.0604637	0.0946647	0.0678121	0.0720285		0.0973462	0.0596094		0.0562642			0.062069		0.0515274		0.0481375	0.0665057		0.0270749		0.0834861	0.0495263	0.0561224		0.0727552		0.0840386
924	POL	1151.34_120																						0.0371512																				0.036809
925	POL	1151.47_264								0.0530407										0.0303541				0.0427462			0.068025																	0.0393084
926	POL	1151.48_179	0.096814	0.184806	0.197227	0.156271	0.18048	0.193146	0.164041	0.224859	0.24851	0.151665	0.159391	0.161696	0.194914	0.270742	0.129716	0.218639	0.217798	0.141592	0.191747	0.121946	0.176982	0.164495	0.190651	0.126444	0.163416	0.138863	0.202468	0.191843	0.189532	0.124017	0.136234	0.203501	0.186019	0.108856	0.105027	0.142248	0.0644955	0.0540026	0.0856025	0.140257	0.117351	0.220627	0.0808669	0.183295	0.148983	0.271314	0.237318
927	POL	1151.48_190					0.0349112		0.0586333	0.071097			0.0547							0.0465309			0.0867759	0.0516983	0.0363348		0.0672431				0.0818854				0.0501092								0.0426951	0.0511236
928	POL	1145.6_191	0.443395	1.53856	0.710234	0.696582	0.611687	1.41299	1.07549	1.08169	0.90116	0.82118	1.14906	1.25983	0.826294	0.535474	0.862614	1.61192	0.811485	0.67906	0.351314	1.06151	1.12157	0.794722	0.763459	0.912612	1.29287	0.805743	0.876472	0.802074	1.17768	0.798469	0.689762	0.704318	0.779057	0.860217	0.652592	0.987241	0.424346	0.311214	0.604816	1.02706	0.84146	0.699599	0.533627	1.26618	1.16521	0.870814	1.07999
929	POL	1151.63_192	0.0843761	0.25223	0.158788	0.131896	0.11764	0.221791	0.19237	0.191003	0.168827	0.14225	0.202861	0.192981	0.145579	0.109327	0.145159	0.306617	0.147455	0.125052	0.0679778	0.175616	0.208194	0.150843	0.140637	0.149922	0.236915	0.150039	0.158067	0.142519	0.227715	0.146404	0.128276	0.134182	0.133546	0.148469	0.126361	0.175501	0.0837161	0.0618013	0.108927	0.19109	0.151019	0.14201	0.0888595	0.213442	0.194462	0.165904	0.184173
930	POL	1151.52_248								0.0617867	0.0438254									0.0310812				0.0494603											0.0427819									0.0443072
931	POL	1151.62_353			0.0639462		0.034488		0.0609391	0.0657366	0.0465645									0.0376246			0.0771723	0.0416272	0.0359074						0.0777451				0.0401819
932	POL	1151.39_253								0.0609403														0.0414034											0.0416001
933	POL	1151.52_373								0.0541692	0.0430784												0.0589939	0.0402844	0.0335563										0.0430183									0.0427166
934	POL	1151.52_178								0.0657366	0.0423313				0.0463695			0.0840585	0.0478624	0.0398057	0.0304662		0.0644817	0.0563982	0.0365486				0.0503209		0.0708447				0.0420728			0.0602246	0.0512547					0.0447616
935	POL	1151.6_111														0.0572393
936	POL	1151.6_174
937	POL	1151.6_176								0.0665829	0.0478095							0.0801386	0.0377097				0.0613948	0.0425224	0.0348387										0.0416001					0.0226605
938	POL	1151.4_131	0.185224	0.47806	0.296021	0.225333	0.227029	0.456676	0.372881	0.389341	0.284865	0.292388	0.366598	0.423574	0.261772	0.240119	0.297112	0.510884	0.282098	0.23738	0.186987	0.335947	0.374886	0.265877	0.289824	0.34747	0.453109	0.267226	0.294229	0.281073	0.406667	0.28037	0.250823	0.214915	0.279619	0.273427	0.214978	0.336593	0.156113	0.129194	0.197562	0.348044	0.264466	0.240849	0.189708	0.464669	0.406175	0.388316	0.32803
939	POL	1151.64_119	0.109252	0.335495	0.204772	0.160875	0.145146	0.307315	0.248039	0.261253	0.205182	0.182456	0.25104	0.244302	0.178199	0.138519	0.209708	0.352349	0.17888	0.149589	0.0811164	0.213661	0.249009	0.195379	0.175476	0.207945	0.297903	0.175103	0.208388	0.16904	0.268658	0.190822	0.149921	0.144483	0.170655	0.193235	0.144413	0.229445	0.0877737	0.0743087	0.138317	0.227453	0.185419	0.156779	0.11942	0.284589	0.226611	0.238351	0.211051
940	POL	1151.7_189	0.101184	0.30097	0.187887	0.137312	0.119968	0.274578	0.224322	0.216677	0.171317	0.16846	0.227856	0.250278	0.167416	0.123923	0.171102	0.327523	0.170903	0.141047	0.0807356	0.198715	0.242492	0.183294	0.162224	0.165015	0.271318	0.178828	0.177899	0.159126	0.259457	0.160973	0.147056	0.128893	0.152455	0.162317	0.135387	0.203951	0.0899093	0.0748973	0.110327	0.213724	0.165657	0.142465	0.112132	0.246805	0.238373	0.19126	0.190282
941	POL	1151.74_235		0.112509	0.0865788	0.0674374	0.062417	0.107622	0.100467	0.110031	0.0761964	0.0702342	0.0793331	0.102642	0.0741373	0.0643942	0.0719617	0.122386	0.0691345	0.0559824	0.0314183	0.0696352	0.0939787	0.0785546	0.0643341	0.0657376	0.112593	0.0721409	0.0751854	0.0597342	0.113167	0.0764	0.0655704	0.0501096	0.068782	0.0756836	0.0607189	0.0831322	0.0429258	0.0336964	0.0506151	0.0923913	0.0736796	0.0636205	0.0467805	0.0996867	0.0956629	0.098528	0.0842982
942	POL	1151.69_252		0.105604	0.0840641	0.0582291	0.0499336	0.110895	0.0935498	0.099028	0.0699712	0.0646358	0.0883893	0.0822542	0.0676672	0.0572393	0.0664025	0.13371	0.0601906	0.0561642	0.0317991	0.0706542	0.101524	0.0704977	0.0613418	0.0657376	0.109075	0.0660445	0.0589051	0.0483326	0.105807	0.0646735	0.0776659		0.0652365	0.0676322	0.0557958	0.085349	0.0407902	0.0341379	0.0513149	0.0816308	0.0641646	0.0649838		0.0848141	0.0850773	0.101064	0.0763571
943	POL	1151.64_206		0.111696	0.0851418	0.0579582	0.0459135	0.106394	0.0853147	0.0945139	0.0744534	0.0592919	0.0778841	0.0801451	0.0676672	0.0595289	0.063314	0.113239	0.0582567	0.0565277		0.0808447	0.100495	0.0640074	0.0564259	0.0607066	0.0918729	0.0673992	0.0657132	0.0542813	0.103047	0.0533023			0.0616911	0.072141	0.0514196	0.0709394	0.0375868	0.0294292	0.0450171	0.0779204	0.0570895	0.0593034		0.0928533	0.0811567	0.0952679	0.0638345
944	POL	1151.67_132		0.0922001	0.0822679		0.0435861		0.0780679	0.0815359	0.0565248	0.049622	0.0717258				0.063314	0.101915	0.0461703	0.0479849	0.0302758		0.0771723	0.05886	0.0489452	0.0637252	0.0828811	0.0568999	0.0518009	0.0391618		0.0636074			0.0529456			0.0650278		0.0275163		0.0712415	0.051966	0.0549863			0.0697869	0.067738	0.0626128
945	POL	1151.76_105		0.112915	0.0700534	0.0501041		0.0887981	0.0823501	0.0933854	0.0677301	0.0671806	0.0670165	0.0713573		0.045219	0.063314	0.110191	0.0519718	0.0543466	0.0378924	0.0689558	0.101524	0.0687073	0.0532199		0.100083		0.0660092	0.0456062	0.111787				0.0600365	0.0534616	0.0519667	0.0650278	0.0412173	0.0292821		0.0794046	0.0502582	0.0593034	0.0472507	0.0671277	0.0760599	0.0789673	0.0693323
946	POL	1151.62_194		0.107228	0.0775976	0.0473957	0.0440093	0.0912533	0.0793855	0.0874607	0.0572718	0.0521667	0.0786086	0.0776845	0.0558052		0.0722706	0.105835	0.0577733	0.0439862	0.0350362	0.0679367	0.0922638	0.0615456	0.0525787		0.0852268	0.063335	0.0621611	0.038914	0.104887				0.0598002	0.0595807	0.0508726	0.0731563	0.0378004	0.0292821	0.0489824	0.0645626	0.0595292	0.0622572		0.0787846	0.0737075	0.0927322	0.072692
947	POL	1151.64_221		0.0739226	0.0797531	0.0463124	0.0397776	0.0814323	0.089597	0.0846393	0.064244	0.0531846	0.072088		0.0514918	0.0497982	0.061152	0.116288	0.05173	0.0461673		0.0614828	0.085404	0.0646789	0.0465941	0.0533279	0.0860087	0.0521582	0.0612731		0.100747				0.0616911	0.055716					0.0382529	0.0582547	0.0478185	0.0518053		0.0799905		0.0757072	0.0595585
948	POL	1151.67_268		0.0905755	0.0790346		0.0404124	0.0736574	0.0790561	0.0801252	0.0610069	0.0536935	0.0724503	0.0703027	0.0576923		0.0589901	0.118901	0.0548725	0.0465309			0.0806022	0.062217	0.0527924	0.0576881	0.0734983	0.0518195	0.0574251	0.0438712	0.0887858	0.0639628	0.0652521		0.0607456		0.0464965	0.0653973		0.0300178		0.0612231	0.0502582	0.0570313		0.0864219	0.0784122	0.0659268	0.0601694
949	POL	1151.64_247		0.109665	0.0872973		0.0463367	0.0740666	0.0757621	0.081818	0.0572718	0.0547114	0.0728125		0.0525701		0.0630051	0.0971245	0.05173	0.0458038			0.0819741	0.0637836	0.0498001	0.0560111	0.0805354		0.055945	0.0404011	0.0864857		0.055703		0.0510547			0.0657668		0.0258977			0.0556256	0.0583946		0.0675297	0.0756678	0.0655646
950	POL	1151.63_175					0.0397776	0.0638364	0.0579745	0.0654544	0.0507976	0.0465683							0.046412	0.0376246			0.0675686	0.0539363	0.041037		0.068025		0.055649						0.0418365					0.0292821			0.0463547	0.0449888
951	POL	1151.56_279		0.0735164	0.0696942	0.0433332		0.0667009	0.0566569	0.0705328	0.0498016				0.0420561		0.0583724	0.0762188	0.0418191	0.0363522			0.0610519	0.0510269	0.0438156		0.0781897				0.0851056				0.0484547						0.0361537		0.0402554	0.050442			0.0693948		0.0494794
952	POL	1151.56_161		0.0792028	0.0700534				0.0671977	0.0663008	0.0478095	0.0386797			0.0458304		0.0552839	0.0770899	0.0430278	0.0352617			0.0706555	0.0541601	0.0386859		0.0785807		0.0512089		0.091546				0.0510547			0.0561604		0.0238377			0.0451348	0.0415806			0.064298	0.0720848	0.0510065
953	POL	1151.67_134		0.139722	0.0991525	0.0660832	0.0681298	0.127673	0.118255	0.113699	0.0876508	0.0796497	0.0974456	0.0931511	0.0746765	0.065539	0.0901838	0.144162	0.0870225	0.0757944	0.0399869	0.0879781	0.110099	0.0796736	0.0829289	0.0945816	0.117676	0.0772212	0.0905777	0.0746058	0.135249	0.0813749	0.0671619	0.0592964	0.0751638	0.0785821	0.0527872	0.0960638	0.0501869	0.0351679	0.0557466	0.105749	0.078803	0.0711187	0.0441947	0.118177	0.103112	0.0981658	0.0922394
954	POL	1151.67_285	0.0541217	0.11982	0.0959193	0.0593124	0.0564927	0.0961638	0.0932204	0.104389	0.0761964	0.0839757	0.0934609	0.0833088	0.0733286	0.0560945	0.0731971	0.134581	0.0613992	0.0552554	0.0363691	0.0767685	0.112843	0.0772118	0.072456	0.0818366	0.112984	0.0823016	0.0683773	0.0540334	0.121448	0.0781767	0.0658887		0.0711456	0.066666	0.0533342	0.0945859	0.0414309	0.034285	0.0473496	0.0823729	0.0634327	0.0742997	0.0535978	0.12702	0.0980153	0.0938189	0.0815494
955	POL	1151.68_85	0.0773168	0.175058	0.140107	0.0752915	0.0863259	0.151816	0.150207	0.139091	0.0851607	0.105097	0.131497	0.117054	0.0865385	0.114479	0.114583	0.173343	0.0894398	0.0863366	0.0879713	0.111756	0.157774	0.102501	0.0985316	0.122419	0.167326	0.106687	0.0938337	0.0969132	0.15641	0.0923907	0.109178	0.0579044	0.0938366	0.106279	0.0836937	0.103823	0.0444208	0.0481167	0.0706746	0.128383	0.0924654	0.0929314	0.0646465	0.159579	0.123499	0.149603	0.113314
956	POL	1151.71_163		0.135254	0.113522	0.0785415	0.0628402	0.133811	0.126819	0.118495	0.0998522	0.0903375	0.126063	0.129709	0.0859993	0.0706905	0.0855511	0.172908	0.0826714	0.0710686	0.0479843	0.0981686	0.143369	0.0991444	0.0773719	0.0831781	0.120803	0.0900914	0.0908737	0.0755972	0.140769	0.0806642	0.0748012	0.0629154	0.0912366	0.0995159	0.0659156	0.108257	0.0666311	0.0460567	0.0622776	0.112057	0.103688	0.0927042	0.0568889	0.118981	0.107033	0.134027	0.103235
957	POL	1151.72_177	0.0991671	0.287973	0.202975	0.148687	0.127796	0.284809	0.222675	0.237837	0.179037	0.16846	0.237999	0.241138	0.168494	0.134512	0.180368	0.343638	0.167035	0.141047	0.0891138	0.210264	0.245236	0.184637	0.167354	0.196206	0.266236	0.184247	0.182931	0.159622	0.270958	0.149957	0.153104	0.14671	0.151037	0.189692	0.142498	0.201365	0.102937	0.0731316	0.126654	0.205932	0.187127	0.147463	0.113543	0.241579	0.240726	0.231831	0.206164
958	POL	1151.72_233	0.0816868	0.157593	0.108134	0.0896457	0.0738425	0.122762	0.10442	0.123573	0.096366	0.090083	0.105777	0.123733	0.0919303	0.0712629	0.0858599	0.168117	0.0966917	0.0767032	0.0521734	0.0906956	0.122104	0.0892971	0.0735246	0.0908922	0.13996	0.111429	0.121658	0.0746058	0.120988	0.100564	0.0881699	0.0810105	0.0931275	0.0843792	0.0746679	0.123036	0.0536039	0.0412009	0.0587789	0.112799	0.0878299	0.0865694	0.0681726	0.12501	0.106641	0.0952679	0.131334
959	POL	1151.7_280	0.171442	0.297721	0.212675	0.156541	0.154667	0.307315	0.215757	0.229937	0.177792	0.211975	0.208295	0.245708	0.143692	0.151112	0.180985	0.326652	0.147455	0.155588	0.0940645	0.206188	0.254154	0.168076	0.181888	0.194194	0.287347	0.184586	0.170499	0.165075	0.325701	0.2491	0.162016	0.117201	0.169	0.19871	0.13484	0.219099	0.105072	0.0960863	0.148813	0.211869	0.165901	0.134966	0.139401	0.279364	0.214457	0.237264	0.19242
960	POL	1151.79_368	0.120345	0.230297	0.152321	0.105625	0.0918271	0.204195	0.151854	0.165893	0.119524	0.119856	0.157942	0.145175	0.0862689	0.102172	0.128172	0.212977	0.0983838	0.109057	0.0592188	0.147423	0.182813	0.107201	0.115417	0.139189	0.212285	0.120573	0.113962	0.101127	0.194593	0.161684	0.119682	0.0701534	0.115582	0.140417	0.0981896	0.137445	0.0700481	0.0600356	0.0977315	0.145822	0.107348	0.0949764	0.0921506	0.195756	0.150944	0.148879	0.12828
961	POL	1151.74_104		0.065393	0.0808309		0.0459135			0.0552977	0.0752004				0.0814163	0.0875761		0.0757833	0.0609157	0.0418051	0.054268			0.0604266	0.0607006		0.0727164		0.0618651	0.056512				0.0481609	0.0508183									0.0649838				0.0641156	0.0696377
962	POL	1151.82_115	0.0645427	0.2173	0.0775976	0.107791	0.101137	0.17023	0.154159	0.163072	0.124753	0.118075	0.146712	0.161345	0.11835	0.0652528	0.111803	0.229092	0.124249	0.104876	0.0535063	0.129419	0.151258	0.132715	0.108791	0.134829	0.176709	0.129379	0.141195	0.114015	0.176652	0.117976	0.0954908	0.0974353	0.1144	0.117229	0.0921725	0.14077	0.0529632	0.0445852	0.0746398	0.135433	0.112227	0.117698	0.0792213	0.173246	0.145847	0.0891099	0.135916
963	POL	1151.68_118	0.0810145	0.226642	0.110648	0.109687	0.0833637	0.173504	0.150865	0.167022	0.120022	0.11553	0.142365	0.152205	0.121316	0.0792764	0.1047	0.220381	0.11047	0.0996051	0.0401774	0.11855	0.159832	0.109887	0.107508	0.128792	0.182964	0.119219	0.119882	0.10658	0.165611	0.125083	0.0942176	0.0837944	0.124328	0.112076	0.100104	0.132642	0.0630006	0.0422309	0.0751063	0.145451	0.109787	0.10611	0.0792213	0.162393	0.150944	0.101788	0.129502
964	POL	1151.82_234								0.0510657	0.0373512								0.0386767					0.0393892											0.0380546
965	POL	1154.65_157
966	POL	1151.84_204			0.0560427	0.0479374	0.0399892		0.0724681	0.0713792	0.0692242	0.0491131	0.0775218		0.056614		0.0605343	0.116724		0.0428956			0.084375	0.0613218	0.045098		0.0781897	0.0640123	0.054169		0.0846456				0.0676002		0.0459495	0.0602246		0.0241319			0.0451348	0.0663471	0.0409036	0.0755689	0.0662583		0.0568097
967	POL	1147.86_136					0.0399892			0.0592475	0.0592639				0.0531093				0.0461703	0.0336258				0.0568458	0.0429606					0.0456062				0.0489961	0.0555456									0.0608939					0.0613911
968	POL	1151.86_88	0.216151	0.385453	0.219501	0.21802	0.191906	0.287264	0.234533	0.279874	0.223111	0.250909	0.253576	0.300544	0.224299	0.178014	0.192104	0.362802	0.208854	0.183397	0.134623	0.238798	0.272332	0.195379	0.193216	0.259596	0.311586	0.243518	0.269365	0.223569	0.270498	0.243769	0.19512	0.197376	0.233292	0.196455	0.156994	0.276368	0.123866	0.0944677	0.131319	0.275319	0.214695	0.184272	0.157502	0.310717	0.277579	0.235091	0.272442
969	POL	1152.61_102			0.0650239					0.0578369	0.0395923					0.0497982				0.0408963				0.0380464																				0.0393084
970	POL	1152.7_130	0.0971502	0.125506	0.107774	0.080979	0.0755352	0.10353	0.11529	0.121599	0.0931289	0.0821944	0.0905629	0.108618	0.106488	0.0678286	0.0833891	0.156793	0.0940326	0.0825196	0.0582667	0.0703145	0.115587	0.079226	0.0767307	0.0959232	0.138005	0.104994	0.112482	0.0879902	0.117768	0.0867051	0.0840319	0.0620802	0.100691	0.0950071	0.0659156	0.105301	0.0478377	0.0435552	0.0559799	0.104636	0.0953931	0.0827067	0.0604151	0.113755	0.0905661	0.105773	0.112092
971	POL	1152.84_116							0.0573157	0.0507836								0.077961		0.0292635			0.0524772		0.0414645										0.0446728								0.0387916	0.0415806
972	POL	1153.71_188
973	POL	1152.16_76				0.0538957	0.0516263		0.0691741	0.0931033	0.0722123	0.0827033	0.0655675	0.0998299	0.067128	0.0575255	0.0549751	0.115417	0.0601906	0.0587089			0.0874619	0.0602028	0.0502276	0.082172	0.0899182	0.0795921	0.0772574	0.0599821	0.0722248	0.0749786	0.0550664	0.0498312	0.0763456							0.0671599	0.0512341	0.0495331		0.0896376	0.0866455		0.0629183
974	POL	1151.64_87	0.107571	0.218112	0.173876	0.104812	0.0871722	0.1911	0.163712	0.165611	0.136207	0.126472	0.163375	0.161345	0.111071	0.0861451	0.145777	0.205137	0.109262	0.109602	0.0929221	0.138931	0.15846	0.114139	0.120119	0.146568	0.201338	0.103639	0.12817	0.113272	0.201033	0.141784	0.101539	0.0645857	0.118418	0.126569	0.0987367	0.137815	0.0702617	0.0501768	0.0856025	0.133949	0.109543	0.116335	0.0742847	0.180481	0.157609	0.190898	0.136832
975	POL	1153.5_170
976	POL	1153.22_171
977	POL	1153.65_122														0.0638218					0.0333225
978	POL	1153.86_146
979	POL	1153.96_145		0.0852953	0.0732867	0.0406249	0.0408355	0.0797955	0.0596215	0.06884	0.0664851	0.049622	0.0811443	0.116351	0.0878864	0.0804212	0.103464	0.210799	0.0807375	0.0805202	0.0517926	0.110737	0.134108	0.0982492	0.0974629	0.0586943	0.0840539		0.0757774	0.0515548	0.109947	0.0824409	0.0776659	0.0556773	0.0751638	0.0988718	0.061813	0.122297	0.0518954	0.0416423	0.0534141	0.14137	0.078803	0.0822523	0.0702883			0.0840386	0.0781897
980	POL	1153.98_169						0.0642456								0.0595289			0.043753	0.0296271	0.0338937				0.0395409																			0.0477154
981	POL	1154_128
982	POL	1154_136														0.0649666					0.0390349
983	POL	1154.23_219								0.0507836										0.0370793
984	POL	1154.35_156
985	POL	1154.38_127																			0.0295142
986	POL	1154.47_173
987	POL	1154.61_114
988	POL	1154.68_172
989	POL	1154.7_141
990	POL	1154.74_187
991	POL	1151.76_203	0.0558025	0.16328	0.125378	0.0855832	0.0749004	0.164092	0.143289	0.145015	0.119026	0.0972082	0.130048	0.130763	0.095435	0.0850004	0.118598	0.211671	0.0937909	0.0752491	0.0603613	0.112435	0.153316	0.102501	0.0972492	0.0784826	0.159507	0.109735	0.0988658	0.0865031	0.179412	0.0913247	0.0888065	0.0810105	0.0950184	0.0885659	0.0776765	0.126361	0.0544582	0.0429666	0.0748731	0.119849	0.107592	0.0967941	0.0622957	0.152746	0.142318	0.134752	0.120339
992	POL	1154.72_218																					0.0703125
993	POL	1154.74_90																0.0705568		0.0296271	0.0348458	0.0574065	0.0658537
994	POL	1154.74_155			0.0589167
995	POL	1155.94_165	0.104546	0.149876	0.135437	0.105083	0.0763815	0.122353	0.114302	0.101849	0.0849117	0.0989895	0.0999814	0.131115	0.0811467	0.0855728	0.0895661	0.149389	0.0734857	0.0610718	0.054268	0.104283	0.120046	0.0834782	0.0777993	0.113699	0.128231	0.116171	0.0982738	0.0951781	0.142149	0.144627	0.104085	0.0879702	0.0789457	0.094363	0.108309	0.144835	0.079872	0.0653328	0.0599451	0.117994	0.107104	0.0811162	0.0764004	0.131442	0.137221	0.118089	0.0952937
996	POL	1156.18_135	0.10858	0.131598	0.142981	0.0974998	0.064956	0.116215	0.116937	0.118777	0.0876508	0.105097	0.104691	0.135333	0.0865385	0.0724077	0.0972873	0.159406	0.0855721	0.073795	0.0567434	0.114134	0.116959	0.0901923	0.0786543	0.111687	0.135268	0.131073	0.112186	0.0855116	0.133869	0.122951	0.0942176	0.0865783	0.0919457	0.0885659	0.101198	0.133381	0.079872	0.060477	0.0604116	0.116509	0.0949051	0.072482	0.0733444	0.116569	0.128988	0.124247	0.0922394
997	POL	1151.44_269
998	POL	1156.19_86		0.173028		0.324729	0.0492989			0.0821002	0.0779395	0.259816	0.0626695	0.0910421	0.120507			0.347558	0.0442364	0.144137				0.443352	0.0359074		0.0903091		0.362015					0.0445419	0.0453819	0.327533			0.772024	0.559302			0.74631	0.070437	0.364136				0.163099
999	POL	1156.54_91	0.194973	0.234765	0.233152	0.179291	0.127585	0.214425	0.201593	0.187335	0.155381	0.175586	0.172794	0.235514	0.15771	0.151398	0.173882	0.253918	0.161233	0.130686	0.110059	0.187505	0.211624	0.16248	0.145126	0.205598	0.219713	0.226922	0.197732	0.167057	0.252097	0.221382	0.1687	0.15868	0.157655	0.170369	0.180789	0.228706	0.135611	0.109329	0.111726	0.220403	0.190786	0.139056	0.140107	0.229119	0.200735	0.213719	0.185395
1000	POL	1158.41_185
1001	POL	1158.76_139									0.0410863				0.0555356				0.037468										0.0512089
1002	POL	1159.63_160				0.0465832				0.0679936			0.0724503	0.062921	0.0463695				0.0512466	0.0363522					0.0459529	0.0818366																				0.0647159	0.0650822
1003	POL	1159.7_201	0.067232		0.0689757	0.0593124	0.0560695	0.0797955	0.108043	0.088307	0.0764454	0.0600553	0.114834	0.088933	0.0722502	0.0767007		0.113239	0.0601906	0.0548919	0.0437952	0.073032	0.0644817	0.0525935	0.0621967	0.102966		0.0789147	0.054761	0.0562642		0.0710698	0.055703		0.048691	0.0766498	0.0549753		0.050614	0.0409066	0.0571461		0.0536738	0.0508964		0.101696	0.0925264	0.0967168
1004	POL	1160_77												0.0565937																			0.0550664								0.0461834
1005	POL	1161.2_87	0.096814	0.22786	0.149088	0.139479	0.116371	0.200512	0.165688	0.176614	0.168827	0.140468	0.138742	0.243599	0.12482	0.114479	0.120451	0.240851	0.136577	0.139411	0.110059	0.142667	0.155031	0.105858	0.147477	0.131475	0.200166	0.13446	0.184707	0.145742	0.15043	0.153155	0.121273	0.116922	0.136619	0.119806	0.0809586	0.168112	0.0638549	0.0556212	0.0751063	0.172167	0.125158	0.102929	0.0996731	0.153952	0.177604	0.176046	0.181119
1006	POL	1162.1_267
1007	POL	1162.32_156
1008	POL	1162.38_189
1009	POL	1162.56_160					0.0359691		0.0619273							0.0489396					0.0314183
1010	POL	1163.08_113			0.0833456	0.109687	0.108542		0.0830089	0.131473	0.130978	0.10586		0.0660846	0.133178	0.133368			0.121348	0.085246	0.101681		0.108041	0.0924303	0.125676				0.118106	0.126408	0.0795852	0.10696	0.0916712	0.129728	0.116764		0.0806851		0.0463428	0.0394351		0.0779204	0.061481	0.106564	0.0681726	0.0667258		0.109395	0.137748
1011	POL	1163.35_90				0.0725832	0.0772278			0.0871785	0.0869037	0.0638724			0.0992092				0.0889563	0.0505296				0.0541601	0.0795092				0.0790334	0.0765887				0.0865783	0.0742184		0.0549753							0.064075	0.045135				0.102624
1012	POL	1163.46_186				0.0595832				0.0713792	0.0669831	0.0557293			0.0765637				0.0667172	0.0398057				0.0467747	0.0692499				0.0515049	0.0634521				0.0701534	0.053891									0.0538502	0.0401983				0.0742191
1013	POL	1163.48_139	0.201024	0.356209		1.17541	1.30928	0.384655	0.756633	1.58332	1.56327	1.27465	0.280745	0.701621	1.47762	1.67997	0.323673	0.63806	1.57922	0.982964	0.0373212	0.33289	0.844779	1.10357	1.4395	0.236454	0.352636	0.740375	1.41935	1.41627	0.381825	0.580995	0.78207	1.49689	1.39242	0.17842	0.665994	0.765185	0.133476	0.214245	0.205026	0.68236	0.548693	1.26173	0.688544	0.270119	0.396766		1.70918
1014	POL	1163.54_137					0.0454904				0.0530387				0.0533789				0.0502797					0.0358084	0.0438156				0.0452888					0.0515015	0.0522365									0.0422622					0.0561988
1015	POL	1163.57_146									0.0502996	0.0417334			0.0582315				0.0461703	0.0328988					0.0399683					0.0428797				0.0581828										0.0361274
1016	POL	1163.66_166				0.0501041					0.0507976	0.0384252			0.0579619				0.0415774						0.0498001									0.0425932	0.0442001									0.0447616					0.049174
1017	POL	1163.6_106				0.0555207				0.0606582	0.0582678	0.0488586			0.0622754				0.0512466	0.0378063				0.04297	0.0553572				0.0491369	0.0567599				0.0629154	0.0505819									0.0549863					0.0665834
1018	POL	1163.68_80									0.0555288														0.0384722					0.0426319				0.0506664															0.0507011
1019	POL	1163.81_178					0.0378734								0.0485263				0.0372263					0.0340179	0.0421057					0.042384				0.0506664										0.0354457					0.0507011
1020	POL	1163.69_211				0.0425208					0.0515446				0.0520309				0.0427861						0.0455254					0.051307				0.0509448	0.0399456
1021	POL	1165.46_132				0.0473957	0.0505684			0.0603761	0.0672321	0.0465683		0.0653816	0.0571532	0.0535187			0.0539056	0.0379881	0.0439856		0.057965	0.0400606	0.0574946				0.0485449	0.0473412		0.0550791	0.0709815	0.0528935	0.0458547		0.0426674							0.0570313					0.0522283
1022	POL	1162.12_214				0.0536249									0.0593099									0.0402844																			0.0512341		0.0637062
1023	POL	1163.98_210		0.122663	0.207646	0.319041	0.352074	0.110077	0.213122	0.433918	0.403144	0.339211	0.0909251	0.201769	0.413821	0.436163	0.0988316	0.176828	0.416741	0.257192	0.270959	0.104623	0.258613	0.302804	0.393485	0.059365	0.112593	0.20423	0.381551	0.383687	0.121448	0.187624	0.232043	0.407558	0.37251	0.0550719	0.195559	0.21873	0.0446343	0.0612127	0.0692751	0.20853	0.164193	0.330145	0.187827	0.0988828	0.132125	0.252116	0.451423
1024	POL	1163.64_173				0.0758332	0.064956			0.0911284	0.0831686	0.0638724			0.0886952	0.0912967			0.0879894	0.0543466	0.0531255		0.0627668	0.0649027	0.0842114				0.0719293	0.0753494			0.0646155	0.0874134	0.0716184		0.0522402						0.0465987	0.0715731	0.0430193				0.11026
1025	POL	1163.81_102				0.0557916	0.0448556			0.0598118	0.0702202				0.0574227				0.0587402					0.0398368	0.0487314					0.0562642				0.0445419	0.0380546									0.0531686
1026	POL	1163.82_110									0.063248				0.0541877				0.0541473	0.0283547				0.0353608	0.0596319					0.0453583				0.0534502	0.0446728									0.0552135					0.0717757
1027	POL	1163.94_155					0.0414703			0.0592475	0.063248				0.0585011				0.0524552	0.0387151				0.0382702	0.0540748					0.0550249				0.0606883	0.0489274									0.0415806					0.0561988
1028	POL	1164.32_124	0.067232	0.0848891	0.166691	0.246458	0.242897	0.0908441	0.156465	0.294545	0.30628	0.239967	0.0753483	0.14869	0.314342	0.328267	0.0688732	0.131096	0.301678	0.189577	0.210598	0.0791463	0.18247	0.220893	0.292816	0.0560111	0.0789716	0.143266	0.269957	0.277355	0.0828054	0.128281	0.168382	0.297595	0.258819		0.145507	0.152594		0.0447324	0.0587789	0.141741	0.107836	0.254709	0.139401	0.0691375	0.0999756	0.175322	0.347272
1029	POL	1165.51_150		0.0731102	0.150166	0.213145	0.219412	0.0667009	0.141642	0.282413	0.290841	0.218082	0.0655675	0.127248	0.294662	0.29421	0.063314	0.131532	0.286932	0.176854	0.180513	0.0747304	0.171151	0.207689	0.253275		0.0781897	0.139201	0.253973	0.252569		0.110869	0.156287	0.281727	0.231164		0.134566	0.137076		0.0426723	0.0429179	0.130609	0.0944172	0.232215	0.13517		0.0744916	0.175322	0.307261
1030	POL	1163.88_153			0.0977155	0.147604	0.152975		0.0846559	0.177743	0.192732	0.131307		0.0748724	0.169033	0.180018	0.0472538	0.0810097	0.178638	0.108148	0.120532		0.116959	0.127567	0.169919			0.0819629	0.156883	0.16681		0.0863498	0.115226	0.168702	0.144419		0.0845142	0.0846101		0.0300178		0.0790335	0.0646526	0.141556	0.0827475			0.110844	0.193031
1031	POL	1163.95_145		0.0633622	0.0675387	0.105083	0.106215			0.140501	0.146168	0.111459		0.0646785	0.140187	0.161415		0.077961	0.14117	0.0856095	0.0917796		0.0782012	0.107649	0.128241			0.0778986	0.11633	0.12393			0.0954908	0.130563	0.112509		0.0708388	0.0568993	0.0480513			0.0760651	0.0536738	0.114971	0.0674674			0.0775184	0.153936
1032	POL	1164.1_122				0.101021	0.0975398			0.102696	0.10782	0.100516			0.119159	0.125354			0.111195	0.0707051	0.0795931		0.0771723	0.0796736	0.107081			0.0548677	0.0893936	0.108563			0.0881699	0.109406	0.0959639		0.0568898			0.0247205			0.0487944	0.0992935	0.0597098			0.0619422	0.131334
1033	POL	1163.48_136				0.0644582	0.0706688			0.0823823	0.0684772	0.0575106			0.0916607				0.0792872	0.0490755				0.0534887	0.0773719				0.0633452	0.0755972			0.05252	0.0821241	0.0654729									0.0702098	0.0406685				0.0949882
1034	POL	1163.36_167				0.0636457				0.0708149	0.0926309	0.0676895			0.0854601				0.0742108	0.0518019				0.0613218	0.0773719				0.0719293	0.0755972				0.0818457	0.071382									0.070437	0.0406685				0.0839928
1035	POL	1164.01_92			0.0822679	0.149771	0.160592		0.0800443	0.181128	0.179037	0.158281		0.0927996	0.187365	0.225523	0.0568281	0.0818808	0.198218	0.107784	0.131005		0.108384	0.134953	0.172484			0.0846724	0.163395	0.188869		0.0714251	0.109178	0.179281	0.162146		0.0823261	0.102345		0.0314892		0.0779204	0.0680682	0.144964	0.0930909			0.106497	0.197001
1036	POL	1164.2_187	0.0789976	0.0970741	0.0916083	0.0733957	0.0507799	0.110895		0.0536049	0.0545327	0.0564927	0.0898384	0.0695997	0.0636233	0.0643942		0.104093	0.0659921	0.044895		0.0692955	0.0740854	0.0478937	0.0604868	0.0623836	0.0652884	0.0528356	0.0648252	0.0515548		0.0582772	0.079894	0.0595748	0.0425456	0.0653778	0.063454	0.0661362		0.0298706	0.0468831	0.0630784	0.0807547	0.055668	0.0394931	0.085618	0.0862535	0.0648401	0.0568097
1037	POL	1164.21_193					0.0452788			0.0493729	0.0495526				0.0504134	0.0609599			0.0531804	0.032717				0.0375988	0.0512963					0.0463498			0.048382	0.0515015	0.0468001									0.055668					0.0589477
1038	POL	1164.24_104			0.100949	0.115916	0.110446		0.0830089	0.130062	0.145919	0.117311		0.0998299	0.139378	0.149681		0.116288	0.138994	0.0932435	0.104347		0.118674	0.0861639	0.11392			0.0809468	0.121362	0.121699		0.0867051	0.111724	0.131955	0.119364		0.077403	0.115646				0.108717		0.109973	0.0733444		0.0631219	0.0869365	0.14294
1039	POL	1164.24_226				0.0473957	0.0581854			0.0609403	0.0602599	0.0394431			0.0692847	0.068401			0.0628496	0.0370793	0.054268		0.0610519	0.0485651	0.0572808					0.0587428			0.0646155	0.0779483	0.0477456									0.0577129					0.0821602
1040	POL	1165.23_82			0.0668202	0.1105	0.113409		0.0648919	0.151222	0.131476	0.102807		0.0569452	0.133717	0.14224			0.128358	0.0816108	0.0902563		0.0915778	0.0924303	0.122897			0.0538516	0.123434	0.120212		0.0927461	0.0840319	0.120541	0.0969093		0.0672832	0.0709394				0.0738388	0.0505022	0.117016	0.0599449			0.0789673	0.143246
1041	POL	1163.38_120				0.0685207	0.0653792			0.071097	0.0771924	0.0699797			0.0824946				0.0829131	0.0485302				0.0568458	0.0701049				0.0639372	0.0805544				0.0651425	0.0690184		0.0423939							0.0702098	0.0498365				0.0864362
1042	POL	1164.64_78			0.0826271	0.117271	0.126315		0.0863029	0.145015	0.141187	0.111968		0.0717088	0.15825	0.198334			0.138753	0.0925164	0.111202		0.0881479	0.125105	0.144484			0.0816242	0.124914	0.142271			0.0919895	0.158124	0.127637		0.0894374	0.0709394				0.0845992	0.0768512	0.137239	0.0832176			0.0749827	0.149354
1043	POL	1164.98_105				0.0460416	0.0372386				0.0435764												0.0531631		0.0403958								0.05252		0.040891									0.0395356
1044	POL	1165.08_267
1045	POL	1165.2_101		0.108447	0.197227	0.307666	0.333455	0.112532	0.200934	0.402037	0.404638	0.346336	0.0963589	0.187005	0.392524	0.449042	0.113965	0.177699	0.42496	0.264644	0.278766	0.0995273	0.256212	0.286691	0.385577	0.0700977	0.0934367	0.192714	0.375631	0.375508	0.109027	0.1727	0.211671	0.385844	0.366128		0.185986	0.20432		0.0678343	0.0622776	0.18738	0.149555	0.35991	0.191118	0.0896376	0.109777	0.231468	0.439511
1046	POL	1165.23_152				0.0644582	0.0577622			0.0648902	0.0689752	0.0653992			0.0709023	0.0784178			0.0645417	0.0421686	0.0474131		0.0624238	0.0521459	0.0701049				0.0618651	0.0659307			0.0563396	0.0687615	0.0624002				0.0666311	0.0331079			0.0531859	0.053623	0.0458402				0.0775788
1047	POL	1165.32_127				0.0514582	0.0459135			0.0544513	0.0500506	0.0407155			0.0525701	0.0546635			0.0536639				0.0596799		0.0506551					0.0518027				0.0487177									0.0375717	0.0431711					0.047036
1048	POL	1165.84_185
1049	POL	1166.62_141					0.0332185									0.0492258
1050	POL	1166.7_179	0.150936	0.096668	0.139029	0.19175	0.198888	0.0818415	0.13736	0.243479	0.231328	0.181184	0.0847668	0.132521	0.233196	0.258722	0.0725794	0.112804	0.244146	0.151771	0.15614	0.0798257	0.16532	0.179489	0.236177	0.11001	0.0774078	0.136153	0.227924	0.208698	0.0943062	0.141784	0.138462	0.23301	0.196655		0.121711	0.129317		0.0313421	0.0564464	0.123188	0.096125	0.194043	0.109546	0.130638	0.0964471	0.157935	0.26725
1051	POL	1166.83_151	0.0763083	0.0954495	0.115319	0.150854	0.155725	0.0834784	0.0981614	0.200313	0.191487	0.14683	0.0825933	0.0917451	0.195453	0.214934	0.0620786	0.104093	0.202327	0.115782	0.140906	0.0594447	0.129992	0.12891	0.182315	0.0717747	0.0903091	0.106687	0.179971	0.177468	0.0979864	0.099853	0.126685	0.189303	0.176328	0.0637675	0.113506	0.100867		0.0335493	0.0394192	0.0946176	0.078315	0.165641	0.100613	0.0783827	0.0756678	0.135476	0.210746
1052	POL	1166.96_98	0.0947971	0.137285	0.239978	0.33502	0.382965	0.114987	0.231239	0.47398	0.47436	0.373056	0.0999814	0.205636	0.428109	0.536332	0.0994493	0.186845	0.469921	0.283547	0.323894	0.104283	0.274733	0.31489	0.438797	0.0895507	0.102429	0.214052	0.410856	0.44119	0.122368	0.228845	0.247003	0.462957	0.40631	0.0711748	0.217713	0.237204	0.0630006	0.073573	0.0704413	0.21929	0.169805	0.400809	0.193469	0.105314	0.130164	0.258274	0.515563
1053	POL	1166.99_81					0.0564927			0.0631974	0.0707182				0.0803379	0.078704			0.0546308	0.0368975	0.051031				0.0668989					0.0639478			0.0544298	0.0645857	0.0496365				0.0354512					0.0502148	0.039023				0.0623074
1054	POL	1167.2_123	0.0722744	0.0954495	0.0682572	0.0549791	0.0535305	0.0875705	0.0648919	0.0620688	0.0527897	0.0585285	0.0858536	0.0850663	0.0536485	0.0578117	0.0596078	0.0879783	0.0514883	0.0490755	0.0498885	0.0584256	0.0881479	0.039613	0.0519375	0.0637252	0.0918729	0.058932	0.0592011	0.0461019	0.0961463	0.0707144	0.0888065	0.0598531	0.0484547	0.0640895		0.0786984		0.0263391		0.0634494	0.0551377	0.047261		0.0719513		0.0847631	0.0656671
1055	POL	1167.24_106					0.0528958									0.0661114																	0.0496552
1056	POL	1168.23_156							0.0586333								0.0555928			0.0287183	0.0352266		0.0720275		0.0429606								0.0531566	0.041758									0.0365958						0.0595585
1057	POL	1166.68_157
1058	POL	1168.73_109							0.0576451				0.0615827			0.0460776				0.0427139	0.0424623				0.0448842			0.0541903					0.0630239		0.0406546			0.0713089										0.0681002	0.05345
1059	POL	1167.21_171	0.0564748	0.0710794		0.0419791	0.048241	0.074885	0.0648919					0.0622179				0.0757833	0.0396436	0.0350799			0.0730564				0.0703707				0.0851056		0.0735279	0.0559557				0.0646583		0.0269277
1060	POL	1168.48_86														0.0538049																							0.0807262
1061	POL	1168.28_174																																					0.35857
1062	POL	1168.54_144																																					0.285318
1063	POL	1168.3_202																																					0.246663
1064	POL	1168.62_188																																					0.217405
1065	POL	1168.49_146														0.0566669					0.033132																		0.172985
1066	POL	1168.57_115
1067	POL	1169.61_131	0.233967	0.124694	0.133281	0.183354	0.191483	0.152225	0.16503	0.28467	0.245273	0.166425	0.0981701	0.186654	0.24991	0.248705	0.0886396	0.136758	0.258167	0.152316	0.149665	0.0903559	0.158117	0.161585	0.217154	0.180778	0.111811	0.154442	0.225556	0.240424	0.161471	0.170923	0.150239	0.21575	0.201619	0.0792262	0.1559	0.18363	0.116818	0.0351679	0.087935	0.171796	0.100029	0.226762	0.115423	0.213844	0.132125	0.146705	0.272137
1068	POL	1167.98_159	0.125388			0.0869373	0.08019		0.0711505	0.101567	0.09537	0.0684529	0.0583225		0.0943566	0.0901519			0.098142	0.0521655	0.0525543		0.0740854	0.0615456	0.0810053	0.0865321			0.0677852	0.0780758	0.0749849	0.083507	0.0611141	0.0904757	0.0711456		0.0609925					0.0619652		0.0774807	0.0434894	0.1025		0.0742582	0.106595
1069	POL	1168.55_160
1070	POL	1168.62_161
1071	POL	1168.58_102														0.0752697					0.0417007																		0.0914043
1072	POL	1169.2_88
1073	POL	1169.2_133														0.0563807																								0.0228076
1074	POL	1169.21_241
1075	POL	1169.24_129	0.416838	0.681144	0.540309	0.418437	0.462098	0.790589	0.827784	0.685014	0.627749	0.663662	0.567648	0.951899	0.587168	0.513437	0.543574	1.07403	0.461703	0.659611	0.525162	0.557081	0.792645	0.561296	0.44072	0.588955	0.748275	0.598803	0.786486	0.48407	0.819774	0.572112	0.685624	0.567074	0.602729	0.538803	0.321099	0.76925	0.289803	0.243674	0.275934	0.764733	0.513073	0.57622	0.431368	0.715493	0.677874	0.889288	0.775177
1076	POL	1167.77_95	49.9728	62.5974	48.0692	33.6686	34.713	62.7692	58.046	50.6973	45.3446	41.5919	46.4341	71.8853	38.7075	31.2778	43.8006	81.0694	25.5684	43.9913	35.0204	45.3607	60.5868	37.571	26.5576	54.3207	63.9912	46.8679	54.7888	27.4624	69.966	68.4523	53.6171	38.3352	37.944	44.9142	20.1398	64.8091	21.1146	16.9367	21.7258	59.9612	38.0628	36.7874	32.2875	60.1513	48.3447	60.8092	53.5883
1077	POL	1170.88_140	3.35555	4.13438	3.05253	2.12902	2.20893	3.97995	3.64119	3.25269	2.86583	2.62488	2.88968	4.54859	2.34759	1.80991	2.79199	5.15021	1.49123	2.91999	2.1353	2.87237	3.89154	2.32978	1.64212	3.50757	4.18002	2.91104	3.48694	1.61927	4.48161	4.62167	3.37751	2.40721	2.36317	2.83862	1.22231	4.18099	1.31447	1.09815	1.34958	3.86188	2.42337	2.29829	1.9629	3.86567	3.12473	3.81361	3.37162
1078	POL	1169.43_116				0.0779998						0.0707432												0.0608742					0.052393										0.298772	0.218806			0.203717		0.0778108
1079	POL	1169.5_258																																					0.105499	0.0713658			0.0727037
1080	POL	1169.84_110												0.0632725		0.0649666		0.12979			0.0439856												0.0579311
1081	POL	1169.84_166					0.040624							0.0808482		0.048081		0.0888494			0.0352266												0.0512467
1082	POL	1170.86_195		0.0759534		0.163312	0.126104		0.107385	0.207649	0.12301	0.163371		0.108266	0.194914	0.0955896		0.138065	0.144554	0.109966	0.0643599	0.0648796	0.152973	0.156662	0.150255		0.0672431	0.116171	0.202468	0.179946		0.113356	0.0770293	0.175105	0.157891		0.0902579	0.13412		0.0266334		0.117994	0.0951491	0.0749813	0.0956768				0.223574
1083	POL	1169.88_120														0.0832832					0.0607421												0.0534749
1084	POL	1169.16_136														0.0852866					0.0615037												0.0601592
1085	POL	1170_214																			0.0624558																		0.0734651	0.0422309
1086	POL	1170.7_106																			0.0514118
1087	POL	1169.49_90														0.0887209					0.0601708												0.0607958
1088	POL	1170.34_118
1089	POL	1170.46_127	0.0547941														0.0487981				0.0451281																	0.0642889
1090	POL	1170.58_181					0.0734193							0.0587028											0.0421057					0.0488284				0.0584612	0.0770547			0.0602246
1091	POL	1171.34_139			0.715623	0.0622915	0.0554348			0.0660187	0.0468135	0.0610732			0.0800683				0.0510048	0.0363522	1.05623		0.0782012	0.0445367	0.0461666			0.0592707	0.0633452	0.0684093				0.0668128	0.0654729													0.903415	0.0806331
1092	POL	1171.63_178								0.0589654		0.0531846			0.0593099									0.0409558						0.0542813				0.0537286															0.0589477
1093	POL	1171.9_199																												0.0433755					0.0371092														0.049174
1094	POL	1171.96_105																																									0.0407433
1095	POL	1172.02_132
1096	POL	1172.23_212
1097	POL	1172.62_125	37.5531	49.5326	36.9239	26.0224	25.7228	48.6483	44.9243	38.9423	34.952	31.3608	36.3106	55.5142	29.3535	22.4724	34.1037	62.9877	18.6057	34.2931	25.6785	35.4698	46.9201	28.8443	19.5351	41.6984	50.4535	35.8923	42.935	19.9299	54.451	54.3865	40.9808	29.095	28.3767	35.17	15.1967	50.2702	16.4128	12.9244	17.1123	46.6958	29.3269	28.2368	24.3428	46.3145	37.7426	46.2571	41.7789
1098	POL	1172.07_96	3.53909	4.57914	3.38951	2.39254	2.47489	4.50538	4.11981	3.60987	3.1883	2.89462	3.34032	5.10187	2.72772	2.13016	3.14655	5.79176	1.75254	3.14174	2.45082	3.19642	4.3436	2.63975	1.85671	3.86074	4.62961	3.28292	3.96381	1.90257	5.07919	4.93189	3.80531	2.72763	2.69692	3.237	1.35989	4.6772	1.4881	1.20998	1.54458	4.29378	2.7076	2.63912	2.27485	4.33516	3.4768	4.30154	3.85939
1099	POL	1175.76_130	2.74004	3.81107	2.96559	2.06998	2.13932	3.76021	3.54995	3.17228	2.83197	2.63811	2.76651	4.3999	2.49829	1.85026	2.66876	5.0483	1.53087	2.72805	2.18348	2.75144	3.75469	2.37879	1.61626	3.16278	3.86726	2.86836	3.42153	1.7028	4.15131	3.93833	3.37751	2.47541	2.38444	2.67695	1.17691	3.99182	1.27005	1.0468	1.27284	3.64519	2.398	2.36373	2.03413	3.51235	3.02671	3.89004	3.34352
1100	POL	1173.24_362											0.0626695										0.057279
1101	POL	1173.3_174
1102	POL	1175.05_205												0.0847148				0.104529
1104	POL	1175.74_171			0.0581982																0.0498885							0.0562225																				0.0782428
1105	POL	1176.15_127
1106	POL	1176.26_181			0.0603537											0.0867175					0.065312
1107	POL	1176.41_146																																					0.0450615	0.0369336			0.0585533
1108	POL	1176.61_88																																									0.0368398
1109	POL	1176.95_101
1110	POL	1177.26_172																																						0.0303121
1111	POL	1177.32_173																															0.0652521		0.0427819	0.0673101	0.0454025	0.0665057	0.0390817	0.0313421			0.0678242	0.0529414	0.0399633		0.0682186
1112	POL	1177.55_116
1113	POL	1177.04_91
1114	POL	1180.06_119	0.0645427	0.135254	0.127174	0.066354	0.0956356	0.0978007	0.0836677	0.0908462	0.062252	0.0699797	0.0775218	0.101939	0.0781812	0.0912967	0.0552839	0.118466	0.0831548	0.0568912	0.0685491		0.0932927	0.0563982	0.0735246	0.0623836	0.091091	0.0836563	0.0985698	0.0825373	0.0901659	0.0696484	0.0894431	0.0734941	0.0768184	0.055394	0.0672832	0.102345		0.0325193	0.0443174	0.104636	0.0727037	0.0729364	0.0653517	0.0795886	0.10076	0.106859	0.0882688
1115	POL	1178.7_174	0.0561387
1116	POL	1179.06_188	0.0645427	0.173434	0.151603	0.0918123	0.0952124	0.103939	0.0915734	0.102414	0.0869037	0.0737968	0.0916496	0.11389	0.0698239	0.085859	0.0667113	0.135016	0.0691345	0.0627076	0.0710244	0.0669177	0.0895198	0.063336	0.0692499	0.0617128	0.126276	0.0988974	0.127282	0.0805544	0.115468	0.0824409	0.106313	0.0868567	0.0744547	0.0808365	0.0686507	0.110104		0.034285	0.0408186	0.0986991	0.0917335	0.0683921	0.0660569	0.0779807	0.110561	0.122436	0.109954
1117	POL	1180.85_114	0.226908	0.270508	0.247881	0.169271	0.249033	0.292584	0.26912	0.292288	0.217135	0.230297	0.207208	0.297381	0.211898	0.24155	0.197972	0.335363	0.198218	0.205754	0.22088	0.187845	0.299771	0.20187	0.190437	0.242827	0.256853	0.272645	0.225852	0.210681	0.316041	0.263314	0.237136	0.228555	0.248655	0.162317	0.16684	0.276738	0.0779499	0.0763688	0.125488	0.264187	0.15541	0.230397	0.133524	0.287001	0.256408	0.362235	0.239761
1118	POL	1177.32_156
1119	POL	1179.89_142	0.278004	0.435818	0.296021	0.215041	0.213487	0.444809	0.362999	0.33489	0.307525	0.273812	0.294148	0.463998	0.251528	0.202913	0.275184	0.541807	0.168969	0.277004	0.217453	0.26869	0.405755	0.24014	0.166499	0.30957	0.404241	0.301434	0.378295	0.177963	0.440249	0.368852	0.346632	0.253889	0.221473	0.259257	0.154259	0.401251	0.121944	0.114332	0.146481	0.36771	0.241288	0.241531	0.178424	0.36458	0.32345	0.416571	0.355519
1120	POL	1180.16_105					0.037027	0.0863428	0.0583039	0.0589654		0.0570017		0.0861209				0.104964		0.0501661			0.0802592	0.0490127	0.0363348	0.0526571	0.0617699		0.0716333		0.0791252		0.0671619		0.0593274			0.0713089		0.0248677		0.067531	0.0444029	0.0440799			0.064298		0.068416
1121	POL	1180.13_87	0.21884	0.278631	0.218782	0.189583	0.180904	0.313453	0.269779	0.24884	0.224605	0.210703	0.221336	0.334993	0.211089	0.181449	0.196737	0.392854	0.138027	0.233563	0.181655	0.198375	0.284337	0.215074	0.156026	0.244168	0.28852	0.23268	0.259005	0.172015	0.317421	0.269354	0.249868	0.202944	0.204928	0.20032	0.128549	0.292256	0.0982382	0.087699	0.11196	0.276803	0.177124	0.225853	0.165025	0.28258	0.261113	0.3079	0.257782
1122	POL	1182.16_157	0.127405	0.153125	0.129329	0.109416	0.101137	0.189054	0.166347	0.159404	0.135211	0.131053	0.129686	0.208448	0.117811	0.106751	0.127554	0.246513	0.0862973	0.120871	0.100158	0.112775	0.159832	0.112573	0.0968217	0.133823	0.154425	0.136153	0.157475	0.0998875	0.190913	0.13752	0.169974	0.125274	0.121728	0.122704	0.0763089	0.17661	0.060865	0.0582698	0.0683421	0.150275	0.121498	0.119061	0.0940312	0.158373	0.146631	0.180393	0.145078
1123	POL	1180.25_150
1124	POL	1180.28_118																																0.0462122	0.0491638														0.0482577
1125	POL	1180.47_187	0.0541217					0.0724298	0.0517159					0.0597573						0.03199									0.0488409				0.0509284																0.0531445
1126	POL	1180.65_132	0.108243	0.123475	0.100949	0.0823332	0.0759583	0.150998	0.123196	0.112006	0.10284	0.105097	0.102517	0.153963	0.0957046	0.0681148	0.0911103	0.207315	0.0577733	0.0941523	0.084163	0.0808447	0.154345	0.0872829	0.0703186	0.114705	0.129013	0.10601	0.127282	0.0641957	0.15687	0.12757	0.132732	0.0929812	0.0900548	0.0898542	0.0519667	0.141879	0.0591565	0.0492939	0.0527144	0.133578	0.102712	0.0913409	0.0679376	0.135461	0.131341	0.141634	0.130113
1127	POL	1180.17_136																																										0.0365818
1128	POL	1180.66_137					0.0357575	0.0785679	0.0527041	0.045141		0.0407155		0.0695997			0.0500335	0.0797031		0.0350799			0.0627668			0.0580235			0.0630492		0.0795852		0.0572945											0.0361274			0.0674345
1129	POL	1180.71_121	0.0763083				0.0387197		0.0507277	0.06884				0.064327						0.0408963			0.0631098	0.0369274														0.0653973
1130	POL	1180.78_90	0.0857208	0.151501	0.146214	0.0877498	0.105792	0.102711	0.0935498	0.10721	0.0861567	0.0799041	0.0930986	0.118812	0.0924695	0.111617	0.0843157	0.129354	0.0814627	0.0674334	0.0955878	0.052651	0.0936357	0.0722881	0.0886998	0.0845197	0.102038	0.0988974	0.12077	0.097161	0.111327	0.0867051	0.0938993	0.0932595	0.0957275	0.0747174	0.0938135	0.11971	0.0392953	0.0347265	0.0571461	0.101296	0.0824625	0.0927042	0.0716988	0.108932	0.130164	0.132578	0.107511
1131	POL	1180.82_99	4.31293	5.54419	4.34583	4.12397	4.76781	5.67817	5.35111	5.70356	5.25531	4.49906	4.12822	6.46891	4.87473	6.00412	3.88315	7.30307	5.37557	3.91968	3.6152	3.95086	5.59756	3.887	5.20636	4.81494	5.68126	4.279	5.12089	5.09624	6.32036	5.93717	4.93337	5.01402	4.87289	3.99094	2.57673	5.7956	1.88511	1.52075	1.92011	5.43031	3.46148	4.45503	2.9018	5.35173	4.35227	5.59798	6.03588
1132	POL	1180.84_116	0.217832	0.289598	0.209083	0.19202	0.178999	0.300768	0.265497	0.273667	0.209167	0.220118	0.23329	0.315659	0.210011	0.144529	0.170793	0.364979	0.138753	0.209934	0.166993	0.197356	0.289139	0.196275	0.124607	0.240814	0.270536	0.213036	0.282093	0.165075	0.30316	0.261181	0.257189	0.208512	0.198546	0.187116	0.106395	0.286344	0.112974	0.100795	0.116391	0.282369	0.217623	0.197224	0.147864	0.272932	0.236805	0.298844	0.280078
1133	POL	1181.66_172	0.215142	0.249387	0.212675	0.166021	0.187463	0.271714	0.26945	0.255893	0.211906	0.206631	0.212642	0.314956	0.188983	0.18889	0.190868	0.371948	0.156399	0.19812	0.187748	0.195318	0.289825	0.186203	0.148332	0.210293	0.269364	0.233357	0.252197	0.167801	0.30776	0.263314	0.254961	0.214915	0.20091	0.181319	0.11925	0.292625	0.123011	0.0812246	0.112893	0.275319	0.168585	0.199496	0.142222	0.257658	0.244254	0.345935	0.244037
1134	POL	1180.88_144	0.0702574	0.0641745			0.0486641	0.0859336	0.0658801	0.0716613	0.0545327	0.0463139	0.0695523	0.0864724			0.0559016	0.096689	0.0418191	0.0450768	0.0437952		0.0651677	0.0452081	0.0352662	0.0570173	0.0645065	0.0572385	0.0639372		0.103047	0.0636074	0.0757561	0.0537286	0.0437274			0.0720479		0.0258977		0.0730967	0.0507462	0.0502148			0.0674345	0.0840386	0.0772734
1135	POL	1181.07_88	0.0668958	0.0779843	0.0743644	0.0603957	0.0586085	0.0834784	0.0886087	0.0854857	0.0679792	0.0613277	0.0873026	0.0994784	0.0655105	0.0612461	0.057137	0.130225	0.0536639	0.068524	0.0613133		0.102553	0.0570696	0.0465941	0.0637252	0.0899182	0.0772212	0.0775534	0.0535377	0.0966064	0.068227	0.0827587	0.0682047	0.0624002	0.0637675	0.0549753	0.0879353	0.0354512	0.0298706	0.0394192	0.0927623	0.0583093	0.0643022		0.0908435	0.0952709	0.0999769	0.0864362
1136	POL	1180.1_122
1137	POL	1180.78_158	0.0682404				0.0518379	0.086752	0.0741151	0.0685579	0.0560268	0.0506399	0.072088	0.0966663				0.0953824		0.0456221			0.0902058	0.0494603	0.0322739	0.0617128	0.0660703	0.0616415	0.0609771	0.0443669	0.0961463	0.0557898	0.076711	0.0631938	0.0477456	0.0521734		0.0801763		0.0266334		0.0779204	0.0470866	0.0481698		0.0771768	0.08939		0.0729974
1138	POL	1180.9_107	0.0578195	0.0771719		0.0593124	0.0461251	0.0871613	0.0757621	0.0722256	0.0522917	0.0529301	0.0688278	0.0906905	0.0539181		0.0534308	0.104093	0.0406105	0.0521655			0.0768293	0.0458795	0.0406095		0.0828811		0.0639372	0.0404011	0.0966064	0.0593433	0.0652521	0.0651425	0.0520001			0.0702005		0.0294292		0.0734678	0.0500143	0.0540775		0.0820003	0.0744916		0.0778842
1139	POL	1177.64_201
1140	POL	1180.6_437						0.0634272																																							0.0654742
1141	POL	1181.35_243						0.0654732										0.0810097		0.0328988									0.0470649	0.0386661										0.026192							0.0709631		0.0586423
1142	POL	1182.66_204						0.0662917		0.0471159	0.0495526	0.0386797		0.0826057	0.0407081	0.0520878		0.0853651	0.0638165	0.0368975	0.0308471				0.0344112				0.0444008	0.0443669	0.0846456									0.0239848		0.0567705	0.0431831	0.0529414			0.0729234	0.0670135	0.0500903
1143	POL	1180.98_154	0.0880739	0.0982927	0.0768791	0.0658124	0.0685529	0.112123	0.0886087	0.101567	0.0722123	0.0778684	0.0869403	0.129357	0.071711	0.0666838	0.0741237	0.14634	0.049071	0.073068	0.0666449	0.0706542	0.109756	0.0698263	0.0542885	0.0861967	0.112593	0.0873819	0.0905777	0.0619649	0.131109	0.0966549	0.102175	0.0785051	0.071382	0.0743954		0.108257	0.0350241	0.0375222	0.0489824	0.103152	0.0673363	0.0686193	0.0597098	0.100893	0.11605	0.12642	0.0968208
1144	POL	1181.51_169	57.441	79.931	60.7209	41.708	40.8679	77.623	71.6314	63.0239	56.1241	49.8065	57.8968	89.714	47.604	35.383	55.195	102.289	29.6109	53.1268	40.6604	57.2483	77.4779	46.5079	30.4928	64.1743	81.3056	59.3574	68.2224	31.4529	86.2069	84.1928	69.4473	47.8491	45.0853	55.8535	24.089	83.011	26.0383	20.1569	26.7106	75.2707	47.2776	45.141	39.0112	70.946	62.4044	78.1682	66.7269
1145	POL	1176.28_184	8.90185	12.2817	9.18526	6.2519	6.06884	11.7197	10.6396	9.3092	8.37588	7.18425	8.79474	13.3593	6.88291	5.11748	8.35158	15.2263	4.39222	7.84408	5.90893	8.67994	11.5117	6.8535	4.52903	9.61915	12.3727	8.86622	10.1033	4.65158	13.0405	12.848	10.3853	7.07798	6.58369	8.50813	3.70413	12.4728	3.8614	3.01296	4.0863	11.2268	7.00907	6.65334	5.6682	10.6395	9.49611	11.6201	9.86503
1146	POL	1190.36_97	10.312	13.5863	10.3187	7.67432	7.7194	13.544	12.7959	11.1938	10.1052	9.51343	10.1488	15.7506	8.83609	6.96287	9.3961	17.8078	5.53608	10.0256	7.91837	9.77236	13.1495	8.48748	5.89073	11.8059	13.7426	10.0367	12.3224	6.09264	15.1106	14.7733	11.655	8.62219	8.6878	9.79153	4.45983	13.9507	4.8472	3.89804	4.80004	13.2008	8.52999	8.36792	7.30341	13.1454	10.5512	13.2143	12.0589
1147	POL	1190.22_170	7.99287	11.1777	8.65429	5.9743	5.81981	10.977	10.106	8.76976	7.90177	7.10307	8.2702	12.6141	6.79772	5.15068	7.76106	14.4955	4.31583	7.42567	5.82686	8.08481	10.8868	6.56009	4.42858	9.00001	11.3719	8.55428	9.62935	4.56087	12.0974	11.5535	9.94282	6.92014	6.44683	7.84114	3.63274	11.7261	3.74352	2.92732	3.83299	10.6161	6.7307	6.43408	5.54079	9.99198	8.94919	11.1402	9.34825
1148	POL	1193.93_126	4.93886	6.53443	4.94541	3.50891	3.46573	6.47817	6.05175	5.24566	4.69529	4.22856	4.89148	7.44365	3.91418	3.04027	4.54471	8.38189	2.54903	4.5144	3.48991	4.74402	6.34459	3.89796	2.64411	5.55013	6.6516	4.8331	5.63358	2.70316	7.297	7.05225	5.52733	3.96701	3.83596	4.70011	2.07429	6.68715	2.17769	1.71543	2.28071	6.18317	3.96162	3.8136	3.27863	6.16088	5.10228	6.25544	5.53345
1149	POL	1188.97_112	4.75834	5.8407	4.43815	3.07585	3.16761	5.65689	5.32015	4.67209	4.16217	3.82191	4.19016	6.5726	3.52031	2.75035	3.95295	7.37101	2.20167	4.14143	3.16259	4.09285	5.71143	3.42104	2.44042	5.07286	5.82748	4.26444	4.97822	2.4491	6.40178	6.3746	4.86749	3.53635	3.48117	4.09754	1.844	5.91162	1.92227	1.59212	1.95346	5.42548	3.5049	3.3428	2.95423	5.59411	4.56006	5.58603	4.87128
1150	POL	1177.56_76	4.21578	5.4459	4.28152	3.14166	3.12	5.4617	5.0731	4.51241	4.08473	3.8812	4.18654	6.30616	3.57018	2.85739	3.77228	7.12798	2.30513	3.90514	3.18277	3.92912	5.36399	3.42664	2.42888	4.79079	5.55577	4.12016	4.898	2.53858	6.23065	5.84371	4.71279	3.53551	3.50528	3.9845	1.85165	5.70139	1.92483	1.54238	1.93644	5.4099	3.4039	3.43346	3.01676	5.32721	4.40873	5.36688	4.8948
1151	POL	1180.93_123	3.40093	4.46947	3.37693	2.40445	2.40824	4.43418	4.0681	3.63554	3.22166	2.9735	3.24831	5.04282	2.70291	2.05976	3.04617	5.74995	1.67881	3.19627	2.43616	3.13868	4.23762	2.64579	1.79793	3.83525	4.50373	3.23652	3.93835	1.86192	4.95269	4.86437	3.69295	2.73209	2.67233	3.18032	1.32871	4.56636	1.49984	1.23058	1.51496	4.24814	2.68808	2.64775	2.27532	4.28291	3.37761	4.18925	3.84473
1152	POL	1181.17_171	2.58742	3.64698	2.77376	1.89177	1.88817	3.50773	3.32727	2.89551	2.65542	2.29203	2.58865	4.14786	2.23221	1.62502	2.46245	4.72992	1.33942	2.45432	1.9188	2.48513	3.5657	2.12724	1.42112	2.86495	3.66397	2.74542	3.10036	1.44701	3.97926	3.75071	3.21931	2.26412	2.10033	2.45698	1.07434	3.82112	1.17202	0.938644	1.18281	3.49009	2.19892	2.06199	1.75885	3.26393	2.89655	3.65821	3.03565
1153	POL	1180.96_109	2.28992	3.19857	2.49713	1.78289	1.78809	3.33709	3.09142	2.69322	2.44302	2.22256	2.45498	3.84556	2.08609	1.55605	2.2898	4.29831	1.29809	2.37562	1.83331	2.2803	3.209	2.02653	1.34054	2.69625	3.30742	2.37591	3.02518	1.38157	3.64574	3.41561	2.80329	2.09542	2.00248	2.31495	0.969589	3.43059	1.10518	0.894353	1.10117	3.21737	2.04473	2.01745	1.68433	3.08948	2.51939	3.16449	2.88569
1154	POL	1189.89_83	1.90468	2.46341	1.99203	1.44571	1.45019	2.57678	2.51629	2.14504	1.94923	1.81057	1.93116	2.97486	1.73589	1.34856	1.73419	3.43856	1.05321	1.84215	1.54826	1.78028	2.59813	1.65188	1.18003	2.19449	2.52475	1.95695	2.33963	1.12702	2.90463	2.61714	2.28541	1.64916	1.6224	1.82349	0.879878	2.65986	0.870049	0.699091	0.887981	2.49939	1.66779	1.61028	1.36815	2.50985	1.94619	2.62838	2.3408
1155	POL	1182.06_151	1.86905	2.58729	1.96329	1.37556	1.3626	2.58865	2.38618	2.05617	1.84092	1.64974	1.89494	2.97029	1.5426	1.0947	1.75982	3.36887	0.940085	1.78271	1.31843	1.7864	2.52028	1.52879	0.969499	2.09253	2.60724	1.91258	2.22862	1.00904	2.78548	2.73086	2.2539	1.5868	1.482	1.78839	0.726439	2.68868	0.823279	0.678196	0.84343	2.44559	1.53751	1.48009	1.24403	2.33138	2.02852	2.49254	2.15571
1156	POL	1192.79_127	1.78097	2.37771	1.82175	1.21604	1.27775	2.37381	2.24058	1.89733	1.74754	1.52632	1.70041	2.77872	1.42263	1.07009	1.61775	3.11321	0.90165	1.70928	1.30167	1.64067	2.36044	1.39429	0.968858	1.99393	2.40277	1.76457	2.07796	0.938893	2.65483	2.57379	2.06324	1.43564	1.3962	1.66311	0.733003	2.51133	0.773946	0.629491	0.792348	2.2545	1.44334	1.36534	1.17069	2.23973	1.84582	2.38713	2.03568
1157	POL	1180.89_185	1.30094	1.84481	1.3206	0.882373	0.880397	1.71949	1.54061	1.3847	1.19872	1.03137	1.27513	1.98429	1.00557	0.695458	1.19524	2.2796	0.620035	1.18817	0.888662	1.19433	1.73895	0.973764	0.623891	1.39491	1.77608	1.24435	1.48032	0.638735	1.91373	1.90787	1.56446	1.02947	0.955384	1.21416	0.488213	1.80563	0.521303	0.425693	0.552568	1.61295	1.02737	0.982028	0.808433	1.50736	1.37143	1.74127	1.43704
1158	POL	1180.97_124	1.14698	1.47642	1.13774	0.804373	0.844217	1.50425	1.39929	1.24025	1.12452	0.974372	1.0882	1.79377	0.910946	0.678286	1.0192	1.9782	0.576766	1.10674	0.835918	1.03196	1.47485	0.893642	0.588838	1.27484	1.52274	1.09905	1.38649	0.612957	1.65979	1.66836	1.29486	0.931204	0.898657	1.0586	0.45211	1.60242	0.479445	0.400384	0.489591	1.48457	0.935633	0.90273	0.759067	1.42656	1.16952	1.44315	1.28769
1159	POL	1179.9_111	0.976544	1.39113	1.03679	0.745874	0.744984	1.46005	1.32024	1.17	1.06999	0.924496	1.0777	1.6595	0.905015	0.643656	0.94693	1.83448	0.568547	1.01005	0.780888	0.951454	1.39356	0.871486	0.565114	1.17288	1.39295	1.01539	1.30716	0.579744	1.57054	1.38906	1.19873	0.900024	0.824202	0.980344	0.418195	1.48049	0.44976	0.371985	0.482127	1.374	0.85195	0.857968	0.693715	1.3309	1.06445	1.37975	1.24004
1160	POL	1181.06_183	0.565421	0.761971	0.570846	0.392437	0.390159	0.764809	0.689435	0.63282	0.537608	0.465938	0.539392	0.907608	0.446442	0.317106	0.525352	0.996071	0.274363	0.538195	0.390539	0.522094	0.749772	0.444695	0.282557	0.620817	0.772514	0.549016	0.661276	0.29421	0.816094	0.784255	0.664934	0.470195	0.419783	0.536226	0.231662	0.813956	0.224453	0.197617	0.25121	0.72503	0.466962	0.423758	0.362961	0.697003	0.586916	0.752363	0.642011
1161	POL	1181.33_167	0.481717	0.672614	0.508696	0.346666	0.376406	0.687469	0.605438	0.57329	0.489798	0.430566	0.494111	0.796882	0.412743	0.2965	0.441654	0.860184	0.247289	0.466581	0.350933	0.442948	0.662996	0.392549	0.25242	0.547701	0.682596	0.483987	0.590827	0.271654	0.711207	0.678006	0.606367	0.430107	0.387637	0.462797	0.199388	0.709025	0.213561	0.179371	0.222753	0.635607	0.39865	0.385586	0.326288	0.615806	0.553982	0.681365	0.569319
1162	POL	1180.86_100	0.418519	0.48862	0.411699	0.282749	0.277174	0.535653	0.496736	0.428839	0.382725	0.362113	0.39413	0.598276	0.319465	0.277324	0.353941	0.649384	0.201602	0.389878	0.303139	0.331531	0.50282	0.309071	0.22378	0.44071	0.515661	0.375945	0.46236	0.231005	0.588839	0.540486	0.467268	0.318474	0.324055	0.352653	0.179422	0.558279	0.170636	0.160389	0.176803	0.49498	0.32741	0.345823	0.259291	0.506875	0.422642	0.543353	0.46364
1163	POL	1180.96_139	0.351959	0.477654	0.373259	0.259187	0.262363	0.482047	0.428221	0.404012	0.350603	0.33234	0.347037	0.539574	0.297628	0.215792	0.306687	0.636318	0.177429	0.329897	0.263152	0.326096	0.466121	0.268339	0.175903	0.392413	0.486731	0.34106	0.422992	0.199775	0.522594	0.487539	0.418886	0.297874	0.291673	0.330431	0.152891	0.499162	0.153124	0.133609	0.15721	0.44897	0.303013	0.28652	0.233433	0.440149	0.379123	0.458952	0.398584
1164	POL	1181.1_152	0.262877	0.320467	0.245367	0.194187	0.17646	0.347008	0.293496	0.270564	0.245024	0.225716	0.269515	0.379283	0.206237	0.153401	0.220209	0.460362	0.116755	0.219022	0.183178	0.215359	0.345389	0.190232	0.129951	0.26731	0.326051	0.239115	0.295709	0.141032	0.369864	0.320525	0.29634	0.213244	0.181055	0.227373	0.107215	0.358761	0.105713	0.0912305	0.122689	0.319845	0.211768	0.201086	0.161028	0.29504	0.277187	0.327461	0.297487
1165	POL	1181.16_168	0.23195	0.313156	0.245367	0.167375	0.165881	0.313453	0.280979	0.253636	0.217384	0.192126	0.217713	0.363817	0.179008	0.137661	0.196737	0.422034	0.116513	0.206481	0.157092	0.209925	0.317607	0.188442	0.114562	0.244168	0.30924	0.228954	0.271733	0.129631	0.352843	0.320169	0.274059	0.197655	0.175619	0.207405	0.105027	0.345091	0.0995196	0.086669	0.115925	0.28979	0.2064	0.179274	0.152331	0.285795	0.259937	0.323476	0.279162
1166	POL	1180.98_153	0.211108	0.254667	0.223093	0.166833	0.158476	0.288901	0.259238	0.252507	0.21589	0.190345	0.22206	0.337805	0.176582	0.132509	0.194575	0.388498	0.111679	0.180852	0.157472	0.186147	0.286395	0.180385	0.118836	0.227734	0.287347	0.227261	0.249829	0.114015	0.314661	0.278238	0.272149	0.182622	0.168528	0.187438	0.102292	0.297428	0.0928992	0.0872576	0.101464	0.267156	0.178832	0.183136	0.137756	0.248815	0.241902	0.289788	0.251978
1167	POL	1181.17_155	0.179509	0.216081	0.146933	0.1235	0.116371	0.218108	0.21444	0.189028	0.154136	0.165407	0.1641	0.247466	0.135334	0.10532	0.163999	0.318377	0.105152	0.149589	0.119009	0.149461	0.237005	0.134505	0.0931882	0.172393	0.218149	0.162571	0.198916	0.0956739	0.236456	0.197574	0.208807	0.135018	0.128582	0.143638	0.0798646	0.22575	0.0790177	0.0706301	0.0765058	0.20853	0.135404	0.142692	0.101319	0.214648	0.18074	0.222775	0.189671
1168	POL	1181.36_92	0.187913	0.207552	0.163099	0.120521	0.117005	0.230793	0.201923	0.181692	0.152891	0.145303	0.155768	0.248872	0.140996	0.115051	0.140526	0.279614	0.110712	0.1445	0.114629	0.144026	0.208537	0.121301	0.0912646	0.194194	0.190783	0.142927	0.188259	0.105093	0.248416	0.201483	0.18748	0.145318	0.128819	0.143638	0.0793175	0.198778	0.0706888	0.0662157	0.0741733	0.184783	0.130525	0.127696	0.103669	0.209422	0.186229	0.213719	0.184479
1169	POL	1180.44_145												0.0615149						0.0312629																											0.0619457
1170	POL	1180.16_165
1171	POL	1181.19_101	0.33616	0.46425	0.35386	0.310104	0.283733	0.52706	0.462478	0.43815	0.411859	0.387052	0.381089	0.584216	0.363677	0.256146	0.332012	0.671597	0.234236	0.369157	0.304091	0.335268	0.472294	0.315114	0.225062	0.391071	0.470702	0.367478	0.483673	0.253065	0.533635	0.425353	0.437666	0.343529	0.34651	0.350077	0.179422	0.498054	0.194127	0.15156	0.1845	0.462327	0.32741	0.343324	0.260937	0.483561	0.406567	0.509303	0.489602
1172	POL	1181.2_135	0.142868	0.188462	0.156992	0.113479	0.123776	0.213606	0.196982	0.176332	0.174555	0.164898	0.144538	0.250629	0.149083	0.112475	0.143306	0.256531	0.0940326	0.153043	0.129482	0.144026	0.203735	0.128463	0.0919058	0.15294	0.193129	0.157152	0.196548	0.107075	0.245656	0.192244	0.18939	0.143648	0.139928	0.135586	0.0839672	0.221686	0.0766685	0.0744559	0.0702081	0.209643	0.140528	0.147463	0.114483	0.180079	0.173683	0.220964	0.183257
1173	POL	1181.39_219																											0.0444008
1174	POL	1181.63_115	0.206402	0.297721	0.183935	0.18552	0.184924	0.32	0.292178	0.282413	0.243281	0.233096	0.243071	0.346241	0.206237	0.181735	0.212797	0.420728	0.150839	0.245923	0.194794	0.208226	0.32138	0.20187	0.152606	0.243162	0.316668	0.21981	0.300742	0.182177	0.363424	0.281792	0.268966	0.223545	0.205164	0.217711	0.125267	0.304448	0.101442	0.0929963	0.118957	0.262703	0.197617	0.21222	0.1662	0.29906	0.266602	0.329634	0.284659
1175	POL	1180.39_104								0.0544513					0.0477175			0.0797031		0.0612535										0.0401533									0.0345969								0.0740996
1176	POL	1183.23_218						0.0879797	0.0556687		0.0560268	0.0623456	0.0699145	0.0920966	0.0574227	0.0618184	0.0664025	0.0818808	0.0592236	0.049439	0.0325608			0.0391654	0.0425331				0.0660092	0.0468455				0.0523367	0.0550729					0.031195			0.0539178	0.0493059			0.0839011	0.0970791	0.0717757
1177	POL	1182.1_143	0.223882	0.329808	0.246444	0.17875	0.1991	0.362967	0.313919	0.277617	0.252245	0.234623	0.247418	0.402132	0.225108	0.175438	0.229166	0.460797	0.144554	0.25083	0.199173	0.226569	0.342302	0.223802	0.163721	0.263286	0.328006	0.25334	0.316134	0.152929	0.365264	0.296716	0.285199	0.233288	0.220764	0.220932	0.12472	0.332898	0.11276	0.100795	0.130853	0.3217	0.200789	0.231306	0.177954	0.295442	0.257976	0.353542	0.309399
1178	POL	1183.41_191						0.0842968		0.0442946		0.053948		0.0864724		0.0578117		0.0862361	0.0420609	0.044168	0.0361787		0.0730564						0.054169	0.0433755										0.0317835	0.0359204			0.0443072			0.0717472	0.0731715	0.0668888
1179	POL	1182.22_271									0.0552797	0.0432602	0.0568735	0.0678421	0.044752	0.0569531			0.0560812	0.0425321	0.0359883		0.0679116							0.0443669				0.0492744	0.0373456					0.0253091		0.0649336	0.0431831				0.0725313	0.0709981	0.0626128
1180	POL	1181.82_363										0.0488586		0.062921	0.0442128				0.0362594	0.0383516	0.038654		0.0624238							0.0448626										0.0269277			0.0373277	0.0377179			0.0670425	0.0644779
1181	POL	1182.3_156	0.783589	0.993081	0.774539	0.574436	0.647021	1.01033	0.974696	0.891534	0.787861	0.723972	0.73537	1.15086	0.662653	0.582124	0.702322	1.31837	0.492402	0.739223	0.612562	0.702806	1.02005	0.678792	0.478124	0.854253	1.0149	0.815565	0.906665	0.513813	1.09211	1.06605	0.916394	0.711556	0.673165	0.681475	0.384553	1.05818	0.326535	0.268394	0.3718	0.955452	0.613102	0.679149	0.505653	1.0037	0.852341	1.05193	0.910788
1182	POL	1183.19_91	0.467262	0.548733	0.445468	0.319583	0.370905	0.55775	0.526711	0.513761	0.425305	0.401811	0.431804	0.689318	0.370148	0.343436	0.390076	0.766543	0.292251	0.437317	0.348077	0.396411	0.552554	0.361664	0.288969	0.512149	0.546155	0.445038	0.495217	0.305859	0.650023	0.576731	0.496871	0.383617	0.386219	0.376808	0.236859	0.567885	0.176402	0.162596	0.224619	0.542474	0.353272	0.374225	0.282799	0.577218	0.452831	0.567985	0.503346
1183	POL	1184.59_362					0.035546	0.0969822	0.0922322	0.0694043	0.0874018	0.0893196	0.0974456	0.118812	0.0889648	0.0912967	0.0781387	0.146776	0.0891981	0.0845189	0.0839726	0.060124	0.105297	0.0606504	0.0730972		0.0711526	0.0846724	0.102418	0.0746058	0.0814254		0.0875333	0.0740509	0.0706729		0.0593514	0.0831322		0.0456153		0.0745809	0.0683122	0.0858877	0.0510119		0.127028	0.127145	0.129502
1184	POL	1184.7_85	2.95216	3.63033	3.15456	1.91641	2.14609	3.60185	3.83587	2.90482	2.57798	2.40578	2.46331	4.10217	2.28828	2.32563	2.50662	4.48733	2.15912	2.49104	2.45463	2.55748	4.1481	2.25906	2.25212	3.36771	3.3864	3.2819	2.99676	1.70775	4.23734	4.35018	3.68913	2.26635	2.23246	2.38709	2.55512	3.66077	1.49792	1.0415	1.21966	3.35243	2.26626	2.27693	1.69961	3.6056	2.71698	4.38921	2.97915
1185	POL	1184.7_133	0.0581556			0.0517291	0.0655908	0.0928902	0.108043	0.0891534	0.0973621	0.0844846	0.0891139	0.138496	0.0997484	0.0967344	0.0568281	0.145034	0.0969334	0.0996051	0.0927316	0.0604637	0.137195	0.0828068	0.0848526	0.0734517		0.0911075	0.112186	0.107323	0.0943062		0.0833953	0.0860215	0.0912366	0.0650557	0.0708388	0.0993891	0.105072	0.0476753		0.083115	0.087586	0.0867966	0.0634711	0.102098	0.119579	0.110482	0.116674
1186	POL	1181.15_80	0.151608	0.170184	0.135796	0.125666	0.124199	0.184962	0.136042	0.152915	0.114544	0.110186	0.139105	0.190872	0.117541	0.115051	0.12076	0.211235	0.0814627	0.127051	0.108155	0.122286	0.185556	0.108768	0.082074	0.146903	0.18961	0.135815	0.158659	0.101622	0.190453	0.191533	0.139735	0.11386	0.123146	0.12045	0.0746679	0.178826	0.0715431	0.0560626	0.0685753	0.156212	0.112959	0.113608	0.0773407	0.177667	0.13879	0.166266	0.136527
1187	POL	1188.88_150
1188	POL	1185.02_131	0.300191	0.388703	0.303924	0.238604	0.23655	0.439489	0.393963	0.360846	0.346868	0.296969	0.30248	0.508289	0.291158	0.240691	0.29773	0.547033	0.200393	0.322081	0.264485	0.266652	0.407127	0.266996	0.211597	0.347135	0.408541	0.331238	0.391615	0.225057	0.477051	0.393371	0.360955	0.257786	0.270873	0.271173	0.156721	0.410119	0.137106	0.123161	0.138783	0.415575	0.248364	0.280385	0.220973	0.387894	0.358736	0.450621	0.394919
1189	POL	1185.36_84	1.54701	1.41834	1.31521	1.36608	1.55365	1.11632	0.950979	1.85783	1.72513	1.49171	1.27513	1.09075	1.65475	2.03572	0.86632	1.64284	1.80523	1.18672	1.25921	1.1128	1.03754	1.27993	1.6932	1.25036	1.39999	0.905995	1.66769	1.67033	1.27428	1.69999	0.955545	1.67116	1.58766	1.27181	0.889998	1.20671	1.41378	0.938939	0.719341	1.18847	1.50336	1.48781	1.03105	1.38516	1.17305	1.20298	2.0198
1190	POL	1185.88_158																			0.0405582																											0.0811407
1191	POL	1185.95_78	0.410451	0.399263	0.353141	0.254041	0.281406	0.407162	0.376505	0.346739	0.298809	0.288825	0.2735	0.477356	0.268782	0.243839	0.275802	0.551389	0.204986	0.314629	0.251537	0.279899	0.425648	0.252673	0.212452	0.400462	0.396031	0.322771	0.349878	0.217621	0.474751	0.470482	0.367958	0.295647	0.278201	0.288564	0.156174	0.43044	0.130486	0.146705	0.141116	0.412607	0.238117	0.261071	0.217447	0.411208	0.325803	0.416571	0.361627
1192	POL	1186.14_107			0.0617907																0.0394157																											0.0840386
1193	POL	1189.12_98	1.60315	2.0544	1.70571	1.14941	1.22845	2.11888	2.14769	1.75514	1.65964	1.4566	1.56167	2.54144	1.37545	1.14507	1.42812	2.78482	0.852579	1.5706	1.34356	1.45351	2.2061	1.34662	0.992155	1.78498	2.05443	1.67787	1.89799	0.922286	2.38848	2.17616	2.00945	1.37022	1.352	1.45763	0.749688	2.18508	1.06524	0.694235	0.691351	2.0289	1.38308	1.35784	1.09499	1.98167	1.60745	2.22304	1.88205
1194	POL	1186.67_81	0.430957	0.596255	0.495044	0.374562	0.374714	0.644093	0.610379	0.531253	0.480585	0.429803	0.486141	0.778954	0.481219	0.329126	0.436403	0.880218	0.293459	0.463854	0.373212	0.425624	0.633842	0.418734	0.301366	0.539987	0.593069	0.472133	0.616579	0.321226	0.738349	0.587036	0.534112	0.419807	0.397801	0.432202	0.239594	0.658407	0.227656	0.176134	0.229984	0.599245	0.406701	0.437618	0.318296	0.626257	0.500662	0.578852	0.570846
1195	POL	1180.98_128	0.146902	0.194148	0.13867	0.110771	0.11489	0.208696	0.182488	0.163354	0.129982	0.139705	0.15287	0.223563	0.128055	0.0967344	0.124775	0.257402	0.0957247	0.134685	0.118057	0.125004	0.187957	0.118168	0.100028	0.154953	0.182182	0.145298	0.180267	0.0889816	0.214374	0.175187	0.184934	0.131955	0.118418	0.123026	0.0809586	0.196192	0.0664176	0.0567984	0.0716076	0.18738	0.128329	0.123606	0.0935611	0.185707	0.148983	0.212632	0.167069
1196	POL	1186.87_117	0.132111	0.178714	0.0923268	0.11375	0.105157	0.180461	0.173265	0.177743	0.142931	0.159299	0.139105	0.224969	0.148814	0.114479	0.114274	0.274388	0.107569	0.17649	0.12415	0.126362	0.207165	0.134505	0.128027	0.137848	0.170454	0.117864	0.182043	0.133844	0.195053	0.151379	0.16138	0.143369	0.145128	0.109178	0.0763089	0.19065	0.081794	0.0747502	0.0741733	0.178846	0.125402	0.126559	0.0989679	0.186511	0.16349	0.173511	0.186006
1197	POL	1193.48_160
1198	POL	1181.48_102				0.0503749	0.052261	0.0928902	0.0688447	0.0705328	0.0560268	0.0664171	0.0630317	0.0688967	0.0501438	0.0558083	0.0559016	0.0971245	0.0461703	0.0508931	0.0504597		0.0723705	0.0427462	0.0344112				0.0710413	0.0451105	0.0782051		0.0633423	0.0523367	0.0588547					0.0245734			0.0517221	0.0495331		0.0711473	0.0760599	0.080054	0.0757462
1199	POL	1188.67_207																							0.0369761														0.0491191					0.038854
1200	POL	1188.76_282								0.0612225	0.0418333	0.044787													0.0485177														0.0760279	0.0416423			0.0639207
1201	POL	1188.76_369																																					0.060865	0.0278106			0.043915
1202	POL	1188.7_283																																					0.0542446	0.0295763			0.0451348
1203	POL	1188.73_265																																					0.0363054				0.0392795
1204	POL	1188.94_370
1205	POL	1188.8_249																																					0.0360919
1206	POL	1188.88_281	0.125051	0.126724	0.156992	0.115646	0.0848448	0.105166	0.10969	0.157711	0.13795	0.12749	0.11266	0.129006	0.134256	0.189462	0.0892573	0.131532	0.117239	0.0588906	0.193651	0.120588	0.162576	0.123986	0.128454	0.075464	0.137223	0.138185	0.124026	0.112033	0.107187	0.148891	0.137507	0.124717	0.0907639	0.0711748	0.120617	0.155549	0.286813	0.132284	0.0699748	0.0920202	0.193226	0.142919	0.100378	0.10652	0.116834	0.164455	0.116063
1207	POL	1189.08_165
1208	POL	1189.16_181
1209	POL	1189.2_189												0.0583513
1210	POL	1189.49_166		0.149064	0.125737	0.0579582	0.0423166	0.18578	0.0714799	0.0702507	0.0542837	0.0557293	0.0612205	0.0980723	0.0544572	0.0512292	0.0759768	0.078832	0.0720353	0.0481667	0.0485556	0.086959	0.114558	0.0729595	0.086135	0.0583589	0.0656793		0.0698573	0.0490762			0.138143	0.0526151	0.0449092			0.115277		0.032225		0.0998123	0.0673363	0.0658927	0.0578292	0.08602	0.0795884	0.118451	0.0784951
1211	POL	1189.64_187
1212	POL	1189.73_217		0.135254	0.113522	0.0928957	0.0850564	0.337187	0.277685	0.174075	0.233569	0.229534	0.251402	0.338508	0.222412	0.219513	0.196428	0.41855	0.205953	0.236653	0.170611	0.162029	0.289825	0.17479	0.177613	0.0734517	0.275228	0.175103	0.264925	0.195561	0.285679		0.213263	0.204614	0.194764	0.177776	0.138122	0.205429	0.097384	0.103444	0.109161	0.212982	0.172732	0.194497	0.132819	0.204599	0.323843	0.311522	0.327725
1213	POL	1190.92_174
1214	POL	1191.28_282														0.0629632					0.0580763																											0.0659268
1215	POL	1191.62_86	0.599373	1.30827	1.05906	0.876686	0.809729	0.734937	0.640684	0.813948	0.713159	0.785045	0.677772	0.866481	0.668854	0.771872	0.506821	1.04659	0.596588	0.65016	0.638839	0.463668	0.684261	0.890733	0.62731	0.541999	0.893708	0.753923	1.13577	0.690537	0.75399	0.742679	0.653476	0.647527	0.737929	0.806111	0.541274	0.729346	0.909558	0.66304	0.347075	0.69646	1.20205	0.800028	0.750134	0.764934	0.708455	0.963184	0.910177
1216	POL	1191.93_369																			0.0316087
1217	POL	1190.97_113	1.02462	1.57756	1.45244	0.788123	1.20814	1.10977	1.16608	1.23573	0.907883	0.993712	0.726314	1.18741	0.905015	1.24324	0.821229	1.24563	0.929449	0.86791	1.07565	0.815241	1.25774	0.907294	1.03554	0.981368	1.08645	1.20777	1.06088	1.042	1.19884	1.08524	1.03353	1.01333	1.14377	0.628979	0.822441	1.05005	0.624881	0.387288	0.532275	1.04413	0.669703	1.05701	0.530571	1.20669	1.14717	1.64455	0.977676
1218	POL	1193.4_82	0.321369	0.475217	0.460197	0.266229	0.376406	0.392021	0.381446	0.425454	0.327943	0.331322	0.266979	0.416192	0.325126	0.420995	0.282288	0.451215	0.308688	0.295725	0.361787	0.270388	0.431822	0.309742	0.349669	0.328688	0.343253	0.414217	0.336262	0.356422	0.442089	0.366365	0.354271	0.344643	0.36991	0.229627	0.281441	0.368737	0.210144	0.141113	0.183334	0.369936	0.231773	0.357411	0.178659	0.423668	0.377947	0.558929	0.358268
1219	POL	1192.64_111																							0.0367623
1220	POL	1193.48_191
1221	POL	1193.87_105
1222	POL	1193.56_104
1223	POL	1194.64_189
1224	POL	1194.63_233																																					0.0553124
1225	POL	1194.68_109
1226	POL	1194.74_150
1227	POL	1194.64_234
1228	POL	1194.66_289																																					0.0508276
1229	POL	1197.44_143		0.0897631	0.0944823		0.048241	0.0879797		0.0465516	0.0555288	0.054457		0.0808482			0.05096	0.10932		0.0387151				0.0465509	0.0384722		0.0867906	0.0575772	0.0695613	0.0540334			0.066207	0.0459338	0.0392365				0.0450615			0.0641915	0.0917335	0.0449888	0.0688779				0.066278
1230	POL	1194.76_248
1231	POL	1194.64_134
1232	POL	1194.79_87																																					0.0427123
1233	POL	1194.81_288																																					0.137747
1234	POL	1194.68_200																																					0.128564
1235	POL	1194.9_151																																					0.0980247
1236	POL	1194.84_131	0.147238	0.196179	0.112445	0.0606665	0.067495	0.18619	0.0938792	0.0877428	0.0742043	0.0987351	0.163375	0.128654	0.0744069	0.101886	0.125084	0.127612	0.0713101	0.0677969	0.0719765	0.149801	0.103582	0.0628884	0.0899822	0.15294	0.161071	0.0934783	0.113074	0.0738622	0.185852	0.11158	0.105358	0.0643073	0.0699638	0.125603	0.0990102	0.120819	0.160171	0.0579755	0.0881683	0.0808887	0.0644086	0.0727092	0.072169	0.197364	0.187013	0.152863	0.0971262
1237	POL	1194.86_101																																					0.0367326
1238	POL	1194.86_132
1239	POL	1194.91_116
1240	POL	1194.92_158																																					0.0975975
1241	POL	1195.06_173																																					0.0414309
1242	POL	1195.09_88
1243	POL	1195.19_159
1244	POL	1195.27_218																							0.0341975																							0.0771561
1245	POL	1195.29_175
1246	POL	1195.42_174
1247	POL	1195.4_185
1248	POL	1196_141	0.801741	1.05482	0.794298	0.553853	0.575506	1.07417	1.03004	0.846393	0.797074	0.702597	0.778116	1.28267	0.662923	0.488251	0.726412	1.41898	0.410214	0.773757	0.587618	0.717752	1.07218	0.634479	0.434095	0.871358	1.06494	0.782373	0.917913	0.428302	1.1694	1.12006	0.915757	0.655044	0.618802	0.738157	0.345442	1.10806	0.339135	0.282815	0.370633	1.02855	0.659944	0.620073	0.506828	0.990435	0.828425	1.06859	0.933389
1249	POL	1196.39_103	10.065	11.7959	28.0753	19.4683	11.9439	11.2131	28.7975	22.8126	18.572	14.4255	9.42506	30.807	18.2963	15.4331	8.56252	37.4853	17.6796	11.1012	10.1058	9.13308	31.1183	17.4839	13.7707	10.0542	10.8043	29.3417	21.4776	14.4334	12.3619	34.1938	28.2885	18.5325	12.8923	8.50555	25.9801	30.0595	16.4523	8.4631	5.87602	30.1882	21.0428	16.1249	11.2205	11.5645	10.9122	31.8897	21.9206
1250	POL	1197.64_187
1251	POL	1197.9_233																																									0.0814867		0.054068
1252	POL	1198.17_167
1253	POL	1198.58_100	0.0887462		0.0714904	0.0739374	0.039566			0.0657366	0.0507976	0.0661627	0.0800576		0.0695543	0.0646804	0.0577547	0.11411	0.0406105	0.0356252	0.0512214	0.065559		0.0613218	0.0423194	0.0741225			0.0615691	0.072375		0.102696	0.0579311	0.0520583	0.053891	0.0718189	0.0519667		0.0860652	0.0531197	0.0408186	0.0656757	0.0861221	0.0386268	0.063236	0.0707454		0.11664	0.0858254
1254	POL	1199.11_76									0.0388452																																0.0383036
1255	POL	1200_85	6.28585	5.74525	5.26838	5.15151	3.06965	4.45341	3.94095	4.65686	3.11907	5.11005	5.30553	4.4579	4.19671	3.84219	3.63978	6.83704	3.32885	2.80567	3.23799	4.68322	4.17382	4.49999	3.34879	5.06313	5.24848	3.78587	5.09662	4.39183	5.44584	6.19799	3.84733	3.60427	3.62465	5.27788	3.6404	4.61956	5.57395	3.72279	3.10898	4.43478	5.98683	2.57959	4.19708	5.72314	4.85725	4.79708	4.76499
1256	POL	1199.64_140	0.0921078	0.0857014	0.0930453	0.0733957	0.048241	0.0654732	0.0655507	0.0654544	0.0475605	0.0704887	0.0818688	0.0699512	0.0609274	0.0629632	0.0577547	0.0975601	0.0456868	0.0447132	0.046461	0.0611431	0.0583079	0.062217	0.0508688	0.0633898	0.0774078	0.0616415	0.0645292	0.0656828	0.0777451	0.0927461	0.0496552	0.0659776	0.0430183	0.0808365	0.0527872	0.0605941	0.0879873	0.0529726	0.0503819	0.0808887	0.0861221	0.0379451	0.045135	0.085618	0.0756678	0.0952679	0.0708594
1257	POL	1199.82_114	0.0595003			0.0723124				0.0657366		0.0610732	0.0775218		0.0590403			0.0914626	0.0413357	0.0361705	0.0306567		0.0535061	0.0655741	0.0429606		0.0598151		0.0654172	0.0579992		0.0746233		0.0517799	0.0416001	0.0640895	0.0475905		0.0698346	0.0367865	0.0450171		0.0673363		0.0660569	0.0715493		0.0702736	0.081244
1258	POL	1199.82_168
1259	POL	1199.91_96		0.065393	0.0779569		0.0503568	0.0654732									0.0481804				0.0346554		0.0538491		0.0425331					0.0550249	0.0708447	0.0877712	0.0592043						0.0501869	0.0310478		0.0645626	0.0444029					0.0941812
1260	POL	1200.04_111	0.0618534					0.0617904				0.0514033	0.0626695		0.0555356									0.0431938								0.0863498				0.0618351			0.0593701	0.033255			0.0517221		0.0404334			0.0695492	0.0601694
1261	POL	1199.85_171	0.0611811		0.0542465								0.0612205		0.0415169					0.0328988	0.0365595			0.0492365					0.054169			0.0589879				0.0566822	0.0440349		0.0580887	0.0388465			0.0624568	0.0359002	0.0418439			0.0818652
1262	POL	1200_89									0.0380982			0.0608119						0.0328988	0.0371307									0.0411447												0.0660468		0.0404445		0.0803925		0.0586821	0.0827711
1263	POL	1200_128				0.0492916							0.0579602					0.0705568																		0.0528175			0.0482649	0.0303121	0.0389527		0.0495263		0.039023				0.062002
1264	POL	1200_142
1265	POL	1200.36_105
1266	POL	1200.42_174
1267	POL	1200.27_160
1268	POL	1200.41_155
1269	POL	1200.36_202
1270	POL	1200.22_80
1271	POL	1200.36_185
1272	POL	1200.54_201							0.0523747		0.0408373									0.0312629					0.0384722																							0.0688247	0.0665834
1273	POL	1200.59_133																																														0.0641156
1274	POL	1201.13_131				0.0446874	0.0414703		0.0507277	0.053887	0.0460665	0.0547114		0.0864724		0.0661114			0.0568063	0.0498026		0.0648796	0.101524	0.0537125	0.0602731			0.0782373	0.0509129	0.0379225							0.04677		0.0512547	0.040318				0.0461249	0.0439596		0.070179	0.0880232	0.0580314
1275	POL	1201.55_186	0.372465	0.556044	0.408825	0.25377	0.246494	0.467315	0.42328	0.401755	0.323461	0.283482	0.332547	0.606361	0.273904	0.197476	0.320894	0.649384	0.170903	0.312811	0.245634	0.317265	0.470922	0.260506	0.175048	0.378326	0.493377	0.339028	0.42388	0.181433	0.506033	0.476523	0.463131	0.283954	0.250782	0.314329	0.137028	0.570471	0.136466	0.123603	0.157443	0.447114	0.272029	0.271069	0.228496	0.412011	0.379515	0.479962	0.401333
1276	POL	1202.05_181
1277	POL	1201.93_144				0.0519999						0.0384252			0.0514918				0.041094					0.0546078	0.0431744				0.0636412										0.251575	0.045321			0.0502582		0.0533627
1278	POL	1203.66_174
1279	POL	1203.72_175
1280	POL	1203.57_87
1281	POL	1203.71_154
1282	POL	1203.71_160
1283	POL	1203.72_117														0.0572393
1284	POL	1203.76_190
1285	POL	1203.8_99
1286	POL	1203.85_200
1287	POL	1203.82_216
1288	POL	1203.85_82
1289	POL	1203.88_189
1290	POL	1205.31_166							0.118584								0.113965						0.129649				0.124713				0.0947662											0.122075
1291	POL	1205.62_145																																					0.0386546
1292	POL	1205.83_185																																					0.0531768
1293	POL	1205.88_281				0.0603957							0.056149		0.0760245						0.203933	0.0733717	0.0613948	0.040732	0.0361211		0.0996919						0.0518834					0.0790679			0.0457169		0.0529419				0.0623377
1294	POL	1205.93_81																																					0.0388682
1295	POL	1206.16_129																	0.0384349						0.0335563				0.0485449						0.0411274												0.0654742		0.0476468
1296	POL	1206.21_219
1297	POL	1206.14_146
1298	POL	1206.28_100													0.0425953								0.0541921				0.0731074												0.0448479					0.0372635					0.0678051
1299	POL	1205.95_101
1300	POL	1207.23_135
1301	POL	1207.14_119
1302	POL	1207.16_118
1303	POL	1207.16_263
1304	POL	1207.23_99
1305	POL	1207.31_117																											0.0497289																				0.0500903
1306	POL	1205.52_89			0.0546057						0.0378492					0.0629632					0.029895																											0.0648401
1307	POL	1207.2_133													0.0487959			0.10932	0.05173					0.0420748	0.0324876		0.0645065		0.0683773														0.0541618				0.0631219
1308	POL	1204.62_218																																					0.0495462									0.0742582
1309	POL	1207.36_104
1310	POL	1207.32_134
1311	POL	1207.16_191																	0.0476206						0.0397546
1312	POL	1207.23_164
1313	POL	1207.26_202
1314	POL	1207.66_189
1315	POL	1207.32_216
1316	POL	1207.37_232
1317	POL	1207.17_114
1318	POL	1207.32_87
1319	POL	1203.89_115							0.0586333					0.0826057		0.048081							0.0716845										0.0623873					0.0580078
1320	POL	1206.91_128
1321	POL	1207.25_88
1322	POL	1207.28_106
1323	POL	1207.26_105
1324	POL	1207.3_163
1325	POL	1207.14_102
1326	POL	1207.59_161
1327	POL	1207.34_174
1328	POL	1207.32_90
1329	POL	1207.36_76
1330	POL	1207.4_160																									0.0660703		0.0500249
1331	POL	1207.44_158
1332	POL	1207.68_85
1333	POL	1207.86_98	0.116647			0.0571457	0.070034			0.0524764	0.0570228					0.107896			0.0459285	0.0316264	0.111202							0.0819629	0.0612731					0.0509448	0.0375819		0.0650951				0.0429179		0.0592852	0.0474882	0.0465455	0.0711473	0.0756678	0.117726	0.0546717
1334	POL	1208.66_183
1335	POL	1207.84_198
1336	POL	1208.84_282																			0.0561721
1337	POL	1209.89_84	0.156987			0.0782707	0.0835753			0.0843572	0.0814256	0.0524212				0.158553			0.0420609	0.0381698	0.17004			0.0369274	0.0532199			0.100252	0.0657132	0.0540334					0.0579092		0.0845142			0.0238377	0.0403522		0.0836824	0.0649838	0.0712287	0.112951	0.128988	0.177858	0.0678051
1338	POL	1211.53_100																			0.0384636																											0.0655646
1339	POL	1211.56_133
1340	POL	1211.74_78														0.0818522	0.0534308				0.056553
1341	POL	1211.87_178
1342	POL	1213_126														0.0558083					0.0563626
1343	POL	1213.68_97														0.0764145
1344	POL	1214.17_221																	0.0519718																0.0387637
1345	POL	1214.58_230																	0.0406105									0.0555451
1346	POL	1215.2_104																	0.0485876						0.0341975					0.0433755
1347	POL	1214.86_219
1348	POL	1215.05_101																											0.0500249
1349	POL	1215.39_129								0.0544513						0.0578117			0.0570481											0.0498198					0.0768184
1350	POL	1215.43_361																	0.0613992		0.0477939				0.0624104								0.0496552
1351	POL	1215.47_99				0.0498332	0.0435861			0.0547334	0.0455684	0.0590375		0.0695997	0.0528397				0.0454451	0.0414415			0.0634528	0.0420748	0.0463804				0.0630492	0.054777					0.040891								0.0512341	0.0488515	0.0399633
1352	POL	1215.61_76
1353	POL	1215.65_193
1354	POL	1215.68_117
1355	POL	1215.48_211
1356	POL	1215.82_255
1357	POL	1215.69_137
1358	POL	1217.54_227																																					0.140951
1359	POL	1215.72_243
1360	POL	1215.9_135
1361	POL	1215.81_270
1362	POL	1215.65_115
1363	POL	1215.74_181
1364	POL	1215.59_195
1365	POL	1216.1_213
1366	POL	1217.15_212
1367	POL	1215.56_134
1368	POL	1215.47_183
1369	POL	1215.41_105
1370	POL	1214.6_89										0.045296							0.0459285						0.0335563
1371	POL	1216.02_78														0.0486534
1372	POL	1216.04_178
1373	POL	1216.59_133				0.0601249	0.0467599					0.0707432		0.0597573	0.0466391	0.0643942			0.0800123	0.0312629			0.0603659	0.0606504	0.0504413					0.0483326				0.0581828	0.0541274	0.0512072				0.0253091	0.0373199			0.042035	0.0488962
1374	POL	1217.19_169
1375	POL	1214.87_189
1376	POL	1219.6_217										0.0414789													0.0397546		0.0707617												0.0847839
1377	POL	1217.26_130																						0.0355846															0.0397224	0.027222
1378	POL	1217.28_146																																					0.0373732
1379	POL	1215.69_160				0.0530832	0.0490873			0.05163	0.0450704	0.0572562				0.0552359			0.0563229	0.041078	0.0342745			0.0436414	0.0478765				0.0500249	0.0567599					0.0494001				0.039936	0.0376694			0.0495263	0.0418078					0.0510065
1380	POL	1217.58_97																																					0.078377
1381	POL	1217.62_112																																					0.0420716
1382	POL	1217.48_139																																					0.048692
1383	POL	1217.58_228
1384	POL	1217.61_226
1385	POL	1220.21_205	0.171105	0.3424	0.301409	0.182541	0.198042	0.242251	0.177876	0.160815	0.15314	0.141995	0.181488	0.226726	0.148544	0.129647	0.176353	0.220817	0.0891981	0.122144	0.112344	0.255442	0.143026	0.0796736	0.0784405	0.208616	0.310413	0.289241	0.280021	0.148468	0.258077	0.243769	0.242547	0.190138	0.157891	0.161351	0.0918989	0.229814	0.0975975	0.0740144	0.0825703	0.156954	0.151263	0.143146	0.122241	0.174854	0.204656	0.347384	0.165237
1386	POL	1221.47_234																							0.0455254
1387	POL	1221.28_189
1388	POL	1221.39_249
1389	POL	1221.5_105
1390	POL	1221.52_130																				0.0604637	0.0761433	0.0358084	0.0519375
1391	POL	1221.69_115																					0.056593
1392	POL	1221.84_177
1393	POL	1221.89_104																		0.0332623			0.057279
1394	POL	1222.62_159	0.251448	0.376924	0.32476	0.302249	0.323299	0.277443	0.251003	0.382288	0.295572	0.406391	0.217351	0.302653	0.275791	0.400103	0.220827	0.479961	0.302645	0.301724	0.259915	0.345119	0.466121	0.29251	0.402676	0.215659	0.326833	0.262484	0.362311	0.391371	0.294419	0.296361	0.253687	0.285068	0.346983	0.218355	0.259286	0.322922	0.289162	0.264569	0.131086	0.323926	0.359127	0.245621	0.323702	0.230726	0.240334	0.289788	0.321311
1395	POL	1223.14_221					0.044644					0.0961903			0.0784508	0.13394			0.135127		0.0443665				0.112424					0.15169				0.0779483	0.0933639		0.123352										0.0776281
1396	POL	1223.56_211
1397	POL	1223.88_94	2.27446	2.70914	2.08436	1.46927	1.62136	2.74456	2.5489	2.2325	2.0197	1.79326	2.08295	3.14534	1.71756	1.4845	1.89726	3.53786	1.27125	1.9503	1.69145	1.94537	2.67462	1.67024	1.24137	2.3907	2.72374	2.07143	2.45448	1.2564	3.17283	2.93447	2.39905	1.72989	1.6763	1.94942	0.920904	2.81504	0.915111	0.73882	0.949092	2.59141	1.67243	1.66436	1.37215	2.64933	2.0842	2.79139	2.38631
1398	POL	1225.36_89	0.427595	0.916721	0.770588	0.443353	0.42232	1.69821	1.49877	0.957271	1.1427	0.73008	1.35917	1.91716	0.905554	0.634211	1.57883	3.73777	0.887388	1.3872	1.23198	2.49803	3.26833	1.30589	1.53611	0.807633	1.11186	0.673654	1.28052	0.395088	1.19332	1.08524	0.967959	0.695967	0.546001	0.933968	0.371425	1.19858	0.423065	0.310625	0.801912	2.51646	1.17277	1.29354	0.941017	1.09897	1.14168	1.17726	1.11848
1399	POL	1225.74_160										0.040461									0.0289429				0.0350524
1400	POL	1225.98_84	0.107907	0.0974803	0.115678	0.0579582	0.0509915											0.0945113		0.0314447		0.0781273	0.0926067		0.0348387	0.0529925		0.0653671	0.054465			0.0970102		0.0520583		0.0505631						0.0612231
1401	POL	1226.73_90	0.107571	0.121444	0.297098	0.20475	0.123776	0.150179	0.295143	0.242915	0.203439	0.163371	0.140554	0.319877	0.211089	0.156263	0.118289	0.418986	0.183472	0.119599	0.10587	0.176636	0.320351	0.219102	0.143843	0.0892153	0.110247	0.282128	0.242132	0.168049	0.143529	0.307732	0.301433	0.205449	0.119837	0.0956512	0.269133	0.318119	0.186653	0.098735	0.0709078	0.306116	0.219575	0.186772	0.119655	0.12903	0.101936	0.316231	0.241594
1402	POL	1226.91_102	0.841408	1.01136	2.76729	1.90802	1.16011	1.01934	2.85261	2.2799	1.89072	1.43675	0.870128	3.0311	1.90951	1.45502	0.753282	3.67418	1.76752	1.07257	0.991676	0.809806	3.02618	1.79154	1.36384	0.854253	0.975807	2.77963	2.14367	1.43139	1.11741	3.17327	2.75937	1.87883	1.261	0.729461	2.56196	2.88155	1.66279	0.819898	0.505218	2.98695	2.10255	1.64982	1.10557	1.03224	0.994659	3.10001	2.23879
1403	POL	1227.13_233	4.00333	7.42516	6.58861	3.93276	3.96697	4.55162	3.46529	3.21093	2.95871	2.66483	3.49862	4.92295	2.85847	2.56289	2.84635	4.58968	1.85672	2.35653	1.98107	1.78368	2.57618	1.60242	1.31575	3.87349	6.04172	4.6983	5.29968	2.89376	5.61835	4.63766	4.64085	3.19755	2.99426	3.25343	1.95395	4.81575	1.65724	1.26251	1.43775	3.59584	2.61294	2.51892	1.96666	3.1128	3.08513	3.99075	3.37376
1404	POL	1227.11_143	2.30639	4.11326	3.67906	2.29368	2.3272	2.61115	1.98563	1.87307	1.74081	1.62658	1.95507	2.82617	1.72026	1.57007	1.59242	2.57271	1.10277	1.38338	1.19409	1.00411	1.43472	0.963916	0.784405	2.30014	3.40086	2.64618	3.1119	1.74444	3.15995	2.58054	2.60817	1.91001	1.8011	1.80063	1.12522	2.69644	0.946931	0.759273	0.801912	2.04003	1.53288	1.51099	1.19326	1.82411	1.65842	2.18102	1.9691
1405	POL	1227.78_204	1.11706	2.09623	1.8742	1.11041	1.13916	1.29391	0.930886	0.89887	0.831188	0.76367	0.949099	1.35333	0.812815	0.717208	0.770577	1.27786	0.524552	0.670517	0.551439	0.497297	0.723019	0.441562	0.375318	1.08802	1.69242	1.28363	1.55048	0.820168	1.54892	1.28636	1.30536	0.904757	0.862493	0.874709	0.52459	1.31866	0.487561	0.359772	0.405154	0.958791	0.746554	0.67665	0.554549	0.85417	0.850773	1.0628	0.923005
1406	POL	1227.25_234	0.694506	1.36391	1.2624	0.70904	0.724037	0.798774	0.59325	0.584576	0.50947	0.471791	0.605322	0.855233	0.497394	0.438739	0.49354	0.797031	0.306754	0.417324	0.351885	0.309792	0.438682	0.279753	0.23639	0.642954	1.08097	0.828435	0.969418	0.521497	0.976644	0.814815	0.857826	0.605491	0.527801	0.564245	0.330399	0.853121	0.295996	0.225722	0.254942	0.623363	0.46745	0.437164	0.36108	0.528983	0.544573	0.668324	0.576343
1407	POL	1227.44_109	0.82023	1.30908	1.16792	0.708769	0.748581	0.812687	0.595556	0.578933	0.520675	0.485532	0.598077	0.822542	0.510065	0.465069	0.503423	0.7844	0.325126	0.410417	0.36807	0.336627	0.473323	0.283334	0.253275	0.739883	1.06612	0.796259	0.944849	0.533394	0.986765	0.80451	0.812309	0.594634	0.543165	0.529463	0.34763	0.827627	0.29386	0.234992	0.237448	0.606666	0.47111	0.450115	0.357554	0.551894	0.532419	0.670498	0.590699
1408	POL	1227.56_130	0.433646	0.718105	0.644851	0.388103	0.399469	0.46977	0.348835	0.325015	0.305533	0.290352	0.372032	0.474192	0.295741	0.276466	0.306687	0.431616	0.187582	0.234472	0.215358	0.195318	0.268903	0.167628	0.152179	0.390736	0.583295	0.468746	0.582539	0.309081	0.525815	0.467994	0.43703	0.358284	0.309637	0.321092	0.185165	0.448544	0.163588	0.144203	0.149746	0.355465	0.255195	0.269478	0.211335	0.317952	0.307376	0.353904	0.34605
1409	POL	1227.5_144	0.238001	0.405762	0.389784	0.223979	0.234646	0.281944	0.200934	0.18141	0.168329	0.168206	0.196703	0.259417	0.180895	0.149681	0.176044	0.25174	0.101043	0.130868	0.119961	0.0886575	0.161204	0.0969064	0.0886998	0.221026	0.345989	0.265533	0.320574	0.171519	0.287059	0.243769	0.268011	0.200438	0.186019	0.181641	0.112139	0.267501	0.101869	0.0831375	0.087002	0.188864	0.159314	0.15019	0.13611	0.171236	0.181916	0.209734	0.202194
1410	POL	1227.44_189	0.0766444	0.112915	0.102027	0.0655415	0.0539537	0.104757		0.0584011	0.0468135	0.0725245	0.0717258	0.0790906	0.0520309		0.067329	0.0701213		0.0378063	0.0462706			0.0409558	0.0425331	0.0687561	0.091482	0.0728183	0.101826	0.0644435		0.0732019	0.06939	0.0670912	0.0633456								0.0487944		0.0547732
1411	POL	1227.44_186																			0.0300854	0.143686
1412	POL	1227.46_120		0.0722979		0.0436041														0.036534							0.0645065	0.0613028	0.0660092					0.0567909
1413	POL	1227.48_218				0.0471249	0.0452788	0.0855244												0.03199							0.0793625		0.055945	0.0436233			0.0633423	0.062637	0.0411274								0.0383036	0.0386268					0.0531445
1414	POL	1227.38_151	0.0773168	0.106822	0.103823	0.0698749	0.0617823	0.0937086	0.0559981	0.0569905	0.0515446	0.0651448	0.057598	0.0738179	0.055266		0.0583724			0.0298088	0.0407486					0.0657376	0.0903091	0.0978813	0.0899856	0.0594863		0.0749786	0.0900797	0.0670912	0.0548365	0.0573263		0.0639194		0.0283992			0.0463547	0.0497603	0.0507769				0.059864
1415	POL	1227.57_113	0.0746275	0.102761	0.118193	0.0723124	0.0613591	0.100665	0.0520453	0.0541692	0.0453194	0.0531846	0.0757105	0.0706543	0.055266	0.0446467	0.0741237			0.0341711	0.0407486				0.0344112	0.0731163	0.0946095	0.0765438	0.0953137	0.0535377		0.0671609	0.0649338	0.0765563	0.0536547	0.0579704					0.0373199		0.0517221	0.0433983	0.0507769				0.0656671
1416	POL	1227.52_163	0.0853846	0.111696	0.0977155	0.064729	0.0571274	0.101484	0.0507277	0.0527585	0.0440744	0.0542025		0.0604604	0.043404		0.0639317				0.0363691				0.0327014	0.0617128	0.083272	0.0795921	0.0816975	0.0575035		0.0810195	0.0779842	0.0612451	0.0475092	0.0512072				0.0242791			0.0431831	0.0415806	0.0496015				0.0580314
1417	POL	1227.55_206	0.0991671	0.148251	0.152681	0.0839582	0.0791321	0.117033	0.0793855	0.0665829	0.064493	0.0753236	0.0898384	0.0815512	0.0636233	0.0552359	0.0781387	0.0953824	0.0408522	0.044168	0.0441761		0.0699695	0.0387178	0.0380447	0.0811658	0.121585	0.106687	0.127282	0.0637	0.0998266	0.108026	0.109178	0.0821241	0.0631093	0.0698866		0.0890438	0.0410038	0.0304592	0.0419849	0.082744	0.0648966	0.053623	0.0528926		0.0690028	0.067738	0.0766625
1418	POL	1227.59_248
1419	POL	1227.65_236	0.058828	0.0755472			0.0351228	0.0879797																				0.0619802	0.0577211					0.0448203										0.0363546
1420	POL	1227.66_192	0.0514325	0.0702671	0.0768791		0.0338533	0.0703837				0.0498765																	0.0597931					0.0501096
1421	POL	1227.67_158	0.188586	0.311125	0.281651	0.161146	0.171805	0.217699	0.133078	0.136834	0.119275	0.125709	0.128237	0.201066	0.117811	0.101027	0.123539	0.173343	0.0754195	0.0954246	0.0904467	0.0798257	0.113186	0.0675883	0.065189	0.168369	0.242388	0.206939	0.230588	0.1274	0.198273	0.204681	0.202441	0.151442	0.124091	0.128823	0.0858818	0.181043	0.0785906	0.0606242	0.0690418	0.140999	0.108812	0.108609	0.0987328	0.122197	0.135653	0.148516	0.133778
1422	POL	1228_116	17.5808	20.0582	48.5643	33.1223	20.6706	18.9856	49.2563	39.8186	31.6534	24.4962	15.6714	52.616	30.9781	26.1532	14.2852	64.2477	29.8777	18.9315	17.2477	15.3812	53.8158	29.639	23.7839	17.0069	18.4141	50.8055	36.7254	24.5468	20.5417	61.7596	49.1657	31.676	22.0594	14.2672	44.6511	52.3943	28.4632	14.529	9.76639	52.0003	35.7826	27.2146	19.3093	19.2805	18.5308	54.9482	37.6657
1423	POL	1227.25_118	4.68069	5.37726	12.8668	8.76252	5.48043	5.15765	13.1279	10.5988	8.44112	6.57759	4.18328	14.0535	8.19474	7.03786	3.81737	17.1675	7.99688	5.00679	4.61659	4.09727	14.3945	7.95348	6.35219	4.51174	4.93729	13.5205	9.81554	6.57993	5.46056	16.1176	13.186	8.56735	5.94409	3.77838	11.9455	13.8613	7.56541	3.8876	2.60773	13.7997	9.50588	7.25592	5.1602	5.15758	4.99055	14.7864	9.95574
1424	POL	1227.7_119	2.26673	2.61328	6.59077	4.50314	2.81384	2.5289	6.73262	5.40817	4.34071	3.4257	2.05107	7.12378	4.28029	3.57631	1.91764	8.79304	4.12197	2.58355	2.3657	2.01636	7.23705	4.12333	3.26522	2.23977	2.45711	6.85034	4.99391	3.39741	2.68842	8.08454	6.74261	4.37791	3.04934	1.85699	6.06013	7.13237	3.90881	1.99589	1.26514	7.07962	4.88725	3.77815	2.64674	2.56975	2.48214	7.46205	5.07011
1425	POL	1226.75_87	1.07773	1.59786	4.1292	2.98187	1.66685	1.6888	4.38762	3.41266	2.97415	2.10117	1.46313	4.64209	3.06821	2.19255	1.21192	5.63061	2.76224	1.60368	1.46143	1.23611	4.63411	2.83155	1.94541	1.25002	1.4555	4.31287	3.41413	2.12069	1.76698	4.43973	4.05613	2.90441	1.87011	1.16392	3.86796	4.41524	2.59883	1.18762	0.884715	4.54684	3.21945	2.65184	1.59265	1.53349	1.47062	4.6674	3.48494
1426	POL	1228_76	0.803758	1.33386	1.97012	1.456	0.926734	0.910487	2.11706	1.73765	1.4303	1.1184	0.716896	2.23563	1.44473	1.18085	0.622021	2.72558	1.35852	0.854096	0.789457	0.718771	2.21982	1.34953	1.05499	0.811658	1.05556	2.08125	1.64135	1.13693	1.12155	2.35525	1.99894	1.4426	1.01542	0.64637	1.94219	2.10971	1.24485	0.626253	0.426147	2.24411	1.55947	1.25537	0.864617	0.867837	0.764911	2.31179	1.67253
1427	POL	1227.73_146																											0.0577211					0.0515015
1428	POL	1227.82_127	0.0699212	0.0832644	0.0934046		0.047183	0.109668		0.0696864		0.0626001		0.0587028			0.0614609	0.0757833		0.0458038			0.0637958		0.0348387		0.060597	0.0714635	0.0811055	0.0485805		0.0817302	0.0566579	0.0687615		0.0589366			0.0352376				0.0509902		0.0474858		0.0815487		0.0561988
1429	POL	1228.76_278																																					0.0380139
1430	POL	1228.82_362						0.0802047				0.0603098					0.0617697													0.0421362
1431	POL	1228.6_83	0.0591641	0.0727041		0.0446874		0.0842968				0.0549659	0.0608582				0.0512689			0.0358069							0.0734983	0.0555451	0.0775534				0.062069	0.0565125	0.0437274					0.0225133				0.0390812
1432	POL	1228.9_97	0.0863931	0.0694547	0.0912491	0.0509166	0.0397776	0.0953454				0.0493675					0.0583724				0.0554105					0.0553403		0.0653671	0.0663052				0.0579311	0.0531719											0.0366722				0.0525337
1433	POL	1227.98_157	0.112614	0.156375	0.148729	0.0953331	0.0892881	0.12931	0.0869617	0.0849215	0.0687262	0.0918643	0.0829556	0.0956117	0.0797987	0.0578117	0.102229	0.113239	0.0456868	0.0603447	0.0561721		0.0754573	0.0411796	0.047449	0.109004	0.126667	0.114477	0.124914	0.0748536	0.0883258	0.121529	0.125411	0.106622	0.0853275	0.0850233		0.0997586	0.0435665	0.0381108	0.0454836	0.0779204	0.0775831	0.0579401	0.0698182	0.0832062	0.070571	0.0778806	0.0781897
1434	POL	1229.06_141
1435	POL	1229.11_126
1436	POL	1229.08_80
1437	POL	1229.02_98
1438	POL	1229.03_92
1439	POL	1229.08_82
1440	POL	1229.09_125
1441	POL	1229.16_111
1442	POL	1229.13_155
1443	POL	1229.15_124
1444	POL	1229.16_86	0.304225	0.305032	0.282369	0.173333	0.148531	0.254118	0.160418	0.153479	0.134713	0.134616	0.176779	0.200714	0.137491	0.114192	0.142997	0.231705	0.117964	0.100696	0.0843534	0.0852606	0.181784	0.122867	0.100669	0.200902	0.255289	0.196779	0.23858	0.147229	0.243816	0.238439	0.183342	0.166754	0.137091	0.155876	0.154806	0.182891	0.102937	0.058417	0.0818705	0.197398	0.127841	0.134058	0.100613	0.160383	0.134869	0.181842	0.161572
1445	POL	1229.16_179
1446	POL	1229.24_161	0.063198																							0.0550049						0.0703591
1447	POL	1229.48_187
1448	POL	1229.69_156	0.0695851	0.148657	0.100949	0.0612082	0.0548	0.151816	0.0988202	0.107774	0.0841647	0.07227	0.0880271	0.0878784	0.0568836	0.0558083	0.09389	0.145034	0.0495545	0.0703416	0.0567434	0.126702	0.131364	0.0745262	0.0767307	0.078818	0.112593	0.0819629	0.11485	0.0527941	0.0952263	0.0799535	0.0989922	0.062637	0.053182	0.0508851		0.0724173			0.0510816	0.0816308	0.0570895	0.0742997	0.0566538	0.0940592	0.109777	0.125333	0.101402
1449	POL	1229.98_85	0.654167	1.15108	1.07415	0.711749	0.652311	0.80041	0.597203	0.519968	0.540596	0.477135	0.647706	0.814457	0.544842	0.429581	0.456787	0.760446	0.339146	0.387151	0.352076	0.277182	0.408842	0.288257	0.226345	0.660059	0.924984	0.735634	1.00316	0.497702	0.944902	0.715317	0.7165	0.573477	0.507474	0.568754	0.350638	0.731193	0.303257	0.210713	0.260306	0.56919	0.439882	0.478972	0.336162	0.513306	0.463024	0.586821	0.616965
1450	POL	1232.31_167
1451	POL	1233.24_181
1452	POL	1233.67_131	0.71165	1.33995	1.22396	0.838498	0.770163	0.835602	1.3041	1.0041	0.879745	0.654756	0.681395	1.39586	0.863767	0.680575	0.558398	1.72516	0.789729	0.494027	0.441951	0.359046	1.39665	0.812626	0.597601	0.717747	1.0884	1.33613	1.09522	0.661042	1.03139	1.36276	1.26812	0.856317	0.629438	0.577772	1.18293	1.32014	0.758143	0.373457	0.271036	1.38624	0.955151	0.780715	0.499776	0.581238	0.529283	1.433	1.02654
1453	POL	1233.84_150	0.280021	0.469124	0.438283	0.27652	0.267441	0.317954	0.220369	0.222884	0.216139	0.206377	0.215177	0.316714	0.215403	0.183738	0.196737	0.283534	0.122557	0.158496	0.154045	0.121946	0.185213	0.110558	0.103447	0.252553	0.389385	0.306514	0.374447	0.216629	0.350083	0.286767	0.302388	0.252218	0.216746	0.210948	0.150156	0.297798	0.107848	0.0918191	0.0988978	0.218177	0.179807	0.168594	0.156797	0.207413	0.2074	0.25284	0.226933
1454	POL	1233.86_235	0.284391	0.528831	1.13451	0.691436	0.393968	0.389157	1.06726	0.865014	0.693736	0.484005	0.324215	1.20534	0.650791	0.484244	0.30051	1.45121	0.627529	0.367885	0.318563	0.307074	1.23441	0.647908	0.464872	0.294142	0.428089	1.18609	0.799511	0.479113	0.406667	1.34215	1.19555	0.678428	0.404892	0.281157	1.01691	1.1971	0.630433	0.292085	0.189165	1.18365	0.757533	0.578038	0.3773	0.323982	0.37285	1.27471	0.776704
1455	POL	1233.96_92
1456	POL	1233.99_81	0.173122	0.229485	0.225608	0.136229	0.13499	0.171867	0.147571	0.122163	0.102093	0.123673	0.128962	0.162751	0.113767	0.116196	0.124157	0.130225	0.0635748	0.0952429	0.110631	0.0876384	0.0977516	0.0662455	0.0668989	0.16971	0.205248	0.190682	0.192404	0.119964	0.183552	0.156353	0.188117	0.142256	0.128582	0.12367	0.0858818	0.152224	0.087133	0.0559155	0.0601784	0.127641	0.106372	0.108382	0.113778	0.112549	0.11213	0.147068	0.129502
1457	POL	1234_132	0.432302	0.717699	0.673231	0.402999	0.429091	0.467315	0.347518	0.335172	0.300553	0.29646	0.349935	0.474895	0.302211	0.295641	0.290935	0.421163	0.194592	0.251739	0.210027	0.176975	0.271989	0.162928	0.151965	0.420586	0.60167	0.452151	0.557082	0.312055	0.547436	0.459111	0.452308	0.353551	0.322401	0.304023	0.199661	0.456673	0.183022	0.14023	0.150679	0.335429	0.275932	0.269024	0.218152	0.317148	0.297182	0.370567	0.342691
1458	POL	1234.01_99	0.930827	1.69047	1.61195	1.04677	0.982169	1.18998	0.879499	0.824387	0.817742	0.716338	0.938231	1.22924	0.837887	0.681434	0.685026	1.07839	0.484183	0.624713	0.533159	0.426303	0.644474	0.429029	0.34454	0.967281	1.40546	1.14037	1.46523	0.760434	1.42747	1.07067	1.07809	0.85409	0.762275	0.804179	0.479187	1.15277	0.44677	0.323133	0.372966	0.893858	0.698248	0.719821	0.505418	0.803121	0.679442	0.86212	0.942247
1459	POL	1234.02_134	0.170433	0.310312	0.529173	0.377812	0.202697	0.238159	0.573157	0.465798	0.396421	0.2817	0.201774	0.619719	0.410856	0.264732	0.172338	0.717763	0.342047	0.197393	0.176514	0.17188	0.581022	0.372631	0.253275	0.179101	0.259981	0.551725	0.431872	0.270663	0.239676	0.499265	0.550664	0.386401	0.237073	0.158452	0.514743	0.573058	0.338281	0.15259	0.109394	0.598131	0.396211	0.338552	0.202402	0.19455	0.196423	0.640432	0.453561
1460	POL	1234.04_136									0.0373512
1461	POL	1234.1_169		0.381392	0.271951	0.121604	0.0560695	0.208696	0.0866323	0.0648902	0.149654	0.126981	0.23003	0.230593	0.171459	0.139664	0.238431	0.298342	0.11047	0.0976057	0.161471	0.252045	0.260328	0.0960112	0.105371		0.321751	0.234373	0.136458	0.109554	0.0864857		0.262918	0.111911	0.0680729	0.083413	0.0697447	0.357653	0.134971	0.0659214	0.12129	0.225969	0.0924654	0.19177	0.144808		0.284636	0.287977	0.138359
1462	POL	1234.12_135	0.106899	0.174652	0.341645	0.219645	0.127585	0.152225	0.341918	0.268871	0.255482	0.174822	0.122079	0.381744	0.251797	0.167139	0.114274	0.463846	0.226984	0.134503	0.111011	0.11855	0.365625	0.232978	0.160301	0.108333	0.166544	0.327174	0.274101	0.175237	0.142609	0.329764	0.353316	0.236907	0.1456	0.104669	0.304962	0.358392	0.219541	0.0974107	0.0690418	0.367339	0.258854	0.200632	0.125297	0.120589	0.122323	0.370929	0.279772
1463	POL	1234.16_83			0.0811901						0.0532877														0.034625													0.0554214
1464	POL	1234.19_209									0.0480585	0.0386797		0.0752239				0.0875427					0.0747714	0.0375988	0.0386859			0.0728183				0.077466	0.072573				0.0626335	0.0786984	0.0343834			0.0649336							0.0510065
1465	POL	1234.22_161
1466	POL	1234.31_208			0.129329	0.0836873	0.0516263	0.0765218	0.119572	0.111442	0.0869037	0.0709976		0.150096	0.0870777	0.0652528	0.0466361	0.177699	0.0717936	0.0438044	0.0384636	0.0570669	0.145084	0.0783308	0.0613418			0.13954	0.0905777	0.0698964		0.15813	0.13496	0.0874134	0.0472728		0.117335	0.142248	0.0704753	0.0384051		0.130609	0.0844143	0.0679376	0.0484261			0.151052	0.0959045
1467	POL	1234.31_237			0.110648	0.0528124		0.0646548	0.0810325	0.0744826	0.062252	0.0519122		0.112484	0.0630841			0.127612	0.0570481	0.0399875			0.104954	0.056622	0.048304			0.118203	0.0680812	0.0493241	0.0726848	0.115844	0.110133	0.0757212	0.0477456		0.0847877	0.109365	0.0548853			0.0920202	0.0622129	0.0549863	0.0472507			0.12642	0.0775788
1468	POL	1234.32_107							0.0599509		0.0475605												0.0620808	0.0369274				0.0670605				0.06112	0.0627056	0.0498312			0.0530607							0.0386268
1469	POL	1234.41_207	0.211108	0.270102	0.735741	0.450666	0.256016	0.260665	0.696353	0.556645	0.461661	0.324706	0.231116	0.778603	0.397107	0.306516	0.208782	0.928563	0.403446	0.244287	0.205457	0.210944	0.787843	0.426567	0.301152	0.191846	0.241606	0.745794	0.513569	0.325688	0.286139	0.856391	0.737508	0.429272	0.265437	0.19098	0.640558	0.750037	0.392526	0.193497	0.124089	0.730225	0.493311	0.381042	0.235548	0.241177	0.247391	0.833503	0.524421
1470	POL	1234.34_236	0.0591641	0.0820459	0.206927	0.128375	0.0740541	0.100665	0.20357	0.172946	0.133219	0.100771	0.0673788	0.229538	0.127247	0.0981654	0.0707263	0.27613	0.114096	0.0696145	0.062075	0.0798257	0.21814	0.130924	0.0929745	0.0714393	0.0781897	0.220148	0.151555	0.0969132	0.0933861	0.233464	0.232679	0.137801	0.0796547	0.0673101	0.194191	0.228336	0.111479	0.0591527		0.213724	0.140772	0.109291	0.0862736	0.0815984	0.0795884	0.240524	0.151187
1471	POL	1234.38_80	0.0877377	0.0808274	0.209083	0.147875	0.0922502	0.0937086	0.196982	0.185924	0.137452	0.1252	0.0811443	0.224617	0.148814	0.127644	0.0731971	0.272646	0.119656	0.09288	0.0744519	0.0750701	0.214024	0.13182	0.113707	0.0768056	0.075844	0.214729	0.169611	0.129631	0.0956863	0.227779	0.221539	0.147545	0.103055	0.0634454	0.187627	0.210601	0.120876	0.0790174		0.201109	0.153214	0.133376	0.100613	0.106922	0.0737075	0.228208	0.164626
1472	POL	1234.41_187
1473	POL	1234.42_121			0.130766	0.0796248	0.0594549	0.0744758	0.0909146	0.110031	0.0881488	0.0732879		0.121272	0.0779116	0.06697		0.168117	0.0710684	0.0583453	0.0399869		0.124162	0.0763166	0.0807916			0.123622	0.0985698	0.0775801		0.123661	0.128594	0.0988273	0.0598002		0.10448	0.124513	0.0595836	0.0445852		0.105007	0.0683122	0.070437	0.0599449			0.146343	0.103235
1474	POL	1239.07_117	38.4607	42.9486	104.176	70.5964	44.27	40.4555	106.176	85.2685	67.8514	52.1184	33.3253	113.495	65.3409	55.7602	30.4028	138.456	63.9137	40.5267	36.7415	32.9418	115.87	63.4896	51.1768	36.5347	39.2743	109.651	78.3648	52.5688	43.7746	134.889	105.817	67.2527	47.0892	30.4944	96.3462	112.439	61.083	30.9741	20.9355	111.97	76.473	58.0546	40.684	41.4612	39.5343	117.737	80.0959
1475	POL	1237.54_101	8.04666	9.34917	22.0399	15.5859	9.79461	8.89331	22.6381	18.2386	14.7029	11.7202	7.43666	24.1778	14.8143	12.3969	6.76873	29.3364	14.0689	8.82269	8.23179	7.2869	24.3007	14.0044	11.1467	7.98141	8.55786	22.8612	17.1141	11.6635	9.81429	26.4543	22.066	14.887	10.5215	6.7542	20.4303	23.5863	13.1881	6.84759	4.65193	23.88	16.7221	13.0736	9.1309	9.23468	8.66338	24.7867	17.4916
1476	POL	1233.94_88	3.85575	4.39474	10.4847	7.18519	4.56067	4.12481	10.5435	8.62023	6.87087	5.44442	3.40987	11.3279	6.85056	5.66211	3.124	13.9533	6.57286	4.13979	3.77953	3.31395	11.5048	6.48959	5.21939	3.75308	4.01426	11.0392	7.93147	5.43333	4.39927	12.5754	10.9089	6.92849	4.90125	3.09401	9.50826	11.4523	6.05831	3.20057	2.08082	11.2365	7.87908	6.02396	4.22976	4.22503	4.13585	12.0729	8.11981
1477	POL	1234.06_191	1.37254	1.78795	4.69933	3.15601	1.91589	1.73995	4.76676	3.7357	3.12829	2.27294	1.4548	5.09097	2.96037	2.43067	1.34812	6.27346	2.85966	1.75563	1.60291	1.41614	5.17157	2.85236	2.22369	1.40967	1.71314	4.93809	3.56065	2.32418	1.85852	5.66817	4.80605	3.10234	2.05637	1.26086	4.33539	5.09027	2.73593	1.38891	0.903608	4.96761	3.41756	2.59663	1.77696	1.6995	1.75251	5.27197	3.63124
1478	POL	1234.04_145	1.2169	1.46383	3.87521	2.57941	1.54773	1.37412	3.9034	3.10683	2.48311	1.8551	1.1237	4.19286	2.38857	1.92238	1.05348	5.10492	2.34501	1.42701	1.315	1.10567	4.30175	2.33918	1.82016	1.23224	1.32258	4.0636	2.90233	1.85449	1.48866	4.70375	3.97306	2.50492	1.64202	0.979378	3.55534	4.22348	2.25008	1.11345	0.692051	4.11865	2.82764	2.10334	1.44079	1.34738	1.38476	4.40768	2.94647
1479	POL	1234.08_104	0.843425	1.0337	2.6764	1.83895	1.14911	1.05125	2.78838	2.2421	1.78638	1.43013	0.862521	2.9963	1.77849	1.45617	0.770269	3.63803	1.73634	1.05367	0.944834	0.798596	3.0646	1.73693	1.3476	0.860961	0.919902	2.84059	2.09661	1.42247	1.08383	3.24043	2.74663	1.84932	1.24919	0.752005	2.50643	2.90224	1.61239	0.850651	0.516881	2.94205	2.04717	1.56893	1.08512	0.986818	0.96251	3.10399	2.13464
1480	POL	1233.78_115	0.686102	1.14133	1.62704	1.17623	0.68426	0.734937	1.75505	1.40247	1.19972	0.877673	0.570908	1.91259	1.1835	0.896654	0.456787	2.32315	1.10591	0.661065	0.586285	0.480652	1.88506	1.1217	0.846602	0.623501	0.885498	1.73849	1.35363	0.86627	0.881878	1.92812	1.68764	1.18454	0.758493	0.523022	1.57787	1.77755	1.0236	0.497059	0.311155	1.85339	1.33648	1.02156	0.672793	0.590483	0.579466	1.85066	1.3616
1481	POL	1234.51_192	0.218504	0.292847	0.794657	0.511874	0.299179	0.297903	0.779032	0.63677	0.528644	0.380181	0.238361	0.874566	0.49362	0.389513	0.224533	1.01001	0.46968	0.290273	0.250585	0.248648	0.87359	0.484756	0.386218	0.208281	0.263499	0.837579	0.564778	0.373277	0.291659	0.920354	0.810081	0.515572	0.337292	0.19871	0.720969	0.831691	0.455313	0.222338	0.145081	0.831521	0.569675	0.427848	0.29996	0.256452	0.264249	0.902328	0.577871
1482	POL	1234.42_120	0.136145	0.16003	0.405951	0.274354	0.212218	0.180461	0.41768	0.358024	0.2886	0.218846	0.127875	0.448883	0.26339	0.216651	0.122613	0.553131	0.236895	0.168493	0.149665	0.134175	0.43731	0.251554	0.201338	0.14858	0.158334	0.432845	0.309622	0.20498	0.175272	0.45378	0.437348	0.29342	0.170182	0.117229	0.365681	0.445588	0.242819	0.129488	0.0837365	0.401475	0.301793	0.237214	0.169256	0.159579	0.154472	0.482135	0.31734
1483	POL	1234.48_146	0.120009	0.150688	0.41601	0.255395	0.151282	0.17555	0.380458	0.316833	0.264944	0.203068	0.135844	0.424629	0.259346	0.190607	0.117054	0.522643	0.236895	0.147954	0.122627	0.1284	0.442454	0.24014	0.186163	0.128792	0.142696	0.404734	0.299853	0.214151	0.169751	0.471548	0.436393	0.279222	0.16451	0.105957	0.371425	0.429701	0.229365	0.114185	0.0762726	0.421141	0.28008	0.211766	0.15186	0.146314	0.150552	0.45533	0.29199
1484	POL	1234.43_193	0.100848	0.132005	0.33949	0.233458	0.142819	0.155499	0.334342	0.279592	0.234565	0.181693	0.113747	0.372605	0.210011	0.176583	0.0982139	0.449038	0.204503	0.134503	0.113487	0.121607	0.379688	0.210598	0.166927	0.10196	0.139569	0.349189	0.263149	0.188869	0.14491	0.383421	0.367958	0.228277	0.149855	0.102092	0.310159	0.379083	0.202243	0.103885	0.0597119	0.372905	0.240068	0.195633	0.133994	0.128628	0.128988	0.394474	0.251673
1485	POL	1234.43_218									0.0455684									0.0325352										0.0413926										0.0273692
1486	POL	1234.6_106			0.102745	0.0660832	0.0425282	0.0859336	0.0922322	0.075329	0.0734573	0.0648903		0.112836	0.0706327			0.135452	0.0502797	0.0376246	0.0342745		0.0929497	0.0613218	0.0525787			0.0958492	0.0763694	0.058247		0.100564	0.0999471	0.0723805	0.0458547		0.0825996	0.104192	0.0525361	0.033255		0.100925	0.0775831	0.0502148	0.0439596			0.1199	0.0784951
1487	POL	1234.65_363
1488	POL	1234.68_194							0.0503983			0.0381708						0.0688147																			0.0530607	0.0639194										0.0659268
1489	POL	1234.81_140
1490	POL	1234.84_271									0.0458174			0.0530786
1491	POL	1235.39_214									0.0380982	0.0432602																																0.0379451					0.047036
1492	POL	1235.59_362						0.0797955			0.0610069	0.0709976		0.111781	0.0603882	0.0529464		0.106706	0.0647834	0.0478032	0.0399869				0.0440293			0.0592707	0.053873	0.0669221			0.0611141		0.0470365				0.0382275					0.045216	0.0491313			0.0695492	0.0879634
1493	POL	1235.8_213			0.107415	0.166562	0.155302		0.0760915	0.201159	0.18576	0.182711		0.0998299	0.150701	0.206634		0.10932	0.147938	0.133231	0.12872		0.101867	0.162928	0.179537			0.0911075	0.212236	0.169784		0.0909693	0.0974006	0.157288	0.1612		0.0746679	0.112321	0.109557	0.0977049		0.0931334	0.182979	0.151099	0.14998			0.102875	0.215327
1494	POL	1235.9_82				0.095604	0.0787089		0.0536923	0.121034	0.105579	0.111204			0.0806075	0.125926			0.0790454	0.082156	0.0866384			0.0890733	0.101951				0.121066	0.103605			0.0649338	0.0935379	0.0815457				0.0632142	0.0600356		0.0567705	0.100273	0.0838428	0.0799265			0.0699114	0.126753
1495	POL	1236.06_100	0.346917	0.547514	0.628685	0.288437	0.37027	0.61995	0.457867	0.495987	0.400156	0.337684	0.362976	0.63624	0.309759	0.444463	0.249241	0.64982	0.267352	0.396058	0.273815	0.293147	0.406441	0.258044	0.271229	0.301185	0.402286	0.406766	0.585795	0.294953	0.433809	0.515967	0.4539	0.323207	0.338474	0.348789	0.287184	0.4866	1.20128	0.204827	0.176803	0.417802	0.401822	0.302198	0.303016	0.508884	0.546925	0.677742	0.374455
1496	POL	1236.68_197			0.0661017	0.0758332	0.119333		0.0602803	0.181692	0.0883978	0.0855025		0.0622179	0.0409777	0.140522		0.0879783	0.119898	0.137957	0.0933029		0.0593369	0.0593076	0.145339			0.054529	0.0734093	0.158135			0.0576128	0.0977137	0.112982		0.063454					0.0608521	0.0778271	0.0827067	0.0524224			0.06158	0.104762
1497	POL	1236.78_286					0.0435861			0.0874607		0.0407155				0.0563807			0.041094	0.056346					0.0581358					0.0641957				0.0470474	0.0444365
1498	POL	1236.8_198					0.0387197			0.0742005						0.0500844			0.0425443	0.0478032					0.0508688					0.0577513					0.0444365
1499	POL	1236.87_151			0.11927	0.165479	0.270826		0.143619	0.422915	0.216139	0.157773		0.128303	0.107836	0.33485		0.17465	0.288383	0.331351	0.19765		0.129306	0.1495	0.344754			0.105671	0.206316	0.337089	0.0699246	0.174476	0.115862	0.21909	0.241328		0.152891	0.101975		0.0529726		0.136917	0.180051	0.17632	0.0921506			0.16047	0.244954
1500	POL	1236.96_97	0.0541217		0.057839						0.0380982									0.0272642	0.0407486												0.0633423
1501	POL	1237_129	0.6898	1.33467	1.21713	0.740999	0.751966	0.88307	0.714799	0.609685	0.604591	0.566963	0.681033	0.954008	0.624371	0.539767	0.577856	0.882396	0.383382	0.511112	0.425385	0.350554	0.524429	0.313995	0.313121	0.708356	1.14978	0.88127	1.03691	0.617914	1.01437	0.759025	0.873104	0.651146	0.650238	0.601926	0.371698	0.900414	0.349814	0.271337	0.283631	0.626702	0.524296	0.535776	0.454641	0.623846	0.573193	0.711792	0.70951
1502	POL	1237.09_152					0.0516263			0.0739184						0.0572393			0.0447199	0.048712	0.037702				0.0502276					0.0562642					0.0451456
1503	POL	1237.11_137								0.0569905										0.0407145					0.0433881					0.0465976
1504	POL	1237.2_196		0.099105	0.369307	0.567395	1.13959	0.124399	0.481584	1.54692	0.763209	0.563909	0.0644808	0.458725	0.337797	1.28874	0.0803006	0.617155	1.096	1.25179	0.755372	0.0835622	0.406098	0.490351	1.36405	0.0711039		0.360704	0.65358	1.26408	0.125128	0.501753	0.364138	0.749417	0.941912	0.0570042	0.485205	0.350633	0.105926	0.15362	0.0480494	0.444888	0.596512	0.620073	0.303016	0.10652	0.0776281	0.456779	0.896738
1505	POL	1240.16_84	0.0978225	0.16003	0.132563	0.127562	0.102618	0.231202	0.195335	0.214702	0.186756	0.171768	0.139105	0.171539	0.127786	0.0935863	0.130025	0.251304	0.134885	0.126688	0.0832109	0.15048	0.220884	0.150843	0.144484	0.131811	0.164198	0.146314	0.149779	0.131861	0.15089	0.147825	0.124456	0.12249	0.110146	0.112076	0.0867023	0.129317	0.0623599	0.0439967	0.085136	0.201851	0.143456	0.130649	0.114483	0.223893	0.21681	0.245596	0.252284
1506	POL	1240.18_114	0.0537856	0.0727041	0.0754421	0.106979	0.115736	0.112941	0.0859735	0.139373	0.118777	0.126472		0.0829572	0.0997484	0.13394	0.0537397	0.10932	0.0979003	0.0916076	0.0923508	0.0720129	0.0823171	0.0946684	0.132088	0.0724455	0.0711526	0.0680766	0.143563	0.128639		0.0671609	0.0652521	0.0940947	0.116291		0.0541547	0.0901522	0.0711159	0.0603299		0.0864545	0.119546	0.109064	0.102024	0.0980788	0.0858614	0.103962	0.13164
1507	POL	1240.31_174		0.0946371	0.0894528	0.079354	0.0632634	0.125627	0.121219	0.133166	0.115291	0.108914	0.0702768	0.144121	0.073059	0.0895795	0.0818449	0.161584	0.0826714	0.0930617	0.0740711	0.101905	0.137881	0.102725	0.107722	0.0613774	0.109466	0.0968652	0.0899856	0.0817937	0.0851056	0.0948781	0.0970823	0.0721022	0.0834366	0.0634454	0.0486846	0.0971723	0.0525361	0.028252	0.0548136	0.135804	0.0919775	0.0804345	0.0815721	0.139079	0.151336	0.164093	0.153936
1508	POL	1240.34_96	0.0645427	0.0909816	0.099871	0.0533541	0.0499336	0.0908441	0.0635743	0.0685579	0.063248	0.049622		0.11389	0.0482567	0.0764145		0.112804	0.0459285	0.0610718	0.0546488			0.0512507	0.0393271			0.0917849	0.0831775	0.0483326		0.0817302	0.0722547	0.0620802		0.0628013	0.0412998	0.078329	0.0420716	0.0307535		0.0708704	0.0668483	0.0458977	0.054068	0.0884317	0.0913503	0.120624
1509	POL	1240.58_89	1.10092	1.23759	3.26269	2.32618	1.32874	1.37289	3.49428	2.69012	2.32598	1.69427	1.15594	3.76331	2.34624	1.7893	0.97102	4.46947	2.18185	1.31159	1.21313	0.99833	3.74714	2.18409	1.65366	1.07394	1.16737	3.41433	2.65487	1.68693	1.41689	3.78233	3.34473	2.28528	1.49288	0.980344	3.11554	3.58022	2.00022	0.955272	0.685054	3.60103	2.49364	2.04904	1.28682	1.28507	1.19618	3.75203	2.71404
1510	POL	1234.43_133	1.2727	2.67583	4.40259	3.13733	1.71128	1.96829	4.78059	3.59294	3.17435	2.21976	1.66998	4.9349	3.36017	2.34996	1.35924	6.09184	2.99575	1.71546	1.55968	1.38897	4.93731	2.93338	2.07707	1.39692	2.12832	4.61769	3.69415	2.21314	2.06876	4.45714	4.39321	3.08759	1.93346	1.35876	4.09114	4.76144	2.76562	1.2322	0.99061	4.85889	3.37877	2.83929	1.69491	1.64523	1.62392	4.99812	3.8429
1511	POL	1234.15_105	0.414149	0.532892	1.40107	0.939248	0.567678	0.531561	1.43421	1.18072	0.955194	0.753491	0.442671	1.5558	0.933322	0.742966	0.383899	1.88369	0.905276	0.53456	0.501741	0.420189	1.55511	0.896328	0.684164	0.44943	0.48204	1.4418	1.089	0.717554	0.550196	1.59445	1.426	0.967672	0.632983	0.400318	1.34977	1.50562	0.825628	0.419366	0.270103	1.46231	1.02737	0.819569	0.5435	0.51009	0.499878	1.62825	1.10046
1512	POL	1240.39_83
1513	POL	1234.79_113			0.0750829	0.0549791			0.0810325	0.0739184	0.0595129	0.058274		0.0850663	0.0617362			0.111933	0.0551142	0.0310812			0.0792302	0.0534887	0.0521512			0.078576	0.0677852	0.0510591		0.105539	0.0709815	0.0609667	0.0439637		0.076856	0.0835016	0.0523225	0.0319307		0.0860834	0.0502582	0.0513509	0.0406685			0.0988902	0.0626128
1514	POL	1240.35_264
1515	POL	1240.43_107			0.0542465																																											0.0742582
1516	POL	1239.98_163		0.0755472	0.0880158	0.0593124	0.0512031	0.133811	0.111667	0.101849	0.106077	0.104588	0.0601337	0.101236	0.0585011	0.0589565	0.067329	0.115853	0.0686511	0.0636164	0.0662641	0.0815241	0.123476	0.0783308	0.0807916	0.0573527	0.0719345	0.0917849	0.0689693	0.0760929		0.0735572	0.0910346	0.0746076	0.0588547		0.061266	0.0786984	0.0431394	0.0266334	0.0466499	0.116509	0.0644086	0.0602123	0.0615905	0.0940592	0.121539	0.146343	0.116063
1517	POL	1240.02_173			0.0783161	0.0736665	0.0689761	0.106394	0.0807031	0.108903	0.0869037	0.0847391		0.0741694	0.06578	0.0995964	0.0559016	0.0927692	0.0635748	0.0643435	0.0613133	0.0625018	0.0953506	0.0749738	0.0801504			0.0579159	0.0988658	0.0946824			0.079894	0.0751644	0.0884002			0.0679836	0.0493327	0.0378165		0.0961018	0.0878299	0.0763446	0.0707585	0.075167	0.08939	0.114829	0.0946828
1518	POL	1240.29_164
1519	POL	1240.38_232
1520	POL	1240.42_189
1521	POL	1240.29_165
1522	POL	1240.44_202
1523	POL	1240.42_263
1524	POL	1240.46_249
1525	POL	1240.42_158
1526	POL	1240.42_177
1527	POL	1240.46_98																																						0.026192
1528	POL	1240.38_128			0.0880158		0.042105	0.0892073	0.0625861	0.0626331	0.0545327	0.0592919		0.103345		0.0463638		0.0879783		0.0514384				0.0490127					0.0624571	0.0453583		0.0646735	0.0630239	0.0456554					0.0322478			0.067531	0.0490384		0.0486612		0.0776281	0.0905588
1529	POL	1236.49_172				0.0587707	0.0478178			0.0837929	0.0677301	0.0676895			0.0466391	0.0689734			0.0534221	0.0508931	0.0533159			0.0523697	0.0607006				0.0689693	0.0681614				0.0523367	0.0638183					0.0316364			0.0648966	0.0515781	0.0582994				0.0711648
1530	POL	1240.37_188
1531	POL	1240.39_144
1532	POL	1240.42_216
1533	POL	1233.05_91			0.155195	0.0996665	0.0638981		0.152842	0.135987	0.100101	0.0872838	0.111211	0.158181	0.108106	0.0732663		0.212542	0.0976586	0.0754309	0.0590284	0.109038	0.157431	0.105187	0.0880586	0.0912276		0.141234	0.130538	0.0872466		0.156709	0.138462	0.127223	0.0607456	0.0991938	0.147695	0.165156	0.0946077	0.0512068	0.0412851	0.165488	0.111739	0.0986118	0.072169		0.0874296	0.258274	0.139275
1534	POL	1240.35_162
1535	POL	1240.52_201
1536	POL	1240.37_250
1537	POL	1240.84_203
1538	POL	1240.47_157
1539	POL	1240.28_187
1540	POL	1240.29_176
1541	POL	1240.38_127	0.121018	0.223392	0.24357	0.108875	0.118698	0.22711	0.143619	0.149247	0.128986	0.120874	0.126426	0.239732	0.101636	0.151684	0.091728	0.244771	0.0935492	0.145227	0.0883521	0.100207	0.141997	0.0868353	0.0976766	0.0902215	0.142696	0.150378	0.206316	0.106084	0.161931	0.17803	0.180796	0.116644	0.113691	0.125925	0.0918989	0.181043	0.0954619	0.0741616	0.0604116	0.144709	0.148579	0.103156	0.118949	0.163197	0.192894	0.249942	0.127364
1542	POL	1240.42_248
1543	POL	1240.48_142			0.057839			0.0818415		0.0561441	0.061754	0.0636179								0.0339893			0.057965	0.0378226	0.0423194																		0.0422072		0.0423141			0.0811407	0.0580314
1544	POL	1234.97_160	0.0679043		0.175672	0.107521	0.0641097	0.0793863	0.166677	0.147272	0.116536	0.0918643		0.176811	0.0943566	0.0764145	0.0602255	0.234318	0.0979003	0.0656158	0.0504597	0.0825431	0.166006	0.113692	0.0876311			0.190005	0.118106	0.0931953	0.0736048	0.220672	0.193846	0.115252	0.0680729		0.152618	0.185477	0.10315	0.0566512	0.0380197	0.178475	0.127109	0.0992935	0.0615905	0.0799905		0.192709	0.129196
1545	POL	1240.83_130
1546	POL	1240.43_204
1547	POL	1239.2_143					0.049722			0.0651723	0.0612559	0.0628545			0.0525701	0.0615322			0.0432695	0.0548919	0.0460802			0.0411796	0.0658302				0.0574251	0.0629564				0.0548422	0.0437274								0.0461107	0.0445344					0.0690268
1548	POL	1240.39_233
1549	POL	1240.55_200
1550	POL	1240.57_234
1551	POL	1240.37_218
1552	POL	1240.5_219
1553	POL	1234.9_175			0.0808309	0.0482082	0.0338533		0.0889381	0.0654544	0.0610069	0.049622		0.0917451	0.0501438			0.109755	0.0505214	0.0341711			0.085747	0.0534887	0.0444568			0.0819629	0.056241	0.0458541		0.0788874	0.0849868	0.062637			0.076856	0.0923691	0.0518954	0.0301649		0.0935044	0.0478185	0.0515781	0.0380826			0.0981658	0.0690268
1554	POL	1240.44_190
1555	POL	1240.56_159
1556	POL	1240.49_178
1557	POL	1240.5_126
1558	POL	1240.71_231
1559	POL	1240.35_156
1560	POL	1240.6_136
1561	POL	1240.78_161
1562	POL	1243.27_284										0.0511488												0.04297															0.487988	0.0563569			0.0531859		0.0496015
1563	POL	1243.28_77	4.7496	5.9199	4.62065	3.19556	3.26409	5.73873	5.34947	4.6467	4.12133	3.91276	4.22132	6.62849	3.7403	2.98274	3.923	7.39758	2.3936	3.99238	3.26922	4.10474	5.52416	3.53496	2.51459	5.10539	5.65742	4.17232	4.98858	2.63524	6.37878	6.10276	4.95438	3.65633	3.64001	3.99738	2.07484	6.01692	1.98804	1.58668	2.02927	5.50452	3.5271	3.45891	3.05413	5.55271	4.48048	5.51431	4.88838
1564	POL	1243.61_285																																					0.0950348
1565	POL	1244_115																																					0.0489056
1566	POL	1244.13_162
1567	POL	1244.55_181
1568	POL	1245.84_102																			0.0323704																											0.0706359
1569	POL	1245.93_175
1570	POL	1245.8_85
1571	POL	1246.05_88
1572	POL	1246.16_160
1573	POL	1245.84_172
1574	POL	1246_231
1575	POL	1246.02_174
1576	POL	1246.02_232
1577	POL	1246.04_199
1578	POL	1246.06_144
1579	POL	1246.09_185
1580	POL	1245.86_87
1581	POL	1246.03_233
1582	POL	1246.04_159
1583	POL	1246.02_200
1584	POL	1246.04_158
1585	POL	1245.74_176
1586	POL	1248.92_201
1587	POL	1250.03_98																																						0.0481167
1588	POL	1250.76_145
1589	POL	1250.79_107
1590	POL	1250.79_163
1591	POL	1250.8_194																																									0.0387916
1592	POL	1250.76_181
1593	POL	1250.75_137
1594	POL	1250.75_193
1595	POL	1250.88_121
1596	POL	1250.79_195
1597	POL	1250.84_90
1598	POL	1253.42_91																																0.0431499			0.0495051				0.0751063								0.062002
1599	POL	1251.22_133		0.149064								0.0824489		0.236217									0.301143																0.099306	0.0347265			0.131745
1600	POL	1250.84_134																																									0.0375717
1601	POL	1253.2_118		0.0775781	0.0944823		0.0787089	0.0916625			0.130978			0.062921			0.09389	0.242594				0.0723526	0.209566		0.0863487	0.150257		0.0921236			0.111787					0.0624792		0.139662	0.0439936				0.051966
1602	POL	1250.76_178
1603	POL	1251.11_234
1604	POL	1250.84_92
1605	POL	1250.7_188
1606	POL	1250.86_319																																					0.0794448
1607	POL	1250.9_87
1608	POL	1251.12_146																																					0.0553124				0.0404994
1609	POL	1251.19_81
1610	POL	1251.48_100																																					0.0587294				0.0426951
1611	POL	1252.01_231																																					0.078377
1612	POL	1253.15_218	0.0722744					0.217699	0.0681859	0.0569905				0.170133																0.0465976	0.226795
1613	POL	1253.92_131	0.065215			0.160062		0.130128	0.345212		0.095121	0.165916		0.0913936			0.103464	0.268726	0.2265			0.0672574	0.112157	0.227159	0.061128			0.0850111					0.124775					0.0716784			0.170505		0.0536738
1614	POL	1254.32_319
1615	POL	1254.43_206	0.124379	0.0686424			0.0886533	0.12931	0.0589627					0.0797936			0.123848	0.0858006					0.310747		0.0677538								0.151194
1616	POL	1254.94_108	0.08841	0.0767657		0.0473957	0.0632634	0.0871613	0.0721387	0.0640438	0.0572718	0.0549659	0.0601337	0.105454	0.0633537	0.0635356	0.0654759	0.109755	0.0836383	0.0541648	0.0933029		0.0713415	0.0637836	0.0728834	0.066073	0.0746712	0.083995	0.0799215	0.110793	0.0795852	0.0653842	0.0779842	0.0659776	0.0553092	0.0589366	0.0787705	0.0761121	0.0550988	0.0388465		0.0760651	0.0795349	0.0693009	0.0500716	0.0940592	0.08939	0.110844	0.0894905
1617	POL	1256.01_263
1618	POL	1256.2_113					0.043163		0.0691741					0.0653816									0.0644817	0.0355846		0.0556757						0.0596986	0.0684351				0.0563428	0.0690921				0.0875676				0.0711473		0.0815029
1619	POL	1256.26_146
1620	POL	1256.55_90							0.0645625														0.057279									0.060054	0.0709815				0.0549753	0.0761121										0.0637534
1621	POL	1257.01_80																																															0.0558934
1622	POL	1258.26_227
1623	POL	1260.38_174	1.07235	0.877729	1.09427	0.854207	0.930754	0.777495	0.846559	1.24025	0.793339	0.770541	0.716533	1.01377	0.792056	0.991671	0.724559	1.15417	1.01188	1.03749	0.739187	0.856343	1.24059	0.945117	1.08534	0.916301	0.883935	0.894479	1.1707	0.983012	1.21816	1.48252	1.02016	1.22518	1.15322	0.968428	1.27564	1.45093	4.53348	0.573428	0.643302	1.60813	1.29671	1.25219	0.851688	2.64773	2.07675	2.59505	2.09188
1624	POL	1261.6_144	0.0813507	0.0739226	0.112804	0.134333	0.135413	0.0961638	0.0783973	0.145298	0.0888958	0.121638	0.0825933	0.0952602	0.137491	0.13165	0.0741237	0.104093	0.135852	0.0877906	0.107203	0.0801654	0.0970656	0.131596	0.0863487	0.0861967	0.0918729	0.101268	0.130538	0.109802	0.0998266	0.118687	0.0865784	0.136409	0.133073	0.0740733	0.114053	0.125622	0.0937534	0.0470867	0.0627441	0.144709	0.160046	0.141783	0.113308	0.167618	0.157217	0.164817	0.14966
1625	POL	1261.8_114	0.257498	0.247762	0.319372	0.25702	0.25263	0.229156	0.242109	0.367899	0.244526	0.22877	0.218075	0.299138	0.247214	0.27017	0.213414	0.322297	0.280889	0.264099	0.192509	0.233702	0.357736	0.282438	0.2879	0.273683	0.25959	0.274677	0.33271	0.278594	0.332602	0.383777	0.291247	0.349375	0.296401	0.263121	0.358296	0.41603	0.273145	0.139789	0.193131	0.481251	0.356443	0.339234	0.219563	0.646356	0.563	0.67738	0.520755
1626	POL	1261.89_179	0.801741	0.729884	0.86004	0.630228	0.663101	0.637136	0.630473	0.927083	0.592141	0.556021	0.573806	0.817621	0.583124	0.732663	0.568899	0.935096	0.75347	0.734133	0.546298	0.671215	0.955221	0.714824	0.815397	0.695275	0.711526	0.701426	0.923537	0.722263	0.936162	1.11935	0.820266	0.894735	0.848548	0.793873	0.983811	1.16348	0.670796	0.408477	0.505918	1.27641	0.995406	0.952036	0.656338	2.03514	1.72311	2.15566	1.65603
1627	POL	1260.47_293	2.0452	1.96382	2.38038	1.62012	1.67172	1.77269	1.62856	2.37159	1.5192	1.34616	1.54319	2.09256	1.42182	1.9324	1.63752	2.36757	1.90386	2.06317	1.42887	1.94537	2.61014	1.84279	2.19249	1.70616	1.99736	1.876	2.32335	1.84085	2.70038	3.20667	2.20106	2.28834	2.26484	2.20062	2.63061	3.20558	1.63396	0.975578	1.48183	3.53091	2.43899	2.60208	1.67799	5.87267	5.23088	6.71512	5.18526
1628	POL	1260.96_294	0.486423	0.485371	0.59743	0.413833	0.43163	0.432123	0.414056	0.609968	0.379986	0.362622	0.415865	0.539574	0.38174	0.490255	0.390694	0.611493	0.495303	0.543284	0.369594	0.491522	0.69798	0.481399	0.555068	0.422599	0.483994	0.483649	0.563594	0.467711	0.662444	0.777148	0.58504	0.619689	0.589729	0.534938	0.678302	0.857185	0.420716	0.246175	0.367368	0.917976	0.668483	0.674378	0.442652	1.52103	1.40044	1.86805	1.40222
1629	POL	1262.67_263	0.361372	0.354585	0.426787	0.292229	0.324145	0.303632	0.297449	0.438432	0.275652	0.242003	0.273138	0.372956	0.264468	0.349732	0.275802	0.432052	0.348815	0.366976	0.279337	0.323379	0.456174	0.347117	0.399042	0.325334	0.354199	0.335303	0.419144	0.337585	0.45773	0.52947	0.399788	0.439851	0.39331	0.361027	0.466332	0.55717	0.298345	0.178194	0.265904	0.616313	0.457936	0.457159	0.28656	1.04993	0.880962	1.13814	0.918729
1630	POL	1261.91_295	0.23632	0.245732	0.278417	0.200958	0.217296	0.221381	0.203899	0.291724	0.191487	0.173041	0.198152	0.281562	0.18413	0.236971	0.192413	0.286147	0.243905	0.243378	0.180322	0.217737	0.338529	0.231188	0.26845	0.203585	0.231051	0.244873	0.282389	0.22927	0.322941	0.37134	0.276923	0.293976	0.281746	0.243798	0.324381	0.403468	0.202456	0.121248	0.174004	0.446743	0.309844	0.309923	0.203107	0.679718	0.65239	0.846906	0.632542
1631	POL	1262.34_264	0.119337	0.128349	0.137592	0.0899165	0.117005	0.10312	0.0998084	0.148683	0.095121	0.0832123	0.10143	0.133224	0.0943566	0.114192	0.09389	0.140678	0.123282	0.116872	0.0889234	0.108359	0.161204	0.111901	0.130805	0.102966	0.113375	0.123622	0.149483	0.106332	0.167451	0.184071	0.126048	0.137801	0.140164	0.107567	0.15125	0.188433	0.101869	0.0600356	0.0893345	0.210756	0.153702	0.15428	0.0900349	0.326393	0.298751	0.347384	0.286492
1632	POL	1261.97_158					0.0552232			0.0595297		0.0534391			0.0622754	0.048081			0.0505214	0.0376246	0.0447473			0.0738547	0.0393271				0.0731133	0.0451105				0.0645857	0.0650002		0.0593514		0.155046	0.0273692			0.0849023	0.0613484	0.0578292	0.0703434	0.0811567	0.0901966	0.0821602
1633	POL	1262.1_202	0.0910993	0.102761	0.105619	0.0598541	0.0846332	0.0982099	0.0942086	0.0998744	0.0709672	0.0661627	0.0873026	0.120218	0.0606578	0.0881485	0.0704175	0.112368	0.0788037	0.064707	0.0647408	0.0699748	0.104954	0.0783308	0.0795092	0.0845197	0.0965643	0.0928009	0.0814015	0.0820416	0.111787	0.128636	0.0875333	0.079897	0.0756366	0.0763277	0.0897109	0.137076	0.0553124	0.0366394	0.0494489	0.131351	0.086854	0.0797529	0.0470156	0.133452	0.128596	0.163368	0.112703
1634	POL	1262.14_186	0.10589	0.0913878	0.118911	0.0790832	0.0994441	0.08266	0.0734563	0.122445	0.0779395	0.100262	0.118818	0.106509	0.0943566	0.107896	0.0697998	0.117595	0.0923405	0.0857913	0.121103	0.134175	0.126906	0.0982492	0.0942569	0.0848551	0.0996919	0.195085	0.12373	0.110793	0.127428	0.133256	0.101857	0.124439	0.102818	0.111754	0.188995	0.156658	0.520663	0.0459096	0.114992	0.156583	0.121498	0.117698	0.0815721	0.207815	0.211321	0.228933	0.209829
1635	POL	1262.25_292	0.075636	0.0755472	0.0872973	0.0622915	0.0706688		0.0675271	0.090282	0.0597619	0.053948	0.0738993	0.0875269	0.0547268	0.0824246		0.100609	0.0708266	0.0745221	0.0586475	0.0625018	0.108384	0.0868353	0.0859212	0.0734517	0.0742802	0.0748504	0.0926497	0.0803066	0.109027	0.126504	0.0751195	0.0888054	0.0872184	0.0679542	0.0883433	0.11306	0.0713295	0.0398766	0.0545804	0.135433	0.0841704	0.0836156	0.0559486	0.176863	0.158785	0.193434	0.162488
1636	POL	1262.36_176	0.690472	0.808274	0.996196	0.749936	0.660139	0.873249	0.770797	1.01172	0.779146	0.594446	0.781739	0.923778	0.786934	0.772731	0.669893	1.04964	0.935975	0.787753	0.559817	0.75138	1.06978	0.885809	0.792741	0.755982	0.786979	0.833176	1.0964	0.76663	1.18826	1.07102	0.921805	1.04562	0.858475	0.895965	1.08091	1.29834	0.823493	0.386258	0.667793	1.4304	1.06445	1.14949	0.642938	2.02911	1.76035	2.34873	1.94161
1637	POL	1262.36_296			0.0704127	0.0501041	0.0628402		0.0606097	0.0812538	0.0478095	0.0470773	0.059047	0.0755754	0.0466391	0.0689734		0.0814452	0.0672007	0.053256	0.051983	0.0594447	0.0826601	0.062217	0.0658302	0.0550049	0.0727164	0.068754	0.0663052	0.0520505	0.0924661	0.0867051	0.0722547	0.0715454	0.0645274	0.0541057	0.0888903	0.103084	0.0497598	0.0329607	0.0447839	0.112799	0.0822186	0.070437	0.0387879	0.162795	0.159177	0.181842	0.13164
1638	POL	1262.46_201	0.352968	0.423633	0.34883	0.233729	0.243744	0.357648	0.307001	0.276489	0.240044	0.210703	0.272051	0.393344	0.225108	0.231533	0.243682	0.487365	0.244388	0.253012	0.189272	0.270049	0.348133	0.218655	0.247291	0.280726	0.341298	0.289918	0.292453	0.227783	0.379985	0.374182	0.29443	0.232731	0.234237	0.319803	0.237406	0.437829	0.17213	0.139789	0.140416	0.375131	0.24568	0.205858	0.172547	0.413619	0.41284	0.357526	0.369568
1639	POL	1262.46_265	0.0645427	0.0694547	0.0725682	0.0454999	0.0630518			0.0922569	0.0602599	0.0552204	0.0684655	0.0843633	0.0598491	0.0755559	0.0605343	0.0866717	0.0691345	0.06089	0.0521734	0.0570669	0.0871189	0.0722881	0.0730972	0.0597004	0.0637246	0.0721409	0.0870256	0.0686571	0.0933861	0.0980763	0.0716181	0.0804538	0.0775275	0.0589366	0.094634	0.118602	0.0621464	0.0328136	0.0499154	0.114283	0.0900257	0.0858877	0.0448999	0.174854	0.16349	0.19452	0.148744
1640	POL	1262.47_437								0.0462695	0.0413353	0.0498765			0.0471783	0.0515154			0.0568063	0.0363522	0.0342745			0.0454319	0.0416782				0.0621611	0.0490762				0.0545638	0.0543638		0.0495051		0.0386546			0.0745809	0.0500143	0.0545319			0.0717472	0.0757072	0.0852145
1641	POL	1262.53_92			0.0538872	0.0538957	0.0465483			0.0592475	0.0480585		0.0702768	0.0717088	0.0870777	0.0535187		0.112368	0.0500379	0.0321717	0.0550297		0.056936	0.0602028	0.0446705	0.0570173			0.0666012	0.0475891		0.0710698	0.0611141	0.0754428	0.0451456	0.0492749	0.0563428	0.0798069	0.0504005	0.0372279		0.0801467	0.0646526	0.0579401		0.0884317	0.0854693	0.0818652	0.0836874
1642	POL	1262.54_112					0.0465483			0.0665829	0.0395923	0.0445326		0.0653816	0.0531093	0.0463638			0.0466537	0.0394422	0.0456994		0.0607089	0.0550554	0.0525787			0.058932	0.0660092	0.051307		0.0689377		0.0637506	0.0576729		0.0694712	0.0868269	0.0514683	0.025162		0.0845992	0.069532	0.0613484		0.1025	0.103504	0.112293	0.0858254
1643	POL	1263.07_184	0.0927801	0.0869199	0.0987933	0.0866665	0.0880186	0.0834784	0.0760915	0.112006	0.0702202	0.0745602	0.0891139	0.106509	0.0824946	0.0904381	0.0660936	0.134581	0.0920988	0.080702	0.0742615	0.0815241	0.115587	0.0966826	0.0878448	0.0992771	0.101256	0.0887367	0.11189	0.0889816	0.117768	0.12686	0.107268	0.104117	0.100928	0.0895321	0.119797	0.150007	0.0837161	0.0462038	0.0611113	0.153985	0.116619	0.111109	0.0787512	0.227511	0.202304	0.247407	0.194863
1644	POL	1262.2_188	0.108916	0.113727	0.135437	0.0812498	0.101983	0.107622	0.0849853	0.134294	0.0883978	0.0849936	0.0967211	0.121624	0.0965133	0.117054	0.0929634	0.132403	0.101526	0.0932435	0.0824493	0.103943	0.131707	0.109663	0.108791	0.10129	0.116112	0.117864	0.134682	0.104101	0.132489	0.144627	0.124775	0.128893	0.115346	0.105957	0.131284	0.167742	0.102082	0.0538554	0.0786051	0.182185	0.136136	0.137466	0.0935611	0.250021	0.24543	0.282906	0.219908
1645	POL	1262.12_172	0.0874016	0.0828583	0.111008	0.0804373	0.082729	0.0838876	0.0731269	0.110031	0.0734573	0.0737968	0.0804198	0.0980723	0.083573	0.0993102	0.0781387	0.118901	0.0889563	0.0765215	0.0797835	0.0815241	0.12279	0.099592	0.0874174	0.0801596	0.0891363	0.0955105	0.102122	0.0860073	0.114548	0.130058	0.100584	0.118036	0.102346	0.08921	0.112412	0.150746	0.0879873	0.040318	0.0676423	0.152501	0.127109	0.119743	0.0764004	0.223893	0.197991	0.247044	0.190587
1646	POL	1262.96_185	0.092444	0.0881385	0.112085	0.0934373	0.087807	0.0838876	0.0783973	0.123009	0.0819236	0.071761	0.0840423	0.118812	0.0859993	0.0964482	0.0833891	0.108448	0.0882311	0.0792479	0.073119	0.0886575	0.120046	0.0986968	0.0931882	0.0888799	0.0895272	0.104655	0.10301	0.0929474	0.122828	0.134322	0.103448	0.113303	0.107782	0.0872777	0.117609	0.151116	0.0832889	0.0487053	0.0704413	0.156212	0.114179	0.112245	0.0801616	0.223491	0.199559	0.251029	0.197918
1647	POL	1262.6_180	0.159004	0.16328	0.191839	0.129729	0.146416	0.16532	0.146254	0.201724	0.130729	0.122146	0.139105	0.177866	0.1445	0.173435	0.124775	0.207751	0.16776	0.151407	0.125673	0.138591	0.204764	0.159795	0.170988	0.154282	0.162635	0.158168	0.188555	0.145742	0.209774	0.237373	0.183024	0.195984	0.188855	0.165538	0.213063	0.281541	0.142445	0.0829903	0.112659	0.270124	0.222259	0.188362	0.135405	0.402766	0.374811	0.451345	0.347578
1648	POL	1262.62_291			0.0610722	0.0482082	0.0520494			0.0739184	0.0443234		0.0554245	0.0699512	0.0463695	0.0503706			0.0546308	0.0521655	0.0477939		0.0761433	0.0631122	0.0615555		0.0602061	0.0568999	0.0722253	0.0485805		0.0806642	0.0576128	0.0592964	0.0553092		0.0640011	0.0823932	0.0461293	0.031195	0.0468831	0.105007	0.0768512	0.0652111		0.139481	0.130556	0.137649	0.120339
1649	POL	1262.7_136	0.220185	0.321279	0.293865	0.664895	0.613591	0.247571	0.235192	0.631409	0.417586	0.593428	0.310449	0.278399	0.656452	0.609599	0.207237	0.541807	0.566613	0.456221	0.508215	0.22521	0.321723	0.560625	0.457819	0.236119	0.239651	0.304143	0.579283	0.525215	0.339502	0.309864	0.282016	0.6453	0.657329	0.251527	0.408896	0.365412	0.383129	0.260743	0.186366	0.40296	0.773635	0.648248	0.594277	0.50808	0.495957	0.606744	0.577871
1650	POL	1262.77_82	0.0759721	0.096668	0.0952008	0.176583	0.158687		0.0760915	0.172664	0.108069	0.159045	0.067741	0.0945572	0.176582	0.178873	0.0602255	0.102787	0.14673	0.109784	0.143001	0.073032	0.119703	0.147709	0.113493	0.0707685	0.0856177	0.0914462	0.154515	0.137562	0.121908	0.103762	0.0919895	0.170929	0.161673	0.0644116	0.127182	0.127839	0.10016	0.0637142	0.0548136	0.133578	0.218599	0.186317	0.138696	0.18852	0.188581	0.221326	0.173178
1651	POL	1262.78_175	3.35521	4.04381	4.87967	3.89512	2.98121	4.5684	4.04636	4.76914	3.84045	2.86154	4.22313	4.66213	3.95219	3.62096	3.5113	5.31615	4.41687	3.58597	2.60486	4.01302	5.28167	4.14392	3.66576	3.75979	4.103	4.15945	5.17388	3.64279	6.27481	5.00722	4.48966	5.02961	3.80877	4.61541	4.99783	6.06163	3.78345	1.83035	3.39961	6.6993	4.91506	5.25801	3.05061	8.91673	7.74556	9.92307	8.70685
1652	POL	1262.8_262																			0.0458898								0.0458808					0.0559557	0.0390001		0.0560693		0.0719702
1653	POL	1262.84_164	0.466926	0.457345	0.565816	0.655686	0.642578	0.426804	0.399563	0.683039	0.433523	0.534136	0.378915	0.516374	0.598221	0.602157	0.368148	0.565761	0.629221	0.540739	0.539443	0.428681	0.595427	0.600909	0.535618	0.425617	0.473439	0.48331	0.711597	0.555454	0.60908	0.68227	0.541751	0.728538	0.773384	0.474391	0.671464	0.741169	0.420502	0.24956	0.334013	0.814082	0.802424	0.816388	0.578762	1.22398	1.04837	1.34824	1.08733
1654	POL	1262.91_203	11.6288	9.65136	10.9502	8.17184	8.18086	8.58272	8.40795	11.3262	7.58478	7.23412	7.52106	10.106	7.09427	9.48913	7.67056	11.5443	8.74358	9.13204	6.68144	9.04646	11.4983	8.2404	9.82815	9.38068	9.63219	8.99492	10.6127	9.16908	12.2741	15.2104	9.84224	10.3451	10.0065	9.50715	11.3389	13.5324	7.60449	4.88922	6.33086	14.7592	10.6555	10.157	7.87958	21.1501	17.1437	18.2552	17.0554
1655	POL	1262.93_86	0.430957	0.432975	0.514444	0.425749	0.384235	0.4133	0.415703	0.551566	0.400654	0.351934	0.370221	0.472434	0.413282	0.398958	0.348999	0.563584	0.525036	0.39842	0.309613	0.400827	0.584451	0.48028	0.415286	0.412537	0.42848	0.426072	0.564482	0.409712	0.599879	0.562162	0.496234	0.58155	0.468474	0.431558	0.565069	0.656929	1.9338	0.251914	0.313954	0.743583	0.576506	0.595988	0.340158	1.03666	0.892723	1.04396	0.857032
1656	POL	1262.96_106	0.357338	0.350523	0.407747	0.321208	0.309123	0.310589	0.332365	0.445485	0.333671	0.298241	0.301393	0.387368	0.429457	0.351163	0.281361	0.453829	0.388217	0.328988	0.297998	0.308433	0.460976	0.360993	0.36057	0.332042	0.333088	0.36172	0.43424	0.350969	0.45221	0.446674	0.388966	0.494415	0.38551	0.326245	0.442264	0.530198	0.303471	0.197617	0.242113	0.542845	0.460619	0.4767	0.28703	0.762523	0.68101	0.833866	0.6808
1657	POL	1262.96_198			0.0833456		0.103253		0.0553393	0.0640438	0.171068		0.0586847	0.0713573	0.0913911	0.0867175		0.118901	0.158574	0.0388969	0.0538872		0.0713415	0.056622	0.054716		0.0652884	0.0541903	0.0692653	0.0996396			0.0630239	0.0860215	0.109909		0.0640011	0.101606	0.055526	0.0350207		0.0667889	0.0502582	0.0697554	0.0366722	0.0767748	0.083117	0.0963546	0.0809385
1658	POL	1263.04_97	0.146566	0.125912	0.150166	0.118625	0.121872	0.125627	0.116608	0.174639	0.121018	0.103061	0.104691	0.166618	0.121585	0.116482	0.103773	0.157664	0.145763	0.112874	0.0967303	0.113454	0.167035	0.145695	0.118195	0.12678	0.135268	0.133444	0.161027	0.124178	0.169291	0.197929	0.146419	0.170651	0.1222	0.124314	0.158635	0.201365	0.11874	0.0647442	0.0872353	0.237101	0.174928	0.159733	0.0923857	0.284187	0.250135	0.270952	0.224184
1659	POL	1263.05_96	0.0850484	0.123069	0.0995118	0.176583	0.147262	0.0699745	0.0770797	0.166739	0.114793	0.149884	0.1094	0.124436	0.164989	0.151112	0.061152	0.206444	0.14673	0.108148	0.131005	0.0611431	0.110785	0.155766	0.111142	0.0751286	0.0926548	0.0985587	0.152443	0.13781	0.115008	0.116199	0.0878516	0.168146	0.166637	0.0840571	0.124446	0.127839	0.112547	0.0707772	0.0704413	0.138401	0.227626	0.168367	0.150215	0.187314	0.17682	0.199229	0.170734
1660	POL	1263.67_192	1.81829	1.67057	1.98449	3.20612	3.10181	1.5067	1.47308	2.88987	1.73285	2.67984	1.34975	1.78745	2.85065	2.67222	1.33608	2.09623	2.69383	2.16278	2.44987	1.61112	2.14059	2.47279	1.84731	1.50995	1.67209	1.88684	2.83484	2.12317	2.135	2.53222	1.82547	2.93225	3.36748	1.71367	2.44954	2.51318	1.48297	1.04974	1.20823	2.73278	3.34852	3.25305	2.75982	3.90306	3.47523	4.2099	3.50479
1661	POL	1262.55_173	0.27666	0.259948	0.317576	0.495082	0.485372	0.234476	0.229922	0.475673	0.276648	0.411735	0.219524	0.300544	0.490924	0.43044	0.212179	0.319248	0.458318	0.346255	0.389016	0.238118	0.338872	0.41672	0.297732	0.257919	0.255289	0.292967	0.456736	0.344525	0.344563	0.370274	0.302388	0.485785	0.524965	0.257646	0.399596	0.427484	0.254352	0.158918	0.200361	0.44897	0.553573	0.54282	0.396342	0.664846	0.55359	0.699114	0.556185
1662	POL	1263.11_451																							0.0395409				0.0449928								0.0495051						0.043427	0.0443072				0.0684625	0.055588
1663	POL	1263.12_163	3.38715	3.07022	3.68158	3.86316	3.76512	2.76461	2.81901	4.27683	2.80034	3.27887	2.45244	3.42515	3.53379	3.7071	2.47913	3.87192	3.89788	3.35113	3.07043	2.92196	3.97454	3.51034	3.44412	2.99609	3.02047	3.1427	4.19084	3.52184	4.011	4.57405	3.3947	4.4038	4.42781	3.19868	4.23802	4.69974	2.73743	1.68203	2.16852	5.20619	4.67841	4.68747	3.46505	7.59307	6.45803	8.00323	6.49555
1664	POL	1266.95_218	33.2129	29.9086	34.5112	24.8392	25.5444	26.8759	25.4485	35.4069	23.1762	21.8039	23.6637	31.1199	21.5527	30.1611	24.6739	35.342	28.4394	30.3005	21.6466	29.1564	37.4972	26.5432	32.5981	26.887	30.0076	28.1123	34.0285	28.492	39.2502	47.2426	31.9592	33.8301	33.9128	31.6612	37.9931	45.484	23.9868	15.1961	20.9213	49.3047	36.0108	36.4182	26.0532	76.563	66.8684	79.841	66.5018
1665	POL	1260.59_219	7.12659	6.38862	7.33513	5.33514	5.40679	5.80829	5.47167	7.42908	5.01651	4.71638	5.15846	6.70583	4.65016	6.42855	5.35822	7.64584	6.0558	6.38945	4.61164	6.2332	7.93365	5.66958	6.8955	5.85232	6.59687	6.05712	7.23674	6.13701	8.35645	10.0486	6.87311	7.17514	7.19162	6.7922	8.0841	9.65959	5.14512	3.22912	4.47676	10.4243	7.51946	7.69854	5.53209	16.0447	14.1393	16.8686	13.9999
1666	POL	1260.86_220	2.98913	2.59907	3.10858	2.21677	2.33122	2.36686	2.25672	3.20896	2.08345	1.96452	2.09273	2.79207	1.93323	2.72602	2.16657	3.12715	2.55387	2.74423	1.95574	2.56223	3.38735	2.41281	2.94569	2.40512	2.64047	2.46193	3.05241	2.57923	3.48289	4.25566	2.87236	3.07116	3.11363	2.80062	3.50638	4.16289	2.13989	1.36861	1.85993	4.43181	3.27191	3.30918	2.35807	6.86391	6.15144	7.30918	6.06947
1667	POL	1263.2_178	1.47541	1.33914	1.57961	1.18462	1.22591	1.18711	1.17629	1.68263	1.08169	1.02959	1.0556	1.4623	1.0789	1.354	1.10135	1.65678	1.41049	1.38902	1.01262	1.26532	1.74718	1.33543	1.4893	1.24231	1.34056	1.31073	1.60849	1.33026	1.74213	2.08163	1.5183	1.66837	1.5834	1.4061	1.78574	2.12486	1.14789	0.682022	0.958422	2.34206	1.75611	1.75706	1.19655	3.64741	3.14159	3.93858	3.07536
1668	POL	1263.64_221	1.28211	1.18845	1.45316	1.03187	1.10679	1.03652	1.05738	1.54805	1.00101	0.934166	0.929175	1.31642	0.965403	1.27529	0.984609	1.50391	1.27343	1.31286	0.94293	1.17429	1.61479	1.20092	1.36747	1.07729	1.18809	1.17491	1.5339	1.24178	1.59078	1.91071	1.37602	1.52166	1.49075	1.29081	1.65254	1.98039	1.08297	0.690703	0.843197	2.13762	1.65559	1.61119	1.13848	3.2772	2.9236	3.63032	2.95594
1669	POL	1263.54_190	0.529452	0.520301	0.627966	0.491291	0.478813	0.475909	0.455232	0.67119	0.428294	0.427004	0.416227	0.579295	0.473401	0.536046	0.413239	0.668983	0.565163	0.519473	0.405011	0.476916	0.694208	0.544959	0.552503	0.480287	0.495723	0.529711	0.66542	0.534633	0.695106	0.771818	0.606048	0.689564	0.644093	0.534616	0.69143	0.840189	0.467059	0.284139	0.359671	0.945805	0.71191	0.700735	0.484026	1.32688	1.23891	1.56413	1.16185
1670	POL	1263.07_161	0.491466	0.479684	0.576594	0.448499	0.453634	0.432942	0.423609	0.615046	0.413353	0.386034	0.383987	0.544495	0.406812	0.503992	0.392547	0.603653	0.512949	0.515656	0.356645	0.453138	0.633156	0.502212	0.530703	0.465865	0.477348	0.472133	0.617467	0.503651	0.648183	0.708566	0.557666	0.630824	0.585947	0.487596	0.670096	0.785137	0.440364	0.265746	0.347308	0.85564	0.670191	0.667334	0.440301	1.27985	1.15815	1.41706	1.14505
1671	POL	1263.32_222	0.239346	0.235577	0.285243	0.210979	0.229779	0.202558	0.205217	0.307523	0.207673	0.200524	0.192718	0.272775	0.195723	0.263015	0.197663	0.287454	0.255024	0.240834	0.194603	0.229626	0.325839	0.252225	0.259901	0.220355	0.236915	0.26113	0.304294	0.244142	0.30454	0.361034	0.275014	0.308452	0.285528	0.245086	0.328211	0.400512	0.219541	0.137434	0.174004	0.422996	0.327654	0.326055	0.219798	0.633895	0.577506	0.722659	0.580619
1672	POL	1262.45_160	0.186233	0.190899	0.238182	0.171979	0.175402	0.167366	0.166018	0.247147	0.165092	0.159045	0.15613	0.228835	0.168764	0.210641	0.14485	0.242158	0.199427	0.188305	0.145857	0.174258	0.255183	0.212388	0.215658	0.178766	0.182182	0.195763	0.240356	0.193578	0.247036	0.256207	0.220902	0.242475	0.227146	0.195489	0.259833	0.314055	0.181314	0.0974107	0.140649	0.340623	0.24568	0.251301	0.179835	0.469492	0.425778	0.528139	0.425156
1673	POL	1262.56_187	0.13917	0.14622	0.186809	0.121604	0.134355	0.133811	0.128796	0.185078	0.122512	0.115276	0.120992	0.161345	0.122394	0.15197	0.101302	0.158971	0.142378	0.13414	0.107584	0.1284	0.197904	0.141667	0.145981	0.137512	0.143869	0.143266	0.165171	0.136571	0.193213	0.217473	0.147056	0.17594	0.150091	0.144604	0.180789	0.229075	0.116391	0.0738673	0.106362	0.257879	0.188346	0.171094	0.120595	0.339256	0.312865	0.380347	0.294433
1674	POL	1263.2_152		0.169372	0.140107	0.102646	0.0922502	0.109668	0.0797149	0.117931	0.129484	0.104333	0.159391	0.16486	0.127516	0.135085	0.0920369	0.307924	0.108053	0.073068	0.128339	0.0957908	0.118331	0.144352	0.105157	0.0664084	0.12354	0.0792534	0.188555	0.0976567	0.0874058	0.0827963	0.0833953	0.109963	0.106128	0.110466	0.0825996	0.1271	0.154618	0.129488	0.0639103	0.123188	0.149555	0.117471	0.113073	0.138275	0.146631	0.169888	0.200056
1675	POL	1263.22_168			0.0747236	0.0563332	0.0579738			0.0696864	0.0545327		0.073537	0.0769815	0.0574227	0.0621046		0.107577	0.0529387	0.0521655	0.046461		0.0792302	0.0660217	0.0555709			0.0552064	0.0763694	0.051307	0.0782051	0.0856391	0.0576128	0.0768347	0.0631093	0.0608689	0.0776765	0.100498	0.0612921	0.0394351	0.0492156	0.104636	0.0824625	0.0772535	0.0472507	0.139481	0.15604	0.169526	0.130723
1676	POL	1263.22_216					0.0423166			0.0468338						0.0449329				0.0350799	0.0329416			0.0353608	0.0363348										0.0406546			0.0716784	0.0367326			0.0653047	0.0470866	0.0393084			0.076844	0.0829519	0.0635291
1677	POL	1263.24_80	0.11026	0.120226	0.16238	0.151937	0.147685	0.0973914	0.111996	0.179435	0.144425	0.133598	0.102879	0.137793	0.227804	0.146819	0.0951254	0.152873	0.183472	0.108511	0.137098	0.109038	0.163948	0.16718	0.126103	0.108333	0.114157	0.143604	0.179379	0.128143	0.14905	0.148536	0.141326	0.195984	0.162855	0.1095	0.174499	0.199887	0.126428	0.0700415	0.0744066	0.202593	0.196154	0.209948	0.12036	0.255648	0.249351	0.31442	0.23915
1678	POL	1263.28_171	0.103201	0.108853	0.120348	0.109958	0.116582	0.0793863	0.0919028	0.14304	0.100848	0.0984806	0.0909251	0.102642	0.119968	0.114192	0.0793741	0.141985	0.123524	0.104694	0.0887329	0.0849209	0.132736	0.122196	0.0978904	0.0962586	0.0930457	0.120573	0.126986	0.101622	0.133869	0.136099	0.114907	0.138358	0.125746	0.0972615	0.127455	0.161461	0.0843567	0.0462038	0.0762726	0.156212	0.148335	0.145191	0.0949715	0.248011	0.210537	0.242698	0.196696
1679	POL	1263.29_122	0.0726105	0.169372	0.137951	0.159791	0.155937	0.084706	0.0810325	0.183385	0.134962	0.16846	0.130773	0.131466	0.153666	0.181162	0.081536	0.252175	0.15664	0.119235	0.142049	0.0852606	0.0970656	0.187994	0.147049	0.0654022	0.114548	0.0751891	0.156587	0.172015		0.237018	0.0859417	0.162578	0.166164	0.0972615	0.0825996	0.107518	0.147784	0.109771	0.0559799	0.0879387	0.255439	0.151553	0.172312	0.0755689	0.0795884	0.103237	0.165542
1680	POL	1263.33_206	20.3007	17.5944	20.0917	14.5099	14.7129	15.6522	15.0734	20.0305	13.2343	12.8735	13.8434	18.2678	12.5753	17.3801	14.2719	20.8613	16.0922	16.7389	12.3984	16.9095	21.4673	14.9829	18.1796	16.1889	17.6513	16.6303	19.0663	16.3689	22.2351	27.6397	18.5774	19.2585	19.0079	17.8433	21.2752	25.8312	13.5248	8.7109	11.8281	27.5218	19.8222	19.699	15.0241	40.2344	35.4682	41.0275	34.2578
1681	POL	1267.55_207	8.88336	8.39509	9.28944	6.8759	6.80494	7.37842	7.02743	9.26688	6.21698	6.05516	6.5966	8.61947	6.04718	8.15145	6.74124	10.1014	7.52914	7.64397	5.83581	7.77366	9.89246	7.04753	8.35424	7.46624	8.19819	7.77089	9.07434	7.63259	10.2509	12.2709	8.70208	9.05397	8.93528	8.28043	9.82608	11.9322	6.5527	4.29431	5.46877	12.7574	9.51345	9.29632	7.20162	18.0996	16.2509	18.8833	15.8734
1682	POL	1263.3_177	8.62149	8.0864	9.45829	7.36936	7.15066	7.4173	7.10945	9.51233	6.48939	6.33838	6.61073	8.56674	6.63516	7.97944	6.6804	9.86446	8.08729	7.86989	5.96282	7.7329	10.1631	7.5437	8.30893	7.54607	7.99333	7.8366	9.33187	7.75875	10.7339	11.7883	8.68903	9.51414	9.16148	8.45692	10.2032	12.2023	6.54416	3.99766	5.68499	13.242	10.0394	10.2549	7.11088	20.2288	17.3538	21.8015	16.9305
1683	POL	1262.11_159	1.08412	0.997142	1.24911	0.924894	0.960376	0.910487	0.898934	1.32235	0.907136	0.83594	0.785723	1.13609	0.867542	1.08211	0.825861	1.2587	1.09866	1.08602	0.792884	0.952813	1.36989	1.02367	1.13685	0.955207	0.984799	1.0601	1.28585	1.08488	1.33179	1.51414	1.15003	1.33932	1.2298	1.05345	1.37165	1.5869	0.930914	0.553858	0.698815	1.77436	1.3921	1.38261	0.897293	2.60753	2.21867	2.83558	2.2788
1684	POL	1262.29_162	0.334143	0.305844	0.379007	0.283833	0.32076	0.261484	0.273732	0.426018	0.278142	0.273557	0.232203	0.35995	0.277678	0.35517	0.242446	0.396338	0.357034	0.321717	0.257249	0.287033	0.398552	0.336599	0.358005	0.299844	0.305331	0.305498	0.410264	0.344773	0.372625	0.437079	0.367321	0.431778	0.38811	0.318837	0.403152	0.486231	0.290871	0.174074	0.215289	0.55509	0.432074	0.421259	0.294083	0.79066	0.664152	0.844008	0.70554
1685	POL	1263.3_105	6.02129	5.48205	6.45174	4.93539	4.63663	5.26037	5.15742	6.56322	4.63528	4.39575	4.61726	6.09595	4.76528	5.35474	4.53668	7.01082	5.75557	5.03533	3.75516	5.23283	6.95408	5.20721	5.39872	5.45421	5.44865	5.50777	6.5287	5.38128	7.32506	7.85321	5.99682	6.74614	5.71576	5.67241	6.91676	8.09596	4.59435	2.77238	3.89293	8.99461	6.73778	6.69311	4.55746	12.2816	10.6594	12.8764	10.2966
1686	POL	1263.32_157	0.0806784	0.0978865	0.122863	0.295749	0.281194	0.0675193	0.10969	0.314294	0.222862	0.319617	0.06919	0.110727	0.312455	0.344008	0.057137	0.111933	0.282098	0.240652	0.256297	0.0771082	0.115587	0.26252	0.255199	0.0858613	0.0863996	0.14225	0.288013	0.290244	0.102587	0.100919	0.114589	0.29676	0.305383	0.077616	0.167934	0.131534	0.201602	0.146557	0.0594786	0.151388	0.32985	0.284247	0.266579	0.142295	0.134869	0.198867	0.301763
1687	POL	1263.39_170	0.107235	0.0755472	0.104541	0.095604	0.0808248		0.100467	0.123856	0.0976111	0.080922	0.0898384	0.117054	0.0868081	0.0838556	0.0809183	0.12979	0.10902	0.0874271	0.063027	0.0903559	0.137538	0.107201	0.0835702	0.0848551	0.101647	0.0968652	0.113962	0.0956739	0.124668	0.134322	0.109814	0.114139	0.0928911	0.102414	0.131558	0.157766	0.0828618	0.0488525	0.0692751	0.164746	0.127841	0.112245	0.0681726	0.221883	0.207008	0.237989	0.18509
1688	POL	1263.47_127	0.0857208	0.0714856	0.0934046	0.0755624	0.0823058		0.0833383	0.110595	0.0794335	0.0709976	0.0684655	0.0811997	0.0719806	0.0850004	0.0657848	0.102787	0.0860556	0.0750674	0.0666449	0.0560478	0.10564	0.0935493	0.0792955	0.0734517	0.0719345	0.0904301	0.112482	0.0780758	0.0966064	0.102696	0.0786208	0.111355	0.089582	0.072463	0.101198	0.12008	0.0719702	0.0378165	0.0492156	0.127641	0.100273	0.105883	0.0618255	0.174854	0.15408	0.181842	0.149965
1689	POL	1263.5_100	0.169761	0.161249	0.199742	0.174145	0.156783	0.14977	0.163053	0.222037	0.174057	0.161335	0.156855	0.193333	0.161754	0.15798	0.132805	0.207315	0.203294	0.146863	0.11939	0.144705	0.224657	0.202989	0.156026	0.169375	0.163026	0.17307	0.224964	0.173998	0.231855	0.228134	0.188435	0.23635	0.1742	0.155554	0.219901	0.251983	1.71639	0.148617	0.118257	0.287934	0.22787	0.244257	0.126472	0.391109	0.340701	0.392301	0.310621
1690	POL	1263.54_165	0.261196	0.545077	0.43002	0.332854	0.288176	0.328185	0.254627	0.390469	0.401899	0.327505	0.529612	0.492471	0.363138	0.369193	0.27642	0.962535	0.318841	0.289546	0.38654	0.290769	0.372485	0.436862	0.307991	0.264627	0.352636	0.28179	0.533994	0.294705	0.360664	0.379513	0.330398	0.378606	0.344619	0.379062	0.379904	0.43709	0.472398	0.375517	0.205726	0.48793	0.504046	0.396492	0.342744	0.735189	0.599854	0.771561	0.667361
1691	POL	1263.57_182	0.0984948	0.14622	0.137951	0.090729	0.0865375	0.110486	0.0830089	0.120188	0.114793	0.094918	0.171345	0.152908	0.12482	0.109041	0.0809183	0.273517	0.0959665	0.0816108	0.106251	0.0893368	0.130678	0.133386	0.0923333	0.0838489	0.116503	0.0921236	0.163099	0.0887338	0.125128	0.123306	0.0983556	0.108571	0.103291	0.118839	0.121438	0.155919	0.139456	0.0957921	0.0706746	0.160293	0.133209	0.11429	0.0834527	0.223893	0.219946	0.24632	0.215022
1692	POL	1263.57_297									0.0388452			0.0555392		0.0443605		0.0858006			0.0405582			0.044089	0.03377				0.0497289									0.0580078	0.0471971	0.0325193			0.0514781					0.0655646	0.0516174
1693	POL	1263.58_438
1694	POL	1263.61_124				0.0628332	0.0761699			0.0725077	0.0532877	0.0661627			0.0706327	0.0935863			0.0727605	0.0479849	0.0613133			0.0716167	0.0585632				0.0654172	0.0743579				0.0684831	0.0657093				0.0529632	0.039288			0.0997846	0.0720275	0.0566538			0.0670135	0.0794114
1695	POL	1263.65_123	0.063198	0.339963	0.282728	0.703624	0.636019	0.234476	0.272744	0.784042	0.668337	0.805149	0.355731	0.309684	0.644321	0.956469	0.177897	0.591022	0.761447	0.591633	0.608754	0.194639	0.301486	0.829411	0.736101	0.102296	0.224013	0.278742	0.711301	0.851646	0.189532	0.297427	0.292202	0.664787	0.704365	0.249273	0.295389	0.306296	0.622531	0.432462	0.13062	0.271979	1.03273	0.540775	0.740026	0.134255	0.155256	0.318043	0.762349
1696	POL	1262.97_141			0.0574797		0.0518379			0.0603761									0.043753	0.0336258	0.0342745			0.0521459	0.0399683	0.0570173			0.053281	0.0426319				0.0517799			0.0566163	0.0823932	0.0392953			0.0660468	0.0646526	0.0540775		0.0872258	0.0733154	0.0771561	0.0678051
1697	POL	1263.65_142					0.0454904			0.0519121											0.029895													0.0439851			0.047864	0.0676142					0.0487944	0.0468065				0.0644779
1698	POL	1265.32_233
1699	POL	1263.72_214			0.0610722		0.0450672			0.0550156			0.056149		0.0614666					0.0330805	0.0443665		0.0754573	0.0496841	0.034625				0.0734093			0.0675163		0.0456554	0.0465638		0.045676	0.0690921	0.0491191	0.0276634		0.0719836	0.0551377	0.045216		0.0948631	0.109777	0.11338	0.0904068
1700	POL	1263.77_140																																									0.0451348					0.0691869	0.0507011
1701	POL	1263.82_98	0.0843761	0.186431	0.147651	0.29277	0.170113	0.101074	0.0790561	0.252225	0.212155	0.231569	0.20757	0.173999	0.26312	0.113048	0.0883307	0.287889	0.0933074	0.174672	0.160329	0.136213	0.10221	0.313323	0.10302	0.0791534	0.165371	0.0846724	0.356095	0.163092	0.112247	0.123306	0.0811672	0.194036	0.159546	0.155876	0.106121	0.128578	0.235772	0.144497	0.0704413	0.152501	0.313504	0.186999	0.178424	0.165207	0.165842	0.173511	0.327725
1702	POL	1263.85_135	2.74643	3.15511	3.669	2.97185	2.45225	3.09525	2.96922	3.65896	2.80059	2.38364	3.02081	3.51971	2.90025	2.91033	2.56746	5.19115	3.2793	2.71624	2.08351	2.93011	3.93682	3.0822	2.87366	2.89547	3.1229	3.15083	3.99637	2.93069	4.28196	3.93869	3.42844	3.8899	3.10015	3.35906	3.76786	4.50687	2.92109	1.96322	2.25925	4.96835	3.89526	3.80678	2.55248	6.28026	5.60334	6.76837	5.86575
1703	POL	1269.92_89	12.3898	11.4377	13.6529	11.0261	9.50664	11.2814	11.3007	14.3286	10.4354	9.19737	10.0695	13.2478	10.5922	10.846	9.63268	15.0308	12.7179	10.4638	7.73786	10.9864	14.9279	11.5775	10.8291	12.1561	11.3465	11.5266	14.3788	11.289	16.1038	16.1815	12.509	14.4736	11.5939	12.0624	14.6954	16.9257	10.1954	5.59346	8.39511	19.2296	14.5734	14.3642	9.02512	26.743	21.7523	26.136	21.0431
1704	POL	1263.86_87	3.2584	3.12181	3.74947	2.94368	2.51234	3.02855	3.05815	3.87112	2.80482	2.4498	2.73862	3.62059	2.89028	2.85996	2.56066	4.0213	3.44754	2.77658	2.04981	2.9206	4.05686	3.20462	2.89525	3.22282	3.1186	3.11967	3.96292	3.01298	4.40893	4.2983	3.43385	3.98761	3.09637	3.30431	4.04437	4.67203	2.8519	1.50707	2.28514	5.28597	3.96772	3.91993	2.39733	7.16257	6.00716	7.17588	5.74755
1705	POL	1263.14_111	0.15665	0.16328	0.185372	0.148958	0.149589	0.14977	0.146583	0.227116	0.142682	0.13716	0.127875	0.19263	0.152588	0.145388	0.116127	0.219946	0.171144	0.143591	0.118247	0.131458	0.208537	0.173447	0.15282	0.163002	0.186482	0.167651	0.21046	0.152186	0.197353	0.220672	0.175703	0.219647	0.158364	0.145892	0.20814	0.231292	0.155686	0.086669	0.112426	0.274948	0.218111	0.203131	0.123651	0.347296	0.305416	0.355353	0.296571
1706	POL	1263.9_268		0.0881385	0.0801124	0.0419791	0.0541653			0.0569905	0.0756984	0.0511488	0.073537	0.0899875	0.0587707	0.0663976		0.151131	0.0650251		0.0529351			0.0651265	0.045098		0.0695888		0.0843615	0.0485805				0.0512232	0.0484547	0.0528175		0.0790679	0.0653498	0.0515011			0.0712398	0.0477154	0.0496015				0.0760517
1707	POL	1269.04_101	16.933	15.3467	17.8794	14.014	12.2067	14.8907	14.4268	18.3935	13.1688	11.4919	13.2863	17.0463	13.1493	13.8468	12.707	19.2424	15.9092	13.7346	9.73435	14.7382	19.2914	14.6888	14.3161	15.4165	15.3901	15.1371	18.1824	14.3409	21.3022	21.8635	16.3624	18.3485	14.9609	16.1341	19.0573	22.4036	12.9264	7.24885	11.1468	25.0985	18.7122	18.4434	11.7342	35.3924	29.276	34.926	28.3908
1708	POL	1265.49_118	11.0536	10.5234	12.3129	9.46588	9.08157	9.83735	9.78978	12.651	8.94287	8.44439	8.64259	11.6674	9.19384	10.5744	8.7327	13.3435	10.9421	9.77839	7.36426	9.99078	13.3289	10.0181	10.5561	10.2118	10.4153	10.4015	12.3233	10.3521	13.881	14.4225	11.5429	13.0293	11.2748	10.6608	13.2594	15.671	8.72889	5.26238	7.22024	17.128	13.1106	12.8911	8.95671	23.0759	20.4009	24.6954	20.2291
1709	POL	1264.34_104	11.458	9.59288	11.3652	8.64255	8.31987	8.92891	8.8701	11.7367	8.06412	7.80847	7.91302	10.5574	7.98607	9.55181	7.9788	11.8884	9.85965	9.18185	6.75303	9.32194	12.2625	9.08548	9.89441	9.74626	9.65995	9.40981	11.2509	9.51806	12.8726	14.5366	10.5231	11.6496	10.3606	10.0633	12.2978	14.3907	7.96178	4.91203	6.79642	15.8364	11.9627	11.8384	8.13182	23.235	19.703	23.6739	18.7148
1710	POL	1265.98_119	7.62209	7.876	9.24885	7.21255	6.48058	7.58917	7.48431	9.30722	6.86241	6.27451	6.77736	8.82264	7.15304	7.72673	6.60813	10.1149	8.23813	7.0267	5.35597	7.45708	9.94459	7.60592	7.47728	7.40755	7.81154	7.8322	9.40498	7.58203	10.4694	10.2056	8.62919	9.79782	8.12715	7.99026	9.66471	11.487	6.74491	3.89157	5.52871	12.6992	9.69569	9.60511	6.56573	16.2598	14.5196	17.6463	14.6777
1711	POL	1266.51_116	8.58922	7.33864	8.51562	6.39247	6.21695	6.79981	6.62128	8.70516	6.05786	5.62612	6.0409	7.89957	5.91373	7.07964	6.05189	9.00122	7.33164	6.94691	4.9898	6.92038	9.17767	6.74428	7.38666	7.31163	7.33889	7.07794	8.38554	7.06698	9.81521	10.927	7.86653	8.64892	7.7466	7.62408	9.21588	10.7643	6.03738	3.61155	5.17907	11.8754	8.87351	8.72556	5.98485	17.7635	14.9407	17.7133	14.0179
1712	POL	1263.96_134	4.81246	5.26475	6.17117	4.78399	4.11804	5.19939	4.98614	6.12112	4.60042	3.92319	4.71869	5.92898	4.73023	4.88223	4.40202	6.73382	5.45099	4.50132	3.43831	4.93866	6.56376	5.02145	4.79492	4.86793	5.22894	5.24088	6.33836	4.84169	7.18797	6.67452	5.73709	6.32745	5.14778	5.39608	6.26745	7.56022	4.49568	2.53459	3.78587	8.30891	6.23983	6.26617	4.13126	10.6166	9.48357	11.3673	9.60786
1713	POL	1266.21_115	4.43731	4.50075	5.22203	4.22418	3.5455	4.37689	4.32602	5.444	4.00504	3.457	3.99563	5.0632	4.10694	4.13325	3.73645	5.97294	4.81573	3.93095	2.88154	4.21581	5.66102	4.43106	4.10028	4.38664	4.42671	4.49238	5.57645	4.2731	6.10506	5.76482	4.91841	5.61144	4.35288	4.69882	5.53418	6.52569	4.00748	2.23441	3.27669	7.28778	5.70163	5.47546	3.53299	9.63424	8.18663	9.71624	8.37607
1714	POL	1261.81_130	3.06981	2.61694	3.12654	2.31725	2.27452	2.33617	2.43526	3.2383	2.18305	2.09634	2.08331	2.89999	2.16939	2.58121	2.1641	3.28743	2.69697	2.55429	1.84016	2.47663	3.37843	2.50323	2.73858	2.60938	2.62952	2.6052	3.09829	2.61195	3.42355	3.96107	2.84213	3.13825	2.8879	2.70883	3.31602	3.9545	2.21634	1.32078	1.84757	4.32903	3.18749	3.18375	2.19351	6.30518	5.51434	6.38983	5.11898
1715	POL	1263.8_88	2.36623	2.3708	2.87506	2.28122	2.0477	2.31612	2.29065	3.04673	2.10561	1.91566	2.04998	2.72529	2.25674	2.25494	1.99547	3.07924	2.6728	2.23403	1.65413	2.28981	3.15	2.46854	2.34531	2.35649	2.37423	2.45448	3.03021	2.316	3.3251	3.35982	2.67565	3.13547	2.51397	2.5784	3.17462	3.73836	2.09888	1.13994	1.81725	4.12755	3.16163	3.10355	1.92646	5.7147	5.09719	6.05186	4.75583
1716	POL	1266.24_85	2.72054	2.42157	2.88548	2.22218	1.95418	2.30098	2.27023	2.97789	2.16363	1.83678	2.01738	2.80789	2.10065	2.20486	2.01771	3.07837	2.59448	2.20913	1.59453	2.25414	3.13217	2.42378	2.31667	2.48729	2.37814	2.36304	3.01274	2.28626	3.3435	3.4046	2.63014	2.98375	2.43692	2.58226	3.10897	3.60904	2.17	1.17584	1.77853	4.06299	3.04745	2.9888	1.85947	5.80554	4.89684	5.75701	4.70024
1717	POL	1262.55_150	2.26034	2.26317	2.68358	2.29585	2.2559	2.06282	2.10158	2.90849	1.9709	2.10423	1.77648	2.54355	2.19959	2.51509	1.85494	2.92462	2.56136	2.1695	1.87577	2.12234	2.94249	2.28815	2.37758	2.0875	2.24287	2.31698	2.75078	2.39209	2.93867	3.07768	2.60467	2.99711	2.78697	2.22156	2.88388	3.41174	1.9007	1.19806	1.52125	3.69491	3.03721	2.9529	2.21232	4.59805	4.32875	5.06332	4.2595
1718	POL	1263.89_102	2.2637	2.10517	2.60958	2.10681	1.85199	2.06814	2.07391	2.69802	1.90317	1.76145	1.85509	2.4265	2.02301	2.02112	1.78916	2.73517	2.4098	2.00755	1.47914	2.05135	2.78918	2.20423	2.05484	2.10226	2.10096	2.14187	2.73687	2.09813	2.9879	2.99737	2.42388	2.79806	2.26271	2.24249	2.80292	3.26432	1.89707	1.04856	1.57583	3.64519	2.81934	2.74227	1.725	5.09648	4.28327	5.13867	4.15322
1719	POL	1262.74_132	2.17832	2.18031	2.6085	1.89718	1.85135	2.09678	2.08774	2.61648	1.8947	1.69147	1.76489	2.43915	1.83537	2.16508	1.78731	2.76217	2.28144	1.99101	1.5374	1.98919	2.81662	2.04175	2.11811	2.04759	2.07007	2.14086	2.5637	2.11251	2.82643	2.89538	2.45093	2.59039	2.2379	2.12816	2.71321	3.21297	1.78025	1.06431	1.46761	3.51161	2.60587	2.61253	1.71842	4.61493	4.06489	4.97856	3.98218
1720	POL	1264.25_113	2.20857	1.89721	2.2823	1.81702	1.7481	1.751	1.82422	2.48981	1.70521	1.59452	1.56203	2.1474	1.70947	1.94785	1.56957	2.47646	2.05301	1.92994	1.39231	1.78198	2.50553	1.95066	2.00675	1.95267	1.91526	1.91732	2.43553	2.00642	2.54489	2.86091	2.14886	2.46205	2.1131	2.0032	2.55649	2.92625	1.69546	1.03002	1.35191	3.28342	2.54268	2.46734	1.63191	4.75602	3.94296	4.63516	3.83129
1721	POL	1265.24_99	1.04815	1.03045	1.26204	0.982581	0.872992	1.0357	1.0633	1.37736	0.953451	0.815328	0.914323	1.21448	0.955159	0.956755	0.848407	1.37716	1.16151	0.973876	0.669115	0.97693	1.3795	1.09909	1.00626	1.06388	1.0278	1.04147	1.34002	0.987473	1.46474	1.42815	1.13379	1.37913	1.05135	1.13525	1.38313	1.60205	0.96487	0.506477	0.776254	1.80887	1.3577	1.37489	0.787512	2.5806	2.15594	2.54724	2.07233
1722	POL	1263.78_90	1.02293	0.933374	1.16001	1.01454	0.893092	0.926037	0.945709	1.29301	0.934527	0.842556	0.816877	1.13328	0.9805	0.938438	0.76718	1.23779	1.14241	0.944795	0.738045	0.911371	1.29204	1.05344	0.947485	1.03671	0.920684	1.01844	1.28881	0.988713	1.35709	1.38693	1.10356	1.32679	1.06104	1.02704	1.32843	1.49342	0.890978	0.486318	0.700448	1.71907	1.37381	1.3324	0.787512	2.40695	1.94188	2.39438	1.96543
1723	POL	1262.31_128	0.824264	0.696578	0.822319	0.696853	0.706264	0.610538	0.656825	0.955578	0.640946	0.606152	0.520193	0.781767	0.609813	0.738387	0.565811	0.86541	0.794805	0.753945	0.534302	0.631472	0.924009	0.723105	0.835915	0.711374	0.683378	0.698039	0.902225	0.753246	0.898439	1.09874	0.771566	0.921182	0.857293	0.685661	0.943605	1.07037	0.637481	0.384787	0.482593	1.22298	0.957346	0.945219	0.644819	1.82612	1.47219	1.78654	1.46392
1724	POL	1263.08_120	0.544243	0.607221	0.737896	0.581478	0.543769	0.619131	0.567887	0.783478	0.562509	0.510216	0.536857	0.70584	0.586898	0.595861	0.516395	0.809662	0.709475	0.574184	0.462325	0.553345	0.815282	0.644998	0.605723	0.587613	0.616526	0.630979	0.800991	0.617914	0.793092	0.773594	0.689762	0.82486	0.662529	0.625758	0.807398	0.944751	0.578965	0.314598	0.430112	1.07382	0.822674	0.83093	0.524929	1.34497	1.19892	1.47828	1.26478
1725	POL	1263.73_145	0.573825	0.562136	0.664969	0.514853	0.52388	0.509873	0.516171	0.695171	0.496273	0.470264	0.439773	0.623937	0.516535	0.563807	0.448139	0.691631	0.606498	0.51602	0.434715	0.496618	0.69798	0.549211	0.534336	0.516509	0.529344	0.544613	0.652396	0.533642	0.710287	0.750497	0.601911	0.684553	0.628256	0.514971	0.677755	0.794743	0.431821	0.258536	0.372966	0.868997	0.696052	0.68892	0.466395	1.14278	0.973096	1.15082	0.96271
1726	POL	1262.49_146	0.320696	0.310719	0.373977	0.280041	0.26596	0.27908	0.283284	0.384263	0.263201	0.240221	0.237275	0.344483	0.268242	0.307661	0.231945	0.380223	0.314973	0.287364	0.222023	0.286693	0.394436	0.305042	0.320602	0.276366	0.304158	0.30753	0.364383	0.30462	0.395626	0.426774	0.333263	0.3761	0.34131	0.292751	0.38975	0.468126	0.26567	0.149206	0.215522	0.503885	0.372301	0.364682	0.249418	0.671679	0.615536	0.700201	0.577565
1727	POL	1263.48_109	0.0558025	0.121038	0.103104	0.0966873	0.0859027	0.0892073	0.0747739	0.107774	0.101595	0.0829578	0.14164	0.133927	0.107836	0.110472	0.0840068	0.252175	0.0860556	0.0587089	0.0853055	0.0801654	0.0936357	0.126896	0.0758757	0.0566819	0.109857	0.0640123	0.146819	0.0649393	0.0832655	0.0678716	0.0690717	0.0935379	0.0775275	0.0911424	0.0735739	0.0964333	0.120235	0.0822546	0.0555134	0.0961018	0.148091	0.0958852	0.113778	0.0795886	0.0807646	0.107946	0.157601
1728	POL	1264.38_139		0.104791	0.106697	0.0644582	0.0668603	0.0740666	0.0622567	0.0761754	0.0876508	0.0651448	0.11266	0.116703	0.0830338	0.0892933	0.0648582	0.197733	0.0756612	0.0472579	0.0727382	0.0621621	0.0874619	0.102054	0.065189		0.0793625		0.12521	0.0552727			0.0642972	0.0812889	0.0751638	0.0676322	0.0585309	0.0968028	0.104645	0.0713658	0.0447839	0.0760651	0.101736	0.0831611	0.0707585			0.0644779	0.129807
1729	POL	1264.04_267		0.179932	0.187887	0.10725	0.264902	0.101074	0.121878	0.121599	0.422068	0.104842	0.156855	0.172593	0.21082	0.181162	0.091728	0.340154	0.403929	0.0801567	0.106822	0.092394	0.138224	0.130477	0.0968217	0.0640606	0.12784	0.110751	0.199212	0.21539	0.075905	0.0952335	0.161061	0.190695	0.244873	0.103381	0.112412	0.21171	0.141591	0.114921	0.0543471	0.105378	0.145163	0.178819	0.10461	0.0723532	0.0913503	0.0894721	0.192725
1730	POL	1264.08_375
1731	POL	1264.17_81	0.238673	0.260354	0.301409	0.273541	0.242474	0.207468	0.237168	0.363949	0.246518	0.194162	0.183661	0.314605	0.272556	0.192038	0.21187	0.329265	0.300953	0.226474	0.166612	0.221134	0.326867	0.272815	0.22036	0.276031	0.256071	0.256727	0.330934	0.255048	0.322021	0.352151	0.307799	0.35021	0.242037	0.253138	0.315629	0.399773	0.209077	0.107564	0.165141	0.440064	0.337413	0.323556	0.177249	0.546267	0.485372	0.560378	0.380564
1732	POL	1264.18_312
1733	POL	1264.19_83	0.242371	0.257917	0.299613	0.23102	0.222797	0.225064	0.237168	0.327554	0.254735	0.205868	0.214091	0.277696	0.245058	0.232105	0.19056	0.324039	0.29636	0.222112	0.180132	0.222153	0.320694	0.275948	0.235535	0.236454	0.252944	0.265194	0.322054	0.228527	0.315581	0.329764	0.290292	0.336013	0.251492	0.237679	0.312347	0.373171	0.228938	0.115068	0.178902	0.424109	0.336925	0.324238	0.200757	0.564355	0.516345	0.611453	0.472803
1734	POL	1264.23_78	0.171442	0.190493	0.165613	0.146521	0.127373	0.0982099	0.101126	0.163072	0.147164	0.139705	0.150697	0.173648	0.522466	0.151112	0.113656	0.240416	0.149389	0.0970605	0.268484	0.116172	0.133765	0.149276	0.124607	0.148245	0.132141	0.105332	0.189739	0.140289	0.127888	0.250876	0.119682	0.197655	0.149855	0.120772	0.117882	0.145574	0.162093	0.124927	0.0732403	0.148049	0.190542	0.201995	0.137521	0.181687	0.128988	0.143445	0.207997
1735	POL	1264.28_143	0.324394	0.310719	0.359248	0.336104	0.309969	0.288901	0.312272	0.437021	0.294576	0.272285	0.252127	0.335344	0.30248	0.30251	0.263448	0.389369	0.350507	0.287183	0.228878	0.274125	0.411586	0.317128	0.290038	0.302527	0.295948	0.311594	0.402567	0.312551	0.403447	0.436724	0.327534	0.375544	0.33091	0.292429	0.388929	0.447805	0.280833	0.156858	0.200361	0.520211	0.402798	0.383995	0.244011	0.655601	0.546533	0.597688	0.503957
1736	POL	1264.36_281
1737	POL	1265.02_304			0.0628685		0.038085			0.0465516			0.0565112			0.0532326		0.0949469			0.0424623			0.0469985					0.0515049						0.0446728				0.0414309	0.0329607			0.0446469						0.0507011
1738	POL	1263.73_125					0.0478178			0.0524764									0.0476206		0.0369403			0.0499079					0.0479529	0.0376747				0.0520583					0.0429258				0.0583093	0.0377179	0.0397282			0.0652024
1739	POL	1264.4_247
1740	POL	1267.15_193	0.758713	3.86956	2.8183	2.17127	1.77243	2.07959	1.37788	2.42153	2.49431	2.09227	3.42436	2.97943	2.15942	2.40491	1.71751	6.05221	1.65705	1.2816	2.40779	1.92804	2.30213	2.60707	1.85692	0.86834	2.33162	1.31581	3.312	1.37637	1.86726	1.39439	1.69051	1.94899	1.89659	2.57356	0.890818	2.22277	2.91575	2.43306	1.35821	1.87714	3.17749	2.21718	2.24829	1.69106	1.47807	1.81045	4.12817
1741	POL	1263.92_137	0.119001	1.18398	0.900276	0.73829	0.538902	0.732073	0.491136	0.784607	0.865551	0.648649	1.24578	1.0215	0.772915	0.764431	0.541721	2.09275	0.597554	0.417324	0.749089	0.607694	0.780298	0.962797	0.565541	0.295148	0.721691	0.433861	1.17277	0.4516	0.641282	0.42251	0.524245	0.663117	0.578856	0.893389	0.284449	0.706439	1.01378	0.758096	0.482593	0.644513	1.04371	0.807526	0.66104	0.421257	0.445382	0.48612	1.49477
1742	POL	1264.82_181	0.119337	0.997955	0.76448	0.593936	0.432264	0.6355	0.415045	0.678243	0.732083	0.506399	1.09001	0.850663	0.682872	0.596147	0.461111	1.76479	0.507389	0.340984	0.628366	0.501033	0.621151	0.788008	0.469361	0.238466	0.609489	0.373575	1.0079	0.361627	0.553416	0.34149	0.435438	0.56763	0.480056	0.732682	0.263115	0.62072	0.854459	0.597266	0.433611	0.536908	0.875372	0.68233	0.531747	0.350109	0.372066	0.412224	1.26264
1743	POL	1265.34_302	0.105554	1.0272	0.768073	0.563332	0.479447	0.536062	0.362011	0.649466	0.630737	0.555003	0.854189	0.792663	0.560209	0.615609	0.453699	1.67115	0.428102	0.344983	0.643028	0.503072	0.60949	0.697368	0.487314	0.247187	0.6306	0.368833	0.871144	0.359397	0.500973	0.382	0.473316	0.514737	0.507947	0.628013	0.2292	0.627371	0.753231	0.638614	0.334013	0.513161	0.807303	0.559179	0.576176	0.333629	0.41284	0.420193	1.05923
1744	POL	1263.91_107	0.139506	0.485777	0.375055	0.309833	0.236127	0.300768	0.204228	0.341097	0.333671	0.289589	0.498458	0.411271	0.367452	0.323402	0.227004	0.823163	0.246805	0.17231	0.329226	0.245931	0.316235	0.408663	0.240879	0.161996	0.303767	0.192714	0.461176	0.191596	0.262677	0.203615	0.23809	0.307061	0.263073	0.342348	0.241508	0.302601	0.41858	0.320337	0.197329	0.289418	0.486968	0.3306	0.321117	0.326393	0.325019	0.403168	0.584895
1745	POL	1264_212		0.441505	0.359608	0.265416	0.204178	0.307315	0.194346	0.298213	0.32869	0.237931	0.502443	0.40635	0.297628	0.277897	0.222062	0.797467	0.218765	0.161222	0.27591	0.249328	0.303201	0.352265	0.212452	0.119736	0.293602	0.175441	0.450224	0.164827	0.260837	0.169146	0.206578	0.267808	0.216273	0.345246	0.115147	0.287453	0.395089	0.266334	0.193597	0.246377	0.378645	0.315376	0.22685	0.170432	0.183877	0.197056	0.565653
1746	POL	1263.91_167		0.352148	0.278777	0.217479	0.166304	0.238159	0.160418	0.236426	0.271419	0.194416	0.378915	0.32269	0.248293	0.239546	0.172955	0.633705	0.200393	0.13414	0.22545	0.19362	0.244207	0.296314	0.179751	0.101625	0.240824	0.143943	0.380663	0.145494	0.220815	0.128992	0.177295	0.221317	0.18011	0.254748	0.106395	0.23314	0.313295	0.21498	0.150446	0.21558	0.323263	0.249256	0.19488	0.150736	0.148591	0.164455	0.448063
1747	POL	1264.84_285	0.0521048	0.389515	0.309313	0.230479	0.199946	0.224246	0.154159	0.261536	0.250751	0.203577	0.350659	0.330774	0.217559	0.244698	0.193957	0.647642	0.190483	0.141228	0.255726	0.206867	0.234947	0.272367	0.197277	0.114705	0.249034	0.156475	0.345438	0.155408	0.194133	0.150313	0.191937	0.209068	0.19831	0.248629	0.101198	0.243485	0.304539	0.250737	0.133652	0.207417	0.293986	0.219945	0.222854	0.145108	0.174075	0.182567	0.403166
1748	POL	1264.01_213		0.237608	0.201538	0.137312	0.123141	0.160409	0.112984	0.160815	0.179286	0.128254	0.267704	0.219345	0.156093	0.156263	0.137129	0.405049	0.134401	0.089063	0.15176	0.125343	0.170122	0.194932	0.121615	0.078818	0.164198	0.109397	0.247461	0.0981525	0.136169	0.100919	0.115862	0.148658	0.122909	0.18003	0.0798646	0.172545	0.219328	0.140672	0.100997	0.124302	0.210548	0.163368	0.11989	0.0976769	0.103504	0.117364	0.289852
1749	POL	1264.32_153		0.186025	0.158069	0.114021	0.092885	0.117852	0.0938792	0.133166	0.147662	0.121383	0.177865	0.177866	0.127786	0.137947	0.0951254	0.335363	0.110712	0.0777938	0.129672	0.0981686	0.124505	0.15129	0.106653	0.0744579	0.124713	0.0863658	0.202468	0.0850159	0.0979864	0.083507	0.0958091	0.119706	0.108728	0.118839	0.0582574	0.132272	0.169141	0.125074	0.0716076	0.110944	0.174928	0.123606	0.112837	0.0824023	0.0956629	0.0898344	0.222963
1750	POL	1263.51_210	0.0507601	0.160843	0.14837	0.0958748	0.0848448	0.105576	0.0708211	0.10862	0.115789	0.0916098	0.18511	0.155721	0.102984	0.118199	0.0908015	0.287889	0.0908902	0.0676152	0.107584	0.101565	0.112157	0.128239	0.0863487	0.0516509	0.125104	0.0778986	0.170499	0.0728708	0.103967	0.0852837	0.0856234	0.107736	0.0997457	0.112398	0.0716593	0.118971	0.147144	0.113155	0.0667093	0.103894	0.138332	0.0995207	0.0954417	0.133452	0.130948	0.164817	0.183868
1751	POL	1263.65_197		0.158812	0.136155	0.0931665	0.0778626	0.110077	0.0777385	0.117367	0.134713	0.0931367	0.167722	0.151151	0.113228	0.120203	0.0923457	0.286147	0.0949996	0.0623441	0.107965	0.0856003	0.114901	0.134953	0.086135	0.0620482	0.13175	0.0734956	0.175827	0.0793151	0.0740649	0.0827963	0.0846685	0.0991057	0.0917093	0.116263	0.0557958	0.129686	0.138815	0.11139	0.0625108	0.102039	0.154922	0.103156	0.0905051	0.0707454	0.0870376	0.0840386	0.201277
1752	POL	1264.6_253		0.149064	0.127533	0.0880207	0.0810363	0.084706	0.0718093	0.106928	0.103338	0.0860115	0.138018	0.142363	0.0957046	0.109899	0.0809183	0.273517	0.0802541	0.061617	0.100348	0.0798257	0.103239	0.10653	0.0805779		0.123149	0.078576	0.144747	0.0632042		0.0700037	0.083077	0.0968786	0.0815457	0.0940409	0.0563428	0.109734	0.127496	0.0988821	0.0548136	0.0871966	0.127109	0.100202	0.0895647		0.0764519	0.0724471	0.154547
1753	POL	1264.56_317		0.150282	0.130407	0.0918123	0.0835753	0.0932994	0.0681859	0.100439	0.104832	0.0898285	0.137293	0.152557	0.0975917	0.115623	0.081536	0.252611	0.0831548	0.0554372	0.109107	0.0910352	0.104268	0.122644	0.0880586	0.0543341	0.123149	0.073157	0.151851	0.0639478		0.0643181	0.0760744	0.0918676	0.086982	0.105313	0.0590779	0.107887	0.12835	0.104327	0.0482826	0.0949886	0.120522	0.087251	0.0869789		0.0807646	0.0728093	0.15302
1754	POL	1268.8_254														0.049512					0.0407486				0.037831
1755	POL	1264.63_255		0.124287	0.107056	0.0701457	0.0622054	0.0830692	0.0619273	0.0939497	0.0901409	0.0791407	0.114834	0.118109	0.0792596	0.102458	0.0762856	0.227785	0.0720353	0.0539831	0.0931125	0.0743907	0.0977516	0.102725	0.0769444		0.0922638	0.0613028	0.133498	0.0651871		0.0632521	0.0668436	0.0924244	0.0815457	0.0908203		0.10604	0.113188	0.0903476	0.0461834	0.0764362	0.117351	0.0820251	0.075225		0.0721393	0.067738	0.147827
1756	POL	1263.66_196		0.119413	0.123222	0.0752915	0.0645329	0.0802047	0.0622567	0.0787146	0.093378	0.071761	0.12715	0.114945	0.0865385	0.0987378	0.073506	0.216897	0.0775951	0.0458038	0.0843534	0.0692955	0.0926067	0.0908637	0.0690362		0.100474	0.0660445	0.123434	0.0637		0.0625414	0.0773476	0.0810105	0.0758729	0.083413	0.0448554	0.0993891	0.101442	0.0834318	0.0520146	0.0682731	0.110275	0.0802073	0.0684077	0.0783827	0.0819408	0.0909211	0.148744
1757	POL	1264.54_228		0.0913878	0.0908898	0.066354	0.0528958			0.0744826	0.0727103	0.0638724	0.0952721	0.0959632	0.0695543	0.0784178	0.0583724	0.184667	0.0659921	0.0447132	0.0702628	0.0557081	0.0713415	0.0774356	0.0617692		0.0797535		0.0950177	0.0473412			0.066207	0.0629154	0.0588547	0.0570042		0.0820237	0.0877737	0.0673929			0.0917335	0.0643022	0.057359			0.0546975	0.105678
1758	POL	1264.63_270		0.0824521	0.0718497	0.0433332	0.0465483			0.0685579	0.0580188	0.0473318	0.0869403	0.0854178	0.0541877	0.0686872	0.0515777	0.157229	0.0485876	0.0370793	0.0571242		0.0600229	0.0682597	0.0551435		0.0699798		0.0828815				0.0528383	0.0548422	0.0590911			0.0672447	0.07496	0.055474			0.0727037	0.0552135	0.0472507				0.0842982
1759	POL	1264.64_363								0.0643259	0.0600109			0.0717088	0.0455608				0.0551142	0.0476214	0.0352266			0.0575172	0.0431744				0.0698573	0.0498198				0.062637			0.0626335		0.041858	0.0283992			0.0641646	0.0456705			0.0631219	0.0840386	0.0781897
1760	POL	1264.65_303		0.261978	0.186091	0.135958	0.126527	0.148133	0.109361	0.174357	0.163847	0.136397	0.208295	0.20669	0.144231	0.164849	0.129099	0.39416	0.122315	0.089063	0.163185	0.136213	0.163605	0.185532	0.12247	0.082172	0.182182	0.1033	0.21194	0.101127	0.114548	0.105183	0.123183	0.137801	0.141582	0.157164	0.0746679	0.177349	0.185798	0.152738	0.0867688	0.130609	0.187371	0.147236	0.144338	0.0952651	0.123891	0.120262	0.255644
1761	POL	1264.72_166	0.0534494	0.117789	0.106697	0.0909998	0.106003	0.0761126	0.0675271	0.10862	0.0883978	0.0890651	0.110849	0.128303	0.125629	0.118199	0.0719617	0.204266	0.0942744	0.0716139	0.113677	0.121267	0.0929497	0.114363	0.0775856	0.064396	0.0875725	0.143943	0.183227	0.0721272	0.076365	0.0884819	0.0712998	0.135574	0.103055	0.118517	0.131284	0.121927	0.117886	0.0778402	0.0720741	0.108346	0.126865	0.105883	0.0740496	0.141491	0.13879	0.173873	0.155158
1762	POL	1264.75_154
1763	POL	1264.76_84	0.210772	0.239639	0.21519	0.204479	0.176249	0.131765	0.138348	0.230501	0.153638	0.15421	0.125701	0.184896	0.186287	0.150253	0.134658	0.23998	0.193867	0.139774	0.130814	0.160331	0.203049	0.203212	0.144912	0.149586	0.154816	0.161894	0.24302	0.159622	0.204253	0.286411	0.166791	0.222153	0.1768	0.152655	0.200482	0.238682	0.188361	0.139936	0.107994	0.266042	0.260806	0.211311	0.133054	0.302678	0.280716	0.34521	0.290462
1764	POL	1264.79_282		0.0767657	0.0729274	0.0482082	0.0442209			0.0561441	0.062003	0.0508944	0.0796953	0.090339	0.0514918	0.0704043		0.1385	0.0497962	0.0370793	0.0634079			0.0615456	0.0534336				0.0802175	0.0480848				0.054007	0.0505819	0.0534616		0.069831	0.0775228	0.0606242			0.0666044	0.0522597	0.0521873				0.0858254
1765	POL	1264.8_91	0.483734	0.489839	0.585934	0.472062	0.425282	0.456676	0.47236	0.67909	0.464898	0.410463	0.437962	0.572967	0.484454	0.444463	0.383899	0.668983	0.563471	0.448587	0.343126	0.442608	0.635214	0.538021	0.455682	0.505441	0.453891	0.510067	0.673116	0.49448	0.667504	0.649222	0.541115	0.666458	0.48951	0.518513	0.635087	0.741169	0.490337	0.25883	0.380663	0.842282	0.667995	0.644612	0.382707	1.13715	0.933106	1.15807	0.959962
1766	POL	1264.97_373																																					0.033102
1767	POL	1264.63_374
1768	POL	1264.7_286		0.0747349	0.0804716		0.0524726	0.0642456		0.0615046	0.0610069	0.0592919	0.0894761	0.0906905	0.0682064	0.0715491		0.144598	0.0514883	0.0334441	0.0546488			0.062217	0.0530061				0.0855456	0.0426319			0.05252	0.0517799	0.0567274			0.0812848	0.0726109	0.052384			0.0751434	0.0513509	0.0479559				0.0913231
1769	POL	1265.05_229												0.0587028	0.0512222	0.0560945		0.0932047	0.0430278		0.0411294			0.0478937	0.0352662				0.0618651						0.0427819			0.0605941	0.0570209	0.0366394			0.0517221	0.0429439					0.0583368
1770	POL	1267.85_225	0.264222	2.58607	1.84366	1.37935	1.19841	1.31519	0.849524	1.58953	1.6061	1.3258	2.11953	1.91434	1.29996	1.53001	1.07232	4.09752	1.02082	0.882996	1.59224	1.22082	1.45976	1.62794	1.23987	0.609414	1.50593	0.816919	2.21146	0.879406	1.14732	0.98787	1.07555	1.1979	1.22389	1.64861	0.499701	1.38295	1.95857	1.71558	0.82407	1.1907	1.98593	1.36852	1.40459	0.822013	0.891939	0.930582	2.7006
1771	POL	1264.72_151	0.73182	2.0284	1.43735	1.12612	0.999095	1.07294	0.716776	1.28116	1.32074	1.13036	1.69642	1.53611	1.10802	1.31021	0.88516	3.25607	0.887629	0.749401	1.34585	0.95587	1.16719	1.40145	1.03362	0.709027	1.1791	0.79863	1.79438	0.817937	0.992745	1.03797	0.895067	1.05007	1.01329	1.35007	1.0314	1.20301	1.58762	1.39921	0.655897	1.29385	1.68097	1.1379	1.17421	1.58695	1.48434	1.83726	2.22566
1772	POL	1267.84_315	0.17682	1.88259	1.35437	0.995311	0.858393	0.948953	0.591274	1.13501	1.14021	0.9418	1.55551	1.40641	0.956776	1.08755	0.806404	3.04004	0.735582	0.604356	1.14553	0.919184	1.09345	1.20965	0.875029	0.408847	1.12163	0.612012	1.59192	0.610479	0.822534	0.674452	0.821539	0.893343	0.863439	1.19645	0.365955	1.05522	1.3779	1.19571	0.617644	0.861576	1.42236	0.981801	0.997906	0.551894	0.682186	0.702012	1.89946
1773	POL	1265.26_121	0.282374	1.07919	0.802201	0.648915	0.508434	0.622814	0.412409	0.75329	0.701455	0.577905	0.992931	0.868239	0.641625	0.681148	0.482422	1.75957	0.519718	0.380244	0.671971	0.537719	0.662996	0.80636	0.521939	0.300515	0.662658	0.388477	1.00287	0.418139	0.559857	0.63714	0.48764	0.578766	0.529456	0.738801	0.389203	0.622567	0.882649	0.690998	0.424281	0.556203	0.917579	0.660972	0.613084	0.592895	0.555159	0.650937	1.23454
1774	POL	1265.29_316	0.0984948	0.901287	0.653113	0.473687	0.396718	0.430896	0.283614	0.530971	0.529889	0.441	0.722329	0.654167	0.450755	0.504851	0.377104	1.42203	0.350749	0.286637	0.542109	0.438192	0.521685	0.572039	0.404172	0.201237	0.538336	0.296353	0.757774	0.30115	0.384585	0.311641	0.388011	0.41591	0.416001	0.549753	0.184618	0.497315	0.656488	0.587113	0.273602	0.410009	0.654089	0.471701	0.45276	0.272531	0.342661	0.332894	0.918118
1775	POL	1263.81_195	0.0773168	0.729478	0.538513	0.407333	0.339802	0.407571	0.270438	0.476237	0.490795	0.377636	0.687191	0.57367	0.424874	0.459345	0.319967	1.24128	0.341805	0.255374	0.464039	0.385541	0.445541	0.526831	0.359074	0.187822	0.447636	0.256388	0.672524	0.284543	0.364804	0.272553	0.335173	0.391968	0.367546	0.500478	0.180789	0.431548	0.607155	0.484552	0.255408	0.381068	0.597	0.431256	0.402219	0.25404	0.281108	0.289426	0.8271
1776	POL	1264.91_227	0.0806784	0.714449	0.500074	0.379708	0.316952	0.350691	0.251333	0.442382	0.433274	0.37102	0.553158	0.52938	0.371226	0.424429	0.292789	1.15504	0.297085	0.241924	0.439285	0.347157	0.39718	0.451185	0.34283	0.178431	0.40815	0.248259	0.581355	0.269176	0.333982	0.27504	0.304297	0.347983	0.342728	0.437355	0.148242	0.396448	0.537107	0.486906	0.216922	0.333573	0.546741	0.379224	0.382002	0.228315	0.278756	0.278559	0.721727
1777	POL	1265.16_284	0.0857208	0.757503	0.571564	0.411937	0.366885	0.409617	0.278343	0.461849	0.464898	0.400539	0.6372	0.627452	0.404655	0.453049	0.323982	1.25173	0.318599	0.259373	0.477749	0.371954	0.42702	0.504003	0.35373	0.192182	0.448418	0.274	0.645884	0.263475	0.353303	0.273619	0.347587	0.38306	0.377946	0.472137	0.169575	0.466648	0.576829	0.490879	0.261939	0.36771	0.588461	0.424894	0.421025	0.243991	0.298751	0.313334	0.779453
1778	POL	1263.48_194	0.104546	0.653118	0.488937	0.366978	0.304257	0.337596	0.235192	0.418683	0.410365	0.361859	0.575255	0.523404	0.370687	0.407258	0.294333	1.06924	0.290558	0.219204	0.417768	0.314207	0.391692	0.457899	0.320388	0.165685	0.405023	0.230986	0.571882	0.244638	0.30132	0.246612	0.296022	0.341859	0.341546	0.426083	0.158362	0.396079	0.510839	0.427459	0.220887	0.31836	0.543814	0.389449	0.358259	0.244795	0.263857	0.289788	0.709205
1779	POL	1263.59_209	0.214806	0.616969	0.433972	0.329062	0.278443	0.315908	0.223663	0.371849	0.376749	0.33005	0.511137	0.461538	0.324587	0.35517	0.286612	0.995635	0.266627	0.221567	0.382732	0.288052	0.353278	0.404411	0.29303	0.193188	0.372965	0.22218	0.528962	0.222578	0.274638	0.314839	0.278197	0.31402	0.300419	0.398064	0.294022	0.362456	0.49055	0.396558	0.195463	0.374018	0.465011	0.334689	0.326759	0.496022	0.479491	0.599137	0.631015
1780	POL	1264.74_226	0.0564748	0.405762	0.294943	0.23075	0.187039	0.200512	0.146913	0.246018	0.252494	0.213502	0.312623	0.313902	0.22376	0.246701	0.176044	0.628914	0.172595	0.135049	0.245063	0.199055	0.226715	0.25312	0.204758	0.112022	0.227532	0.148346	0.338926	0.151442	0.190453	0.154577	0.184297	0.211017	0.201855	0.252815	0.0921725	0.243485	0.30283	0.270896	0.12059	0.187751	0.307161	0.220173	0.218623	0.141893	0.161137	0.166628	0.410496
1781	POL	1264.87_269		0.299346	0.228123	0.159791	0.139222	0.171867	0.123855	0.187335	0.19323	0.160317	0.265168	0.243599	0.166068	0.194327	0.146703	0.483881	0.14117	0.112147	0.190224	0.152518	0.178697	0.208808	0.143843	0.0831781	0.195083	0.12159	0.276173	0.111785	0.127888	0.125793	0.146101	0.160908	0.158128	0.190336	0.0864288	0.200256	0.235985	0.192614	0.0949325	0.15213	0.231042	0.165186	0.155387	0.113353	0.12546	0.130405	0.300236
1782	POL	1264.92_234
1783	POL	1269.65_211	0.268592	3.40734	2.55102	1.99252	1.40428	2.26619	1.33572	2.16225	2.4333	1.69631	3.82864	2.84902	2.10523	1.94385	1.63041	5.68767	1.59517	1.16854	1.96888	1.7599	2.15259	2.4945	1.56304	0.752293	2.08571	1.19964	3.31141	1.17585	1.86588	1.10869	1.48998	1.78502	1.50186	2.63862	0.749961	1.98483	2.79424	1.99353	1.47554	1.77102	2.76176	2.21627	1.70055	1.20227	1.20872	1.32578	4.1862
1784	POL	1263.3_208	1.06563	0.997955	1.16828	0.852582	0.87807	0.88348	0.85743	1.22925	0.797074	0.753745	0.777029	1.07001	0.759166	1.05349	0.78602	1.29267	0.964983	0.989871	0.756515	0.929375	1.27351	0.926765	1.08513	0.906239	0.98519	0.964927	1.17751	0.969132	1.2568	1.53724	1.08541	1.2043	1.19057	1.02318	1.28686	1.57729	0.882649	0.573134	0.680155	1.65006	1.26597	1.19425	0.932085	2.33942	2.15281	2.59868	2.12884
1785	POL	1263.64_183	0.0917716	0.29041	0.239259	0.195	0.13626	0.210742	0.138019	0.198056	0.245522	0.173804	0.350297	0.294568	0.219447	0.2032	0.161528	0.545727	0.175737	0.11142	0.192699	0.158972	0.204078	0.25312	0.157522	0.0939108	0.207203	0.128025	0.325902	0.136323	0.177112	0.13752	0.148329	0.184849	0.160491	0.232848	0.122805	0.205429	0.279765	0.187611	0.142282	0.194059	0.271297	0.224944	0.157972	0.211834	0.181524	0.21227	0.396446
1786	POL	1264.28_126		0.0747349	0.0675387		0.0374502				0.0537857	0.0488586	0.0724503	0.0734664	0.0428649	0.0632494	0.0466361	0.130661	0.0456868		0.0485556			0.0552792	0.0361211				0.0674892						0.0439637			0.0605941	0.0621464	0.0460567			0.0705079	0.0465793	0.0514821			0.0619422	0.0720811
1787	POL	1265.02_239		0.0698609	0.0589167		0.0349112				0.0458174			0.0678421	0.0463695	0.0572393		0.106271			0.0445569			0.0503555	0.0401821				0.0654172						0.0420728				0.0636413	0.0379637			0.0529419	0.0411261					0.06414
1788	POL	1265.16_256			0.0589167						0.0380982		0.0568735	0.0639755		0.0455052		0.0923336			0.035417			0.0472223	0.0322739				0.0600891										0.0495462	0.0344322			0.0465987
1789	POL	1265.09_309																0.0836229			0.0367499			0.0342417															0.0420716	0.0336964			0.0424511	0.0377179					0.0522283
1790	POL	1265_308													0.0404386						0.0337033			0.0434176					0.0467689										0.0414309	0.0300178
1791	POL	1264.99_310											0.0550622					0.0805742			0.0357978			0.0438652					0.052097										0.0388682	0.0288406			0.0422072
1792	POL	1263.32_307					0.0366039							0.0551877				0.0757833			0.0342745			0.0461033					0.0461768										0.0422852	0.028252			0.0512341					0.0728093	0.051312
1793	POL	1264_254								0.0448588				0.0664361	0.0498742			0.102787	0.0381932	0.0274459				0.0461033					0.0600891										0.0482649	0.0369336			0.0505022	0.0395356					0.0485631
1794	POL	1263.7_306					0.0340649											0.0884138			0.0344649			0.0483413					0.055649								0.0464965		0.0439936	0.031195			0.0446469					0.0619422
1795	POL	1265.59_252
1796	POL	1269.01_294
1797	POL	1264.81_311
1798	POL	1265.04_232
1799	POL	1263.04_223	0.101184	0.12185	0.136155	0.093979	0.111293	0.0928902	0.0938792	0.147837	0.096366	0.0865204	0.0981701	0.12303	0.0943566	0.127644	0.0935811	0.153309	0.129083	0.102877	0.0953974	0.108699	0.152287	0.115034	0.122256	0.094917	0.124713	0.109058	0.137347	0.115255	0.130189	0.155287	0.124775	0.155618	0.136146	0.11111	0.15043	0.19028	0.107848	0.0679815	0.0716076	0.206674	0.15663	0.147009	0.106725	0.255648	0.257976	0.310436	0.27061
1800	POL	1263.39_199					0.0397776			0.0536049				0.0590543				0.0827518	0.0420609		0.0365595			0.0514745					0.052097					0.0478825	0.0477456			0.0687226	0.0504005	0.0341379			0.0487944	0.0436255		0.0836082	0.0756678	0.0872987	0.0540608
1801	POL	1268.83_311
1802	POL	1263.38_200					0.037027			0.0530407								0.0683792						0.041851	0.0399683				0.0491369	0.038914		0.0550791			0.043491		0.0454025	0.0635499	0.0420716	0.0263391		0.0682731	0.051966	0.0399901		0.0872258	0.0729234	0.0898344	0.07483
1803	POL	1264.9_305																0.0814452	0.0418191					0.0449843					0.0506169										0.0435665	0.0286935			0.0480625						0.0503957
1804	POL	1264.14_237																																														0.0652024
1805	POL	1268.86_312
1806	POL	1265.94_287																	0.0365011
1807	POL	1264.81_215								0.0459874														0.0349132															0.0350241	0.0231019			0.0468426			0.0631081			0.0461197
1808	POL	1265.59_241
1809	POL	1263.08_266					0.0854796			0.0482444	0.112054				0.0687455	0.0598151			0.108295	0.0336258	0.0420815		0.055907	0.0398368	0.0448842				0.0488409	0.0733665			0.048382	0.0615235	0.0855639		0.0525137	0.07759					0.0424511	0.0540775			0.08939	0.0927322	0.0678051
1810	POL	1269.26_276
1811	POL	1268.74_290
1812	POL	1264.17_276
1813	POL	1263.83_275
1814	POL	1265.13_238
1815	POL	1269.01_275
1816	POL	1268.92_274
1817	POL	1267.84_278
1818	POL	1264.28_274
1819	POL	1264.01_290
1820	POL	1268.89_279
1821	POL	1264.27_279
1822	POL	1263.85_277																																									0.043427
1823	POL	1266.94_235
1824	POL	1268.56_280
1825	POL	1268.42_289
1826	POL	1265.26_318			0.057839													0.0823163			0.0363691			0.039613											0.038291				0.0390817	0.0317835			0.043671
1827	POL	1263.37_224					0.0408355														0.0348458			0.0349132	0.0367623										0.0404183				0.0427123	0.0295763			0.0490384	0.0386268			0.0819408	0.0974413	0.068416
1828	POL	1265.59_240
1829	POL	1265.28_271			0.057839	0.0438749	0.0359691			0.0682757	0.0572718	0.0623456	0.0565112	0.0808482	0.0636233	0.0761283	0.0648582	0.118466	0.0662338	0.0421686	0.0588379		0.057622	0.05886	0.0557847			0.0599481	0.0893936	0.0515548			0.0585677	0.0673696	0.0536547		0.0577103	0.0635499	0.0623599	0.0489996		0.0719836	0.0731916	0.0529414	0.0477208			0.0876609	0.0937665
1830	POL	1265.84_272																						0.0344655
1831	POL	1265.93_230
1832	POL	1264.16_319
1833	POL	1265.63_236
1834	POL	1265.68_204	15.7679	13.2845	15.0626	10.9465	10.9207	11.8887	11.4094	15.0824	9.93367	9.64982	10.3981	13.7864	9.461	12.7784	10.5898	15.7024	11.8496	12.2925	9.05495	12.6074	15.904	11.0668	13.361	12.4482	13.225	12.4858	14.2328	12.1305	16.9149	21.1465	13.6775	14.034	13.6446	13.2739	15.6387	18.8385	10.138	6.5399	8.93089	20.2036	14.4917	14.0038	10.8507	29.74	24.899	27.5386	24.1802
1835	POL	1269.09_191	9.54526	8.55024	9.71695	8.18186	7.94812	7.67387	7.4909	10.0317	6.88009	7.06134	6.90161	8.98328	7.26546	8.65401	6.87343	10.5073	8.53642	8.17998	6.50968	8.059	10.4628	7.88321	8.60238	8.12161	8.49023	8.23693	10.0657	8.23613	10.9197	12.4635	8.95449	9.94286	9.71693	8.71779	10.3392	12.2308	7.10113	4.58227	5.81164	13.344	10.4605	10.2581	7.7966	19.6937	16.6414	20.133	16.4357
1836	POL	1265.43_189	2.22202	1.94961	2.31248	1.8246	1.76058	1.80338	1.76065	2.40742	1.70346	1.58205	1.57434	2.14845	1.6294	1.9988	1.58038	2.51304	2.04841	1.96084	1.454	1.80542	2.50964	1.93656	2.06382	1.88828	1.9348	1.89802	2.43908	1.98932	2.56605	2.89396	2.15555	2.42141	2.21402	2.07437	2.51272	2.9451	1.79776	1.10845	1.32812	3.28119	2.51633	2.43917	1.76708	4.76647	3.99981	4.73985	3.99287
1837	POL	1265.85_257																			0.033132				0.0320602				0.052097										0.0420716	0.0235434
1838	POL	1265.93_244
1839	POL	1265.94_259
1840	POL	1266.03_156							0.0790561		0.0473115									0.0307176										0.0411447									0.076455
1841	POL	1266.26_260
1842	POL	1266_245
1843	POL	1266.2_258							0.0507277					0.0625694					0.0495545	0.0292635					0.0376173																							0.0550598
1844	POL	1266.29_242
1845	POL	1266.44_243							0.0642331	0.0499372		0.0463139				0.0472224	0.0577547		0.0664755	0.0376246	0.0361787			0.0523697	0.0463804				0.0668972	0.0416404				0.0437067			0.0549753		0.0388682	0.0314892			0.0600171	0.050442			0.0662583	0.0782428	0.0739137
1846	POL	1267.98_298	0.275315	1.72946	1.39748	1.00019	0.915732	1.08481	0.65386	1.15504	1.19001	1.01941	1.5258	1.41836	0.799335	1.30134	0.710352	2.67114	0.707783	0.74304	1.18761	0.935149	1.13941	1.14318	1.01866	0.519193	1.12437	0.707184	1.67687	0.705905	1.06221	1.07671	0.792256	0.828479	0.928439	1.31271	0.427221	1.07924	1.48233	1.33888	0.764592	0.906473	1.23547	0.885234	1.04046	0.739209	0.687675	0.733164	1.93458
1847	POL	1264.9_313	0.0605088	0.357022	0.287399	0.212062	0.186828	0.210742	0.148889	0.218087	0.23332	0.192126	0.312623	0.293514	0.178469	0.26559	0.159366	0.54834	0.153981	0.149408	0.242778	0.189204	0.230145	0.233873	0.199628	0.109004	0.233396	0.139201	0.336854	0.142271	0.213914	0.198285	0.166154	0.172321	0.1898	0.244764	0.103386	0.231292	0.305393	0.271779	0.143682	0.192204	0.259586	0.182455	0.204753	0.139481	0.154472	0.152863	0.381175
1848	POL	1269.1_359
1849	POL	1264.45_249
1850	POL	1266.86_261
1851	POL	1267_362			0.057839		0.0425282		0.116937	0.103542	0.115291	0.0941546	0.0894761	0.120218	0.0892344	0.102458	0.073506	0.148518	0.111679	0.0847007	0.0826397		0.0884909	0.103173	0.089341			0.0799307	0.110114	0.0882381			0.0607958	0.101333	0.0732729		0.0801381	0.0883048	0.0916178	0.0529726		0.103894	0.111983	0.0829339	0.0618255		0.119579	0.143083	0.161266
1852	POL	1267.31_231
1853	POL	1267.68_155					0.0389313																	0.0405082					0.0485449														0.0451348
1854	POL	1267.94_273
1855	POL	1268.06_138	0.0874016	0.365957	0.307157	0.148687	0.178999	0.324093	0.305354	0.142758	0.190989	0.215538	0.288714	0.231999	0.221603	0.250136	0.288156	0.291374	0.171386	0.0630711	0.195174	0.350214	0.321037	0.159123	0.113707	0.15294	0.323705	0.380348	0.303702	0.205724	0.217594	0.0881265	0.30748	0.239969	0.215328	0.365214	0.404246	0.294103	0.156327	0.133903	0.225319	0.308713	0.150043	0.17223	0.111427	0.239972	0.281892	0.379985	0.251673
1856	POL	1268.13_76	2.21294	2.00525	2.27907	1.872	1.66516	1.8623	1.87363	2.45285	1.76696	1.58612	1.6381	2.25777	1.82459	1.81277	1.58717	2.57663	2.06509	1.69329	1.29291	1.81391	2.48015	1.89404	1.78425	2.07308	1.94653	2.01791	2.32157	1.93008	2.57893	2.744	2.14695	2.42085	1.97435	1.97357	2.43423	2.82538	1.61709	0.924518	1.35891	3.22627	2.35823	2.28898	1.48593	3.88939	3.42936	4.07732	3.2577
1857	POL	1268.3_319
1858	POL	1268.58_438
1859	POL	1268.77_283	0.286744	2.93456	2.10052	1.52696	1.32938	1.49975	0.995778	1.79181	1.77891	1.4879	2.38506	2.11998	1.41966	1.72605	1.24064	4.38367	1.12477	0.999323	1.7501	1.41173	1.6755	1.80608	1.40445	0.661736	1.73073	0.962895	2.41067	1.0016	1.36445	1.11224	1.23183	1.36048	1.37871	1.86472	0.564796	1.61092	2.14159	1.86537	0.947692	1.36583	2.1228	1.49236	1.54752	0.924514	1.05386	1.10482	2.96266
1860	POL	1268.74_373
1861	POL	1269.11_374
1862	POL	1268.82_375
1863	POL	1268.85_251
1864	POL	1268.98_387
1865	POL	1269.21_281
1866	POL	1272.95_120
1867	POL	1273.73_179
1868	POL	1273.74_301	0.632317	6.50762	4.75106	3.39624	2.93297	3.46926	2.2419	3.96507	3.8641	3.29159	5.38958	4.75422	3.25854	3.80126	2.87322	9.59921	2.57417	2.16023	3.68965	3.2861	3.83529	3.97652	3.01259	1.52035	3.99628	2.30377	5.16707	2.21314	3.15029	2.49028	2.92934	3.06699	3.03894	4.16807	1.30026	3.7125	4.38591	3.74413	2.17155	3.14316	4.64401	3.34985	3.43872	2.07011	2.4743	2.53239	6.40942
1869	POL	1273.95_142																																					0.30881
1870	POL	1273.96_167
1871	POL	1274.04_114																																					0.0429258
1872	POL	1274.1_185
1873	POL	1274.19_187																																					0.0711159
1874	POL	1274.26_182
1875	POL	1274.24_112
1876	POL	1274.37_144
1877	POL	1274.34_202
1878	POL	1274.48_184
1879	POL	1274.57_200
1880	POL	1274.42_106
1881	POL	1274.61_188
1882	POL	1274.74_110	0.341875	0.500399	0.450138	0.259999	0.260036	0.502916	0.42888	0.378338	0.330184	0.320889	0.367685	0.674555	0.305176	0.35288	0.373398	0.747815	0.202086	0.347527	0.276862	0.417132	0.466121	0.281096	0.229551	0.376985	0.461319	0.590675	0.417072	0.354687	0.519834	0.451648	0.453263	0.301493	0.277019	0.351043	0.60254	0.632913	0.296637	0.323574	0.325849	0.446743	0.269345	0.292882	0.229436	0.454619	0.419898	0.799816	0.398584
1883	POL	1275.34_165
1884	POL	1275.56_159
1885	POL	1275.7_146
1886	POL	1275.96_90
1887	POL	1276.4_314	0.697532	7.33742	5.34813	3.82714	3.2442	3.88788	2.50937	4.38178	4.31282	3.60128	6.07387	5.32121	3.53729	4.18705	3.24816	10.9006	2.82315	2.43851	4.14131	3.74603	4.3484	4.41428	3.35371	1.73131	4.51428	2.54762	5.90412	2.46769	3.53441	2.87406	3.30685	3.35011	3.33014	4.79448	1.46054	4.13296	5.07614	4.40379	2.48621	3.522	5.231	3.74929	3.7408	2.34103	2.78246	2.86999	7.24201
1888	POL	1277.62_188
1889	POL	1278.09_267					0.0526842				0.0577698				0.0517613				0.0814627						0.0329151					0.0624607				0.0423148	0.0446728		0.0415733
1890	POL	1278.76_182
1891	POL	1279.07_219																							0.037831
1892	POL	1279.66_206
1893	POL	1279.72_221
1894	POL	1279.73_220
1895	POL	1279.72_177
1896	POL	1279.86_130
1897	POL	1279.75_132
1898	POL	1279.75_144
1899	POL	1279.81_85
1900	POL	1279.82_145
1901	POL	1279.93_163
1902	POL	1280.37_300	1.3043	12.0701	8.87092	6.47453	5.49101	6.69014	4.44691	7.40876	7.15126	6.17908	9.9659	8.96465	6.16472	7.07535	5.4416	18.3618	4.85851	4.01365	6.92631	6.26988	7.25419	7.43963	5.6225	3.08531	7.6016	4.4873	9.67938	4.24782	6.1506	4.88534	5.58749	5.79267	5.70323	7.86852	2.64756	7.06106	8.30647	7.14055	4.16817	6.11044	8.80715	6.30434	6.45548	4.25879	4.82863	5.04014	12.032
1903	POL	1280.47_124								0.0445767	0.0470625																		0.056833					0.050388		0.0660219					0.0515481	0.0816308	0.11979	0.104974	0.0930909				0.0552825
1904	POL	1281.6_168
1905	POL	1282.82_182
1906	POL	1283.27_181
1907	POL	1283.88_192
1908	POL	1283.93_105
1909	POL	1284.05_177
1910	POL	1284.08_219
1911	POL	1284.17_206
1912	POL	1283.93_134
1913	POL	1284.18_132
1914	POL	1284.19_102
1915	POL	1284.21_85
1916	POL	1284.43_87
1917	POL	1284.05_104
1918	POL	1284.35_130
1919	POL	1284.39_174
1920	POL	1284.43_86
1921	POL	1284.48_145
1922	POL	1284.62_100
1923	POL	1284.66_175
1924	POL	1285.24_126					0.0323722			0.0519121		0.0458049				0.0543773				0.0307176	0.0308471			0.0382702	0.0418919										0.0432547				0.0354512	0.0233962			0.0507462	0.0415806	0.0387879				0.0561988
1925	POL	1285.26_107
1926	POL	1286.04_146																																					0.0360919
1927	POL	1286.2_124																																					0.0457021
1928	POL	1288.09_158																																					0.0580887
1929	POL	1288.27_108
1930	POL	1288.69_231
1931	POL	1289.88_124
1932	POL	1290.22_168
1933	POL	1293.38_299	5.32948	46.8608	33.3821	24.0481	20.6097	24.5255	16.0866	27.8997	27.5627	22.9562	37.9726	33.4216	22.211	26.3993	20.3244	70.4867	17.7144	15.1527	26.4148	23.4008	26.893	28.1158	21.3429	11.441	28.3375	16.2259	37.4906	15.5626	22.7536	18.2397	20.4462	20.9803	21.1763	30.0486	9.46833	25.8042	32.6311	28.2787	15.3604	22.0815	33.9431	23.543	24.1968	15.5744	17.4765	18.2114	46.5045
1934	POL	1293.99_158
1935	POL	1294.97_248
1936	POL	1295.06_220																																										0.0354457
1937	POL	1296.06_190																											0.0455848
1938	POL	1296.06_306
1939	POL	1296.13_171																											0.0491369																				0.0644454
1940	POL	1296.17_151
1941	POL	1296.3_186																																					0.0841432	0.0810775
1942	POL	1296.39_206				0.0436041																			0.0382585
1943	POL	1296.44_175
1944	POL	1296.7_307
1945	POL	1296.96_291
1946	POL	1297.18_145
1947	POL	1297.18_221										0.0483496			0.049335				0.043753						0.0388997				0.053873															0.0340824					0.051312
1948	POL	1297.72_262																																						0.0247205
[truncated: 17,769 more rows]
[truncated: 147 more columns]
